# Supplementary material for: Biosynthesis of very Long‐chain fatty acids is required for Arabidopsis auxin‐mediated embryonic and post‐embryonic development
Source: Plant J. 2025 Aug 9;123(3):e70396. doi: 10.1111/tpj.70396 (PMC12335294; doi:10.1111/tpj.70396)
Supplement: Supplementary file 2 — Table S1. Chromosome 1 mapping region annotation. We show gene identifiers, variant types and predicted impacts, associated transcripts and features, exon/intron context, HGVS nomenclature along with positional information. [file TPJ-123-0-s002.xlsx]

## Sheet: P3P3-GFP variants
Reference	Position	Reference allele	Alternate allele(s)	Filter(s)	Allele with effect	Effect	Impact	Gene	Gene ID	Feature type	Feature ID	Transcript biotype	Exon/intron rank	HGVS.c	HGVS.p	cDNA position/length	CDS position/length	Protein position/length	Distance to feature	Errors	A4-3-1	D2-30	D5-6-3	H2-7-4	H4-26-3	H4-8-10	H5-15-22	H5-15-38	H5-3-21	H6-9-1	P3P3-GFP	AC A4-3-1	AC D2-30	AC D5-6-3	AC H2-7-4	AC H4-26-3	AC H4-8-10	AC H5-15-22	AC H5-15-38	AC H5-3-21	AC H6-9-1	AC P3P3-GFP	SURRSEQ	NS	AF	AC H4-26-3	AC H4-26-3	AC P3P3-GFP	AC P3P3-GFP
1	53	C	A	PASS	A A	upstream_gene_variant intergenic_region	MODIFIER MODIFIER	NAC001 CHR_START-NAC001	AT1G01010 CHR_START-AT1G01010	transcript intergenic_region	AT1G01010.1 CHR_START-AT1G01010	protein_coding		c.-3707C>A n.53C>A					3578		C/C	C/C	C/C	C/C	C/C	C/C	C/C	C/A	C/C	C/C	C/C	8/0	28/0	58/0	45/0	207/0	10/0	22/0	1/2	6/0	8/0	34/0	ccctaaacctctgaatccttaatccctaaatccctaaatctttaaatcctacatccatgaatcc	11	0.0454545	207	0	34	0
1	780	C	A	PASS	A A	upstream_gene_variant intergenic_region	MODIFIER MODIFIER	NAC001 CHR_START-NAC001	AT1G01010 CHR_START-AT1G01010	transcript intergenic_region	AT1G01010.1 CHR_START-AT1G01010	protein_coding		c.-2980C>A n.780C>A					2851		C/C	C/C	C/C	C/C	C/C	C/C	C/C	C/C	C/A	C/C	C/C	6/0	20/0	72/0	34/0	188/0	17/0	43/0	1/0	4/2	3/0	14/0	TTCCTCtttttttAGAGTGATTTGGATGATTCAAGACTTCTCGGTACTGCAAAGTTCTTCCGCC	11	0.0454545	188	0	14	0
1	1072	ACCT	CCCC	BackgroundGenotypesOnly	CCCC CCCC	upstream_gene_variant intergenic_region	MODIFIER MODIFIER	NAC001 CHR_START-NAC001	AT1G01010 CHR_START-AT1G01010	transcript intergenic_region	AT1G01010.1 CHR_START-AT1G01010	protein_coding		c.-2688_-2685delACCTinsCCCC n.1072_1075delACCTinsCCCC					2559		.	CCCC/CCCC	ACCT/ACCT	.	CCCC/CCCC	ACCT/ACCT	.	.	.	.	.	./.	0/1	1/0	./.	2/20	2/0	./.	./.	./.	./.	./.	ACTTGTGAAGCAGAAAGTGGCAAcaccccccacctcccccccccccccccaccccccaAATTGA	4	0.5	2	20	.	.
1	2308	A	G	PASS	G G G G G G G G	upstream_gene_variant downstream_gene_variant downstream_gene_variant downstream_gene_variant downstream_gene_variant downstream_gene_variant downstream_gene_variant intergenic_region	MODIFIER MODIFIER MODIFIER MODIFIER MODIFIER MODIFIER MODIFIER MODIFIER	NAC001 AT1G01020 AT1G01020 AT1G01020 AT1G01020 AT1G01020 AT1G01020 CHR_START-NAC001	AT1G01010 AT1G01020 AT1G01020 AT1G01020 AT1G01020 AT1G01020 AT1G01020 CHR_START-AT1G01010	transcript transcript transcript transcript transcript transcript transcript intergenic_region	AT1G01010.1 AT1G01020.1 AT1G01020.2 AT1G01020.6 AT1G01020.3 AT1G01020.4 AT1G01020.5 CHR_START-AT1G01010	protein_coding protein_coding protein_coding protein_coding protein_coding protein_coding protein_coding		c.-1452A>G c.*4607T>C c.*5007T>C c.*5007T>C c.*4607T>C c.*4607T>C c.*4607T>C n.2308A>G					1323 4480 4480 4480 4480 4480 4480		A/A	A/A	A/A	A/A	A/A	A/A	A/A	.	A/A	A/G	A/A	24/0	11/0	61/0	43/0	254/0	21/0	36/0	./.	1/0	6/2	19/0	GATTTTGTTTTTAGAATGTCGTTCCTTTTTCATCATCTTAGCTATATCTACAGCTATATATCCT	10	0.05	254	0	19	0
1	3824	G	A	PASS	A	missense_variant	MODERATE	NAC001	AT1G01010	transcript	AT1G01010.1	protein_coding	1/6	c.65G>A	p.Arg22His	194/1688	65/1290	22/429			G/G	G/G	G/G	G/G	G/G	G/A	G/G	.	G/G	G/G	G/G	12/0	7/0	46/0	41/0	265/0	8/2	31/0	./.	1/0	10/0	19/0	AACGACGAGGAGCTCGTTGGTCACTATCTCCGTAACAAAATCGAAGGAAACACTAGCCGCGACG	10	0.05	265	0	19	0
1	3845	C	A	PASS	A	missense_variant	MODERATE	NAC001	AT1G01010	transcript	AT1G01010.1	protein_coding	1/6	c.86C>A	p.Thr29Asn	215/1688	86/1290	29/429			C/C	C/A	C/C	C/C	C/C	C/C	C/C	C/C	C/C	C/C	C/C	9/0	7/2	51/0	41/0	263/0	10/0	31/0	1/0	1/0	9/0	25/0	CACTATCTCCGTAACAAAATCGAAGGAAACACTAGCCGCGACGTTGAAGTAGCCATCAGCGAGG	11	0.0454545	263	0	25	0
1	3975	GTTTTTTTTTGTTTTGAA	GTTTTTTTTGTTTTGAA	PASS	GTTTTTTTTGTTTTGAA GTTTTTTTTGTTTTGAA GTTTTTTTTGTTTTGAA GTTTTTTTTGTTTTGAA GTTTTTTTTGTTTTGAA GTTTTTTTTGTTTTGAA GTTTTTTTTGTTTTGAA	downstream_gene_variant downstream_gene_variant downstream_gene_variant downstream_gene_variant downstream_gene_variant downstream_gene_variant intron_variant	MODIFIER MODIFIER MODIFIER MODIFIER MODIFIER MODIFIER MODIFIER	AT1G01020 AT1G01020 AT1G01020 AT1G01020 AT1G01020 AT1G01020 NAC001	AT1G01020 AT1G01020 AT1G01020 AT1G01020 AT1G01020 AT1G01020 AT1G01010	transcript transcript transcript transcript transcript transcript transcript	AT1G01020.1 AT1G01020.2 AT1G01020.6 AT1G01020.3 AT1G01020.4 AT1G01020.5 AT1G01010.1	protein_coding protein_coding protein_coding protein_coding protein_coding protein_coding protein_coding	1/5	c.*2931delA c.*3331delA c.*3331delA c.*2931delA c.*2931delA c.*2931delA c.155-12delT					2804 2804 2804 2804 2804 2804		GTTTTTTTTTGTTTTGAA/GTTTTTTTTTGTTTTGAA	GTTTTTTTTTGTTTTGAA/GTTTTTTTTTGTTTTGAA	GTTTTTTTTTGTTTTGAA/GTTTTTTTTTGTTTTGAA	GTTTTTTTTTGTTTTGAA/GTTTTTTTTTGTTTTGAA	GTTTTTTTTTGTTTTGAA/GTTTTTTTTTGTTTTGAA	GTTTTTTTTTGTTTTGAA/GTTTTTTTTTGTTTTGAA	GTTTTTTTTTGTTTTGAA/GTTTTTTTTTGTTTTGAA	GTTTTTTTTTGTTTTGAA/GTTTTTTTTTGTTTTGAA	GTTTTTTTTTGTTTTGAA/GTTTTTTTTGTTTTGAA	GTTTTTTTTTGTTTTGAA/GTTTTTTTTTGTTTTGAA	GTTTTTTTTTGTTTTGAA/GTTTTTTTTTGTTTTGAA	10/0	9/0	68/0	24/0	228/0	6/0	24/1	1/0	2/2	2/0	20/0	CAAGTAATCGAtttaggtttttgattttagggtttttttttgttttGAACAGTCCAGTCAAAGT	11	0.0454545	228	0	20	0
1	4254	A	T	PASS	T	missense_variant	MODERATE	NAC001	AT1G01010	transcript	AT1G01010.1	protein_coding	2/6	c.413A>T	p.Tyr138Phe	542/1688	413/1290	138/429			A/A	A/A	A/A	A/A	A/A	A/A	A/A	A/A	A/T	A/A	A/A	6/0	6/0	15/0	12/0	221/0	6/0	8/0	1/0	1/2	4/0	20/0	AAATCTGATTGGGTTATCCACGAGTTCCACTACGACCTCTTACCAGAACATCAGGTTTTCTTCT	11	0.0454545	221	0	20	0
1	4290	CATATATATATATATATATATATG	CATATATATATATATATATATG	PASS	CATATATATATATATATATATG CATATATATATATATATATATG CATATATATATATATATATATG CATATATATATATATATATATG CATATATATATATATATATATG CATATATATATATATATATATG CATATATATATATATATATATG	downstream_gene_variant downstream_gene_variant downstream_gene_variant downstream_gene_variant downstream_gene_variant downstream_gene_variant intron_variant	MODIFIER MODIFIER MODIFIER MODIFIER MODIFIER MODIFIER MODIFIER	AT1G01020 AT1G01020 AT1G01020 AT1G01020 AT1G01020 AT1G01020 NAC001	AT1G01020 AT1G01020 AT1G01020 AT1G01020 AT1G01020 AT1G01020 AT1G01010	transcript transcript transcript transcript transcript transcript transcript	AT1G01020.1 AT1G01020.2 AT1G01020.6 AT1G01020.3 AT1G01020.4 AT1G01020.5 AT1G01010.1	protein_coding protein_coding protein_coding protein_coding protein_coding protein_coding protein_coding	2/5	c.*2603_*2604delAT c.*3003_*3004delAT c.*3003_*3004delAT c.*2603_*2604delAT c.*2603_*2604delAT c.*2603_*2604delAT c.435+35_435+36delAT					2477 2477 2477 2477 2477 2477		CATATATATATATATATATATATG/CATATATATATATATATATATATG	CATATATATATATATATATATATG/CATATATATATATATATATATATG	CATATATATATATATATATATATG/CATATATATATATATATATATATG	CATATATATATATATATATATATG/CATATATATATATATATATATATG	CATATATATATATATATATATATG/CATATATATATATATATATATATG	CATATATATATATATATATATATG/CATATATATATATATATATATATG	CATATATATATATATATATATATG/CATATATATATATATATATATATG	.	.	CATATATATATATATATATATATG/CATATATATATATATATATATG	CATATATATATATATATATATATG/CATATATATATATATATATATATG	5/0	8/1	7/0	2/0	167/1	4/0	12/1	./.	./.	1/2	16/4	CTCTTACCAGAACATCAGGTTTTCTTCTATTCatatatatatatatatatatatgtggatatat	9	0.0555556	167	1	16	4
1	6324	TAAAACAAAACG	TAAAAACAAAACG	BackgroundGenotypesOnly	TAAAAACAAAACG TAAAAACAAAACG TAAAAACAAAACG TAAAAACAAAACG TAAAAACAAAACG TAAAAACAAAACG TAAAAACAAAACG TAAAAACAAAACG TAAAAACAAAACG	upstream_gene_variant downstream_gene_variant downstream_gene_variant downstream_gene_variant downstream_gene_variant downstream_gene_variant downstream_gene_variant downstream_gene_variant intergenic_region	MODIFIER MODIFIER MODIFIER MODIFIER MODIFIER MODIFIER MODIFIER MODIFIER MODIFIER	AT1G03987 NAC001 AT1G01020 AT1G01020 AT1G01020 AT1G01020 AT1G01020 AT1G01020 NAC001-AT1G01020	AT1G03987 AT1G01010 AT1G01020 AT1G01020 AT1G01020 AT1G01020 AT1G01020 AT1G01020 AT1G01010-AT1G01020	transcript transcript transcript transcript transcript transcript transcript transcript intergenic_region	AT1G03987.1 AT1G01010.1 AT1G01020.1 AT1G01020.2 AT1G01020.6 AT1G01020.3 AT1G01020.4 AT1G01020.5 AT1G01010-AT1G01020	pseudogene protein_coding protein_coding protein_coding protein_coding protein_coding protein_coding protein_coding		n.-4773_-4772insA c.*698_*699insA c.*586_*587insT c.*986_*987insT c.*986_*987insT c.*586_*587insT c.*586_*587insT c.*586_*587insT n.6328_6329insA					4772 430 459 459 459 459 459 459		TAAAAACAAAACG/TAAAAACAAAACG	TAAAAACAAAACG/TAAAAACAAAACG	TAAAAACAAAACG/TAAAAACAAAACG	TAAAAACAAAACG/TAAAAACAAAACG	TAAAAACAAAACG/TAAAAACAAAACG	TAAAAACAAAACG/TAAAAACAAAACG	TAAAAACAAAACG/TAAAAACAAAACG	TAAAAACAAAACG/TAAAAACAAAACG	TAAAAACAAAACG/TAAAAACAAAACG	TAAAAACAAAACG/TAAAAACAAAACG	TAAAAACAAAACG/TAAAAACAAAACG	0/20	0/13	0/68	0/44	0/225	0/15	0/21	0/2	0/1	0/6	0/26	TAACGGATCTAAGAAGTATAGTGTAGTCAATTAAAACAAAACGAGACTTGAAAATAAGCATAAG	11	1	0	225	0	26
1	7563	C	A	PASS	A A A A A A	splice_donor_variant&intron_variant splice_donor_variant&intron_variant splice_donor_variant&intron_variant splice_donor_variant&intron_variant splice_donor_variant&intron_variant splice_donor_variant&intron_variant	HIGH HIGH HIGH HIGH HIGH HIGH	AT1G01020 AT1G01020 AT1G01020 AT1G01020 AT1G01020 AT1G01020	AT1G01020 AT1G01020 AT1G01020 AT1G01020 AT1G01020 AT1G01020	transcript transcript transcript transcript transcript transcript	AT1G01020.1 AT1G01020.2 AT1G01020.6 AT1G01020.3 AT1G01020.4 AT1G01020.5	protein_coding protein_coding protein_coding protein_coding protein_coding protein_coding	6/8 6/7 4/5 5/7 5/7 6/8	c.440+1G>T c.440+1G>T c.179+1G>T c.413+1G>T c.413+1G>T c.299+1G>T							C/C	C/C	C/C	C/C	C/C	C/C	C/C	A/A	.	C/C	C/C	26/0	19/0	70/0	37/0	213/0	12/0	35/0	0/2	./.	7/0	20/0	AAGAACTAAGAAGAAGAAGAATCAGTAATCACCTGGAAACTTCATTTAGCAAACCCTTAGTCGC	10	0.1	213	0	20	0
1	8668	GCTCTCTCTCTCTCTCTCTCTCTCTCTCTCTCA	GCTCTCTCTCTCTCTCTCTCTCTCTCTCTCA	PASS	GCTCTCTCTCTCTCTCTCTCTCTCTCTCTCA GCTCTCTCTCTCTCTCTCTCTCTCTCTCTCA GCTCTCTCTCTCTCTCTCTCTCTCTCTCTCA GCTCTCTCTCTCTCTCTCTCTCTCTCTCTCA GCTCTCTCTCTCTCTCTCTCTCTCTCTCTCA GCTCTCTCTCTCTCTCTCTCTCTCTCTCTCA GCTCTCTCTCTCTCTCTCTCTCTCTCTCTCA GCTCTCTCTCTCTCTCTCTCTCTCTCTCTCA GCTCTCTCTCTCTCTCTCTCTCTCTCTCTCA GCTCTCTCTCTCTCTCTCTCTCTCTCTCTCA	5_prime_UTR_variant 5_prime_UTR_variant 5_prime_UTR_variant 5_prime_UTR_variant 5_prime_UTR_variant 5_prime_UTR_variant upstream_gene_variant downstream_gene_variant downstream_gene_variant downstream_gene_variant	MODIFIER MODIFIER MODIFIER MODIFIER MODIFIER MODIFIER MODIFIER MODIFIER MODIFIER MODIFIER	AT1G01020 AT1G01020 AT1G01020 AT1G01020 AT1G01020 AT1G01020 AT1G03987 NAC001 NGA3 NGA3	AT1G01020 AT1G01020 AT1G01020 AT1G01020 AT1G01020 AT1G01020 AT1G03987 AT1G01010 AT1G01030 AT1G01030	transcript transcript transcript transcript transcript transcript transcript transcript transcript transcript	AT1G01020.1 AT1G01020.2 AT1G01020.6 AT1G01020.3 AT1G01020.4 AT1G01020.5 AT1G03987.1 AT1G01010.1 AT1G01030.1 AT1G01030.2	protein_coding protein_coding protein_coding protein_coding protein_coding protein_coding pseudogene protein_coding protein_coding protein_coding	1/9 1/8 1/6 1/8 1/8 1/9	c.-33_-32delGA c.-33_-32delGA c.-151_-150delGA c.-151_-150delGA c.-128_-127delGA c.-151_-150delGA n.-2403_-2402delTC c.*3068_*3069delTC c.*3165_*3166delGA c.*3165_*3166delGA					32 32 279 256 256 279 2403 2799 2951 2951		GCTCTCTCTCTCTCTCTCTCTCTCTCTCTCTCA/GCTCTCTCTCTCTCTCTCTCTCTCTCTCTCA	GCTCTCTCTCTCTCTCTCTCTCTCTCTCTCTCA/GCTCTCTCTCTCTCTCTCTCTCTCTCTCTCTCA	GCTCTCTCTCTCTCTCTCTCTCTCTCTCTCTCA/GCTCTCTCTCTCTCTCTCTCTCTCTCTCTCTCA	GCTCTCTCTCTCTCTCTCTCTCTCTCTCTCTCA/GCTCTCTCTCTCTCTCTCTCTCTCTCTCTCTCA	GCTCTCTCTCTCTCTCTCTCTCTCTCTCTCTCA/GCTCTCTCTCTCTCTCTCTCTCTCTCTCTCTCA	GCTCTCTCTCTCTCTCTCTCTCTCTCTCTCTCA/GCTCTCTCTCTCTCTCTCTCTCTCTCTCTCTCA	GCTCTCTCTCTCTCTCTCTCTCTCTCTCTCTCA/GCTCTCTCTCTCTCTCTCTCTCTCTCTCTCA	GCTCTCTCTCTCTCTCTCTCTCTCTCTCTCTCA/GCTCTCTCTCTCTCTCTCTCTCTCTCTCTCTCA	GCTCTCTCTCTCTCTCTCTCTCTCTCTCTCTCA/GCTCTCTCTCTCTCTCTCTCTCTCTCTCTCTCA	GCTCTCTCTCTCTCTCTCTCTCTCTCTCTCTCA/GCTCTCTCTCTCTCTCTCTCTCTCTCTCTCA	GCTCTCTCTCTCTCTCTCTCTCTCTCTCTCTCA/GCTCTCTCTCTCTCTCTCTCTCTCTCTCTCTCA	8/5	6/0	28/0	11/2	123/2	5/1	13/2	3/0	2/0	2/2	9/1	TCCCACGCATCTGTGTTCACTCGCCGCCATTGctctctctctctctctctctctctctctctcA	11	0.136364	123	2	9	1
1	9805	G	T	PASS	T T T T T T T T T T T	upstream_gene_variant upstream_gene_variant upstream_gene_variant upstream_gene_variant upstream_gene_variant upstream_gene_variant upstream_gene_variant downstream_gene_variant downstream_gene_variant downstream_gene_variant intergenic_region	MODIFIER MODIFIER MODIFIER MODIFIER MODIFIER MODIFIER MODIFIER MODIFIER MODIFIER MODIFIER MODIFIER	AT1G01020 AT1G03987 AT1G01020 AT1G01020 AT1G01020 AT1G01020 AT1G01020 NAC001 NGA3 NGA3 AT1G01020-AT1G03987	AT1G01020 AT1G03987 AT1G01020 AT1G01020 AT1G01020 AT1G01020 AT1G01020 AT1G01010 AT1G01030 AT1G01030 AT1G01020-AT1G03987	transcript transcript transcript transcript transcript transcript transcript transcript transcript transcript intergenic_region	AT1G01020.1 AT1G03987.1 AT1G01020.2 AT1G01020.6 AT1G01020.3 AT1G01020.4 AT1G01020.5 AT1G01010.1 AT1G01030.1 AT1G01030.2 AT1G01020-AT1G03987	protein_coding pseudogene protein_coding protein_coding protein_coding protein_coding protein_coding protein_coding protein_coding protein_coding		c.-1139C>A n.-1296G>T c.-1139C>A c.-1386C>A c.-1363C>A c.-1363C>A c.-1386C>A c.*4175G>T c.*2059C>A c.*2059C>A n.9805G>T					675 1296 1068 1068 675 675 675 3906 1844 1844		G/T	G/G	G/G	G/G	G/G	G/G	G/G	.	.	G/G	G/G	7/2	13/0	48/0	39/0	189/0	19/0	25/0	./.	./.	12/0	24/0	CTACACAATATAATAGCACAAGCCTTTATGAGACATATCTACACAATATCATTGCTACTTGTAG	9	0.0555556	189	0	24	0
1	10585	CAAAAAAAAAAAAAATTCCT	CAAAAAAAAAAAAATTCCT;AAAAAAAAAAAAAAATTCCT	PASS	AAAAAAAAAAAAAAATTCCT CAAAAAAAAAAAAATTCCT AAAAAAAAAAAAAAATTCCT CAAAAAAAAAAAAATTCCT AAAAAAAAAAAAAAATTCCT CAAAAAAAAAAAAATTCCT AAAAAAAAAAAAAAATTCCT CAAAAAAAAAAAAATTCCT AAAAAAAAAAAAAAATTCCT CAAAAAAAAAAAAATTCCT AAAAAAAAAAAAAAATTCCT CAAAAAAAAAAAAATTCCT AAAAAAAAAAAAAAATTCCT CAAAAAAAAAAAAATTCCT AAAAAAAAAAAAAAATTCCT CAAAAAAAAAAAAATTCCT AAAAAAAAAAAAAAATTCCT CAAAAAAAAAAAAATTCCT AAAAAAAAAAAAAAATTCCT CAAAAAAAA…	upstream_gene_variant upstream_gene_variant upstream_gene_variant upstream_gene_variant upstream_gene_variant upstream_gene_variant upstream_gene_variant upstream_gene_variant upstream_gene_variant upstream_gene_variant upstream_gene_variant upstream_gene_variant upstream_gene_variant upstream_gene_variant downstream_gene_variant downstream_gene_variant downstream_gene_variant downstream_gene_var…	MODIFIER MODIFIER MODIFIER MODIFIER MODIFIER MODIFIER MODIFIER MODIFIER MODIFIER MODIFIER MODIFIER MODIFIER MODIFIER MODIFIER MODIFIER MODIFIER MODIFIER MODIFIER MODIFIER MODIFIER MODIFIER MODIFIER	AT1G01020 AT1G01020 AT1G03987 AT1G03987 AT1G01020 AT1G01020 AT1G01020 AT1G01020 AT1G01020 AT1G01020 AT1G01020 AT1G01020 AT1G01020 AT1G01020 NAC001 NAC001 NGA3 NGA3 NGA3 NGA3 AT1G01020-AT1G03987 AT1G01020-AT1G03987	AT1G01020 AT1G01020 AT1G03987 AT1G03987 AT1G01020 AT1G01020 AT1G01020 AT1G01020 AT1G01020 AT1G01020 AT1G01020 AT1G01020 AT1G01020 AT1G01020 AT1G01010 AT1G01010 AT1G01030 AT1G01030 AT1G01030 AT1G01030 AT1G01020-AT1G03987 AT1G01020-AT1G03987	transcript transcript transcript transcript transcript transcript transcript transcript transcript transcript transcript transcript transcript transcript transcript transcript transcript transcript transcript transcript intergenic_region intergenic_region	AT1G01020.1 AT1G01020.1 AT1G03987.1 AT1G03987.1 AT1G01020.2 AT1G01020.2 AT1G01020.6 AT1G01020.6 AT1G01020.3 AT1G01020.3 AT1G01020.4 AT1G01020.4 AT1G01020.5 AT1G01020.5 AT1G01010.1 AT1G01010.1 AT1G01030.1 AT1G01030.1 AT1G01030.2 AT1G01030.2 AT1G01020-AT1G03987 AT1G01020-AT1G03987	protein_coding protein_coding pseudogene pseudogene protein_coding protein_coding protein_coding protein_coding protein_coding protein_coding protein_coding protein_coding protein_coding protein_coding protein_coding protein_coding protein_coding protein_coding protein_coding protein_coding		c.-1919G>T c.-1933delT n.-516C>A n.-502delA c.-1919G>T c.-1933delT c.-2166G>T c.-2180delT c.-2143G>T c.-2157delT c.-2143G>T c.-2157delT c.-2166G>T c.-2180delT c.*4955C>A c.*4969delA c.*1279G>T c.*1265delT c.*1279G>T c.*1265delT n.10585C>A n.10599delA					1455 1469 516 502 1848 1862 1848 1862 1455 1469 1455 1469 1455 1469 4686 4700 1064 1050 1064 1050		CAAAAAAAAAAAAAATTCCT/CAAAAAAAAAAAAATTCCT	CAAAAAAAAAAAAAATTCCT/CAAAAAAAAAAAAATTCCT	CAAAAAAAAAAAAAATTCCT/CAAAAAAAAAAAAATTCCT	CAAAAAAAAAAAAAATTCCT/CAAAAAAAAAAAAAATTCCT	CAAAAAAAAAAAAAATTCCT/CAAAAAAAAAAAAAATTCCT	CAAAAAAAAAAAAAATTCCT/CAAAAAAAAAAAAATTCCT	CAAAAAAAAAAAAAATTCCT/AAAAAAAAAAAAAAATTCCT	.	CAAAAAAAAAAAAAATTCCT/CAAAAAAAAAAAAAATTCCT	CAAAAAAAAAAAAAATTCCT/CAAAAAAAAAAAAATTCCT	CAAAAAAAAAAAAAATTCCT/CAAAAAAAAAAAAAATTCCT	18/2/0	6/1/0	25/5/1	19/0/1	161/2/1	6/1/0	6/1/3	./.	5/0/0	4/2/0	5/0/0	TACATATATATAGTAGATATGACAACAACAACaaaaaaaaaaaaaaTTCCTTGTTCGTGAAGCA	10	0.25;0.05	161	1	5	0
1	11369	G	T	PASS	T T T T T T T T T	upstream_gene_variant upstream_gene_variant upstream_gene_variant upstream_gene_variant upstream_gene_variant upstream_gene_variant downstream_gene_variant downstream_gene_variant non_coding_transcript_exon_variant	MODIFIER MODIFIER MODIFIER MODIFIER MODIFIER MODIFIER MODIFIER MODIFIER MODIFIER	AT1G01020 AT1G01020 AT1G01020 AT1G01020 AT1G01020 AT1G01020 NGA3 NGA3 AT1G03987	AT1G01020 AT1G01020 AT1G01020 AT1G01020 AT1G01020 AT1G01020 AT1G01030 AT1G01030 AT1G03987	transcript transcript transcript transcript transcript transcript transcript transcript transcript	AT1G01020.1 AT1G01020.2 AT1G01020.6 AT1G01020.3 AT1G01020.4 AT1G01020.5 AT1G01030.1 AT1G01030.2 AT1G03987.1	protein_coding protein_coding protein_coding protein_coding protein_coding protein_coding protein_coding protein_coding pseudogene	1/1	c.-2703C>A c.-2703C>A c.-2950C>A c.-2927C>A c.-2927C>A c.-2950C>A c.*495C>A c.*495C>A n.269G>T					2239 2632 2632 2239 2239 2239 280 280		G/G	G/T	G/G	G/G	G/G	G/G	G/G	.	.	G/G	G/G	21/0	6/2	34/0	32/0	247/0	18/0	40/0	./.	./.	8/0	33/0	CCATGAAACACTTTGTCAGTGTAGGGAGATAGGCACAGAGAGTACAATTCATGAAATTTATAAG	9	0.0555556	247	0	33	0
1	11663	G	A	PASS	A A A A A A A A A	3_prime_UTR_variant 3_prime_UTR_variant upstream_gene_variant upstream_gene_variant upstream_gene_variant upstream_gene_variant upstream_gene_variant upstream_gene_variant downstream_gene_variant	MODIFIER MODIFIER MODIFIER MODIFIER MODIFIER MODIFIER MODIFIER MODIFIER MODIFIER	NGA3 NGA3 AT1G01020 AT1G01020 AT1G01020 AT1G01020 AT1G01020 AT1G01020 AT1G03987	AT1G01030 AT1G01030 AT1G01020 AT1G01020 AT1G01020 AT1G01020 AT1G01020 AT1G01020 AT1G03987	transcript transcript transcript transcript transcript transcript transcript transcript transcript	AT1G01030.1 AT1G01030.2 AT1G01020.1 AT1G01020.2 AT1G01020.6 AT1G01020.3 AT1G01020.4 AT1G01020.5 AT1G03987.1	protein_coding protein_coding protein_coding protein_coding protein_coding protein_coding protein_coding protein_coding pseudogene	2/2 3/3	c.*201C>T c.*201C>T c.-2997C>T c.-2997C>T c.-3244C>T c.-3221C>T c.-3221C>T c.-3244C>T n.*291G>A					201 201 2533 2926 2926 2533 2533 2533 291		G/G	G/G	G/G	G/G	G/G	G/G	G/G	G/A	G/G	G/G	G/G	16/0	12/0	24/0	22/0	232/0	13/0	27/0	2/2	2/0	7/0	23/0	TAAATTATATATATAGTTTATATACAAAATTGAAAAGATGCGAGTTTCAACATGGTGACAAAAG	11	0.0454545	232	0	23	0
1	12339	G	A	PASS	A A	missense_variant missense_variant	MODERATE MODERATE	NGA3 NGA3	AT1G01030 AT1G01030	transcript transcript	AT1G01030.1 AT1G01030.2	protein_coding protein_coding	2/2 3/3	c.602C>T c.533C>T	p.Pro201Leu p.Pro178Leu	1215/1905 1146/1836	602/1077 533/1008	201/358 178/335			G/G	G/G	G/G	G/G	G/G	G/G	G/A	G/G	G/G	G/G	G/G	13/0	12/0	61/0	35/0	249/0	11/0	8/21	1/0	1/0	6/0	18/0	GTGATTTCCGATGTTTAAGCCCCGGTGAATCGGGACGGAGTTATATTCTGGCAATGGATGAAAT	11	0.0454545	249	0	18	0
1	13534	G	A	PASS	A A A A A A A A A	5_prime_UTR_variant 5_prime_UTR_variant upstream_gene_variant upstream_gene_variant upstream_gene_variant upstream_gene_variant upstream_gene_variant upstream_gene_variant downstream_gene_variant	MODIFIER MODIFIER MODIFIER MODIFIER MODIFIER MODIFIER MODIFIER MODIFIER MODIFIER	NGA3 NGA3 AT1G01020 AT1G01020 AT1G01020 AT1G01020 AT1G01020 AT1G01020 AT1G03987	AT1G01030 AT1G01030 AT1G01020 AT1G01020 AT1G01020 AT1G01020 AT1G01020 AT1G01020 AT1G03987	transcript transcript transcript transcript transcript transcript transcript transcript transcript	AT1G01030.1 AT1G01030.2 AT1G01020.1 AT1G01020.2 AT1G01020.6 AT1G01020.3 AT1G01020.4 AT1G01020.5 AT1G03987.1	protein_coding protein_coding protein_coding protein_coding protein_coding protein_coding protein_coding protein_coding pseudogene	1/2 1/3	c.-433C>T c.-433C>T c.-4868C>T c.-4868C>T c.-5115C>T c.-5092C>T c.-5092C>T c.-5115C>T n.*2162G>A					594 594 4404 4797 4797 4404 4404 4404 2162		G/G	G/G	G/G	G/G	G/G	G/G	G/A	G/G	G/G	G/G	G/G	16/0	14/0	56/0	38/0	218/0	13/0	9/23	1/0	5/0	3/0	24/0	CTTTATATAGAATGAAATCAAGGAAAGAAAAGAGCTAAGCAAATCAGGACTTAGAACTCAAATT	11	0.0454545	218	0	24	0
1	15224	GAAAAAAAAAAATCATC	GAAAAAAAAAATCATC	PASS	GAAAAAAAAAATCATC GAAAAAAAAAATCATC GAAAAAAAAAATCATC GAAAAAAAAAATCATC	upstream_gene_variant upstream_gene_variant downstream_gene_variant intergenic_region	MODIFIER MODIFIER MODIFIER MODIFIER	NGA3 NGA3 AT1G03987 NGA3-DCL1	AT1G01030 AT1G01030 AT1G03987 AT1G01030-AT1G01040	transcript transcript transcript intergenic_region	AT1G01030.1 AT1G01030.2 AT1G03987.1 AT1G01030-AT1G01040	protein_coding protein_coding pseudogene		c.-2295delT c.-2295delT n.*3863delA n.15235delA					1521 1521 3863		GAAAAAAAAAAATCATC/GAAAAAAAAAAATCATC	GAAAAAAAAAAATCATC/GAAAAAAAAAAATCATC	GAAAAAAAAAAATCATC/GAAAAAAAAAAATCATC	GAAAAAAAAAAATCATC/GAAAAAAAAAAATCATC	GAAAAAAAAAAATCATC/GAAAAAAAAAAATCATC	GAAAAAAAAAAATCATC/GAAAAAAAAAAATCATC	GAAAAAAAAAAATCATC/GAAAAAAAAAAATCATC	GAAAAAAAAAAATCATC/GAAAAAAAAAATCATC	GAAAAAAAAAAATCATC/GAAAAAAAAAATCATC	GAAAAAAAAAAATCATC/GAAAAAAAAAATCATC	GAAAAAAAAAAATCATC/GAAAAAAAAAAATCATC	17/0	10/1	13/0	23/2	187/0	7/0	11/0	2/1	2/1	6/2	11/1	ATAGAGAAACTAAGATATaaaaaaaacatcagaaaaaaaaaaaTCATCTGCGCTGTATACATca	11	0.136364	187	0	11	1
1	16179	A	G	PASS	G G G G	upstream_gene_variant upstream_gene_variant downstream_gene_variant intergenic_region	MODIFIER MODIFIER MODIFIER MODIFIER	NGA3 NGA3 AT1G03987 NGA3-DCL1	AT1G01030 AT1G01030 AT1G03987 AT1G01030-AT1G01040	transcript transcript transcript intergenic_region	AT1G01030.1 AT1G01030.2 AT1G03987.1 AT1G01030-AT1G01040	protein_coding protein_coding pseudogene		c.-3239T>C c.-3239T>C n.*4807A>G n.16179A>G					2465 2465 4807		A/A	A/A	A/A	A/A	A/A	A/A	A/A	A/A	A/G	A/A	A/A	28/0	11/0	35/0	32/0	173/0	23/0	31/0	2/0	3/2	10/0	20/0	TTGACCGACTCTATATACATCTCTAGCTTATATTTTTGGTATTTTAAAGTTATAATTTAAACTT	11	0.0454545	173	0	20	0
1	16647	G	T	PASS	T T T	upstream_gene_variant upstream_gene_variant intergenic_region	MODIFIER MODIFIER MODIFIER	NGA3 NGA3 NGA3-DCL1	AT1G01030 AT1G01030 AT1G01030-AT1G01040	transcript transcript intergenic_region	AT1G01030.1 AT1G01030.2 AT1G01030-AT1G01040	protein_coding protein_coding		c.-3707C>A c.-3707C>A n.16647G>T					2933 2933		G/G	G/T	G/G	G/G	G/G	G/G	G/G	G/G	G/G	G/G	G/G	18/0	7/2	33/0	41/0	151/0	12/0	20/0	4/0	4/0	6/0	21/0	CAAACATAAAtgagaaggtgagtgagaaggtgagtgTTACCATTTCACAGCAGTAAACATGGAA	11	0.0454545	151	0	21	0
1	16879	T	C	PASS	C C C	upstream_gene_variant upstream_gene_variant intergenic_region	MODIFIER MODIFIER MODIFIER	NGA3 NGA3 NGA3-DCL1	AT1G01030 AT1G01030 AT1G01030-AT1G01040	transcript transcript intergenic_region	AT1G01030.1 AT1G01030.2 AT1G01030-AT1G01040	protein_coding protein_coding		c.-3939A>G c.-3939A>G n.16879T>C					3165 3165		T/T	T/C	T/T	T/T	T/T	T/T	T/T	T/T	T/T	T/T	T/T	17/0	8/2	42/0	28/0	186/0	13/0	19/0	2/0	1/0	6/0	21/0	TTTCTCTTTCAACTTGGGGAATTCGGTCCCTTGAGTTTTGTTTTTCAATTTAAACTTTTCTATA	11	0.0454545	186	0	21	0
1	17893	C	A	PASS	A A A	upstream_gene_variant upstream_gene_variant intergenic_region	MODIFIER MODIFIER MODIFIER	NGA3 NGA3 NGA3-DCL1	AT1G01030 AT1G01030 AT1G01030-AT1G01040	transcript transcript intergenic_region	AT1G01030.1 AT1G01030.2 AT1G01030-AT1G01040	protein_coding protein_coding		c.-4953G>T c.-4953G>T n.17893C>A					4179 4179		C/C	C/C	C/C	C/C	C/C	C/C	C/C	C/A	C/C	C/C	C/C	21/0	17/0	28/0	35/0	224/0	12/0	23/0	2/2	7/0	12/0	14/0	ttactacatgtgaaactctaaaattaacaatcaaaatacaagtttataattttaaacactaaac	11	0.0454545	224	0	14	0
1	18281	C	A	PASS	A A A A	upstream_gene_variant upstream_gene_variant upstream_gene_variant intergenic_region	MODIFIER MODIFIER MODIFIER MODIFIER	NGA3 NGA3 DCL1 NGA3-DCL1	AT1G01030 AT1G01030 AT1G01040 AT1G01030-AT1G01040	transcript transcript transcript intergenic_region	AT1G01030.1 AT1G01030.2 AT1G01040.1 AT1G01030-AT1G01040	protein_coding protein_coding protein_coding		c.-5341G>T c.-5341G>T c.-5238C>A n.18281C>A					4567 4567 4840		C/C	C/C	C/C	C/C	C/C	C/C	C/C	C/C	C/A	C/C	C/C	22/0	11/0	42/0	42/0	223/0	13/0	30/0	3/0	3/2	7/0	10/0	aggatgtaaatttttttgaataaaaagtagtcaccaaaatatatgttttattgggattttttag	11	0.0454545	223	0	10	0
1	18792	G	T	PASS	T T T T	upstream_gene_variant upstream_gene_variant downstream_gene_variant intergenic_region	MODIFIER MODIFIER MODIFIER MODIFIER	DCL1 DCL1 AT1G03993 NGA3-DCL1	AT1G01040 AT1G01040 AT1G03993 AT1G01030-AT1G01040	transcript transcript transcript intergenic_region	AT1G01040.2 AT1G01040.1 AT1G03993.1 AT1G01030-AT1G01040	protein_coding protein_coding pseudogene		c.-4727G>T c.-4727G>T n.*4520C>A n.18792G>T					4624 4329 4520		G/G	G/G	G/G	G/G	G/G	G/T	G/G	G/T	G/G	G/G	G/G	22/0	14/0	16/0	35/0	237/0	14/2	27/0	6/2	2/0	9/0	17/0	AATATTGTAACTATGAATAACTTTTATGACTGTTGAATTAATTAATAATTAAAAGAACTATTTA	11	0.0909091	237	0	17	0
1	18974	C	A	PASS	A A A A	upstream_gene_variant upstream_gene_variant downstream_gene_variant intergenic_region	MODIFIER MODIFIER MODIFIER MODIFIER	DCL1 DCL1 AT1G03993 NGA3-DCL1	AT1G01040 AT1G01040 AT1G03993 AT1G01030-AT1G01040	transcript transcript transcript intergenic_region	AT1G01040.2 AT1G01040.1 AT1G03993.1 AT1G01030-AT1G01040	protein_coding protein_coding pseudogene		c.-4545C>A c.-4545C>A n.*4338G>T n.18974C>A					4442 4147 4338		C/C	C/C	C/C	C/C	C/C	C/A	C/C	C/C	C/C	C/C	C/C	23/0	14/0	24/0	16/0	210/0	6/2	14/0	4/0	1/0	9/0	11/0	GTAATATGCAATCCTCttttttttttttCAACGAAGTAATATGCAATCCTCTTATGTCTATGTC	11	0.0454545	210	0	11	0
1	19809	G	A	PASS	A A A A	upstream_gene_variant upstream_gene_variant downstream_gene_variant intergenic_region	MODIFIER MODIFIER MODIFIER MODIFIER	DCL1 DCL1 AT1G03993 NGA3-DCL1	AT1G01040 AT1G01040 AT1G03993 AT1G01030-AT1G01040	transcript transcript transcript intergenic_region	AT1G01040.2 AT1G01040.1 AT1G03993.1 AT1G01030-AT1G01040	protein_coding protein_coding pseudogene		c.-3710G>A c.-3710G>A n.*3503C>T n.19809G>A					3607 3312 3503		G/G	G/G	G/G	G/G	G/G	G/G	G/G	G/G	G/A	G/G	G/G	22/0	11/0	49/0	50/0	254/0	27/0	29/0	4/0	1/2	8/0	14/0	ATACGAAGGTTAGAAGTCTGAAAATTTGCATGCACCTTGTAAAAGTGATCGTACGTACGTTTAA	11	0.0454545	254	0	14	0
1	20509	AATATATATATATATATATATATTTTTTAAG	AATATATATATATATATATATTTTTTAAG	PASS	AATATATATATATATATATATTTTTTAAG AATATATATATATATATATATTTTTTAAG AATATATATATATATATATATTTTTTAAG AATATATATATATATATATATTTTTTAAG	upstream_gene_variant upstream_gene_variant downstream_gene_variant intergenic_region	MODIFIER MODIFIER MODIFIER MODIFIER	DCL1 DCL1 AT1G03993 NGA3-DCL1	AT1G01040 AT1G01040 AT1G03993 AT1G01030-AT1G01040	transcript transcript transcript intergenic_region	AT1G01040.2 AT1G01040.1 AT1G03993.1 AT1G01030-AT1G01040	protein_coding protein_coding pseudogene		c.-2989_-2988delAT c.-2989_-2988delAT n.*2781_*2782delAT n.20530_20531delAT					2886 2591 2782		AATATATATATATATATATATATTTTTTAAG/AATATATATATATATATATATTTTTTAAG	AATATATATATATATATATATATTTTTTAAG/AATATATATATATATATATATTTTTTAAG	AATATATATATATATATATATATTTTTTAAG/AATATATATATATATATATATTTTTTAAG	.	AATATATATATATATATATATATTTTTTAAG/AATATATATATATATATATATATTTTTTAAG	AATATATATATATATATATATATTTTTTAAG/AATATATATATATATATATATATTTTTTAAG	AATATATATATATATATATATATTTTTTAAG/AATATATATATATATATATATATTTTTTAAG	AATATATATATATATATATATATTTTTTAAG/AATATATATATATATATATATTTTTTAAG	AATATATATATATATATATATATTTTTTAAG/AATATATATATATATATATATATTTTTTAAG	AATATATATATATATATATATATTTTTTAAG/AATATATATATATATATATATATTTTTTAAG	AATATATATATATATATATATATTTTTTAAG/AATATATATATATATATATATATTTTTTAAG	2/1	12/3	3/3	./.	203/0	3/0	10/0	1/1	2/0	1/0	7/2	TTTCTTCATATTGATTAACTTTATATCGGAGAatatatatatatatatatatatTTTTTAAGTA	10	0.2	203	0	7	2
1	21226	C	A	PASS	A A A A	upstream_gene_variant upstream_gene_variant downstream_gene_variant intergenic_region	MODIFIER MODIFIER MODIFIER MODIFIER	DCL1 DCL1 AT1G03993 NGA3-DCL1	AT1G01040 AT1G01040 AT1G03993 AT1G01030-AT1G01040	transcript transcript transcript intergenic_region	AT1G01040.2 AT1G01040.1 AT1G03993.1 AT1G01030-AT1G01040	protein_coding protein_coding pseudogene		c.-2293C>A c.-2293C>A n.*2086G>T n.21226C>A					2190 1895 2086		C/C	C/C	C/C	C/C	C/C	C/C	C/C	C/A	C/C	C/C	C/C	16/0	7/0	46/0	38/0	256/0	11/0	27/0	3/2	5/0	6/0	16/0	TCGTTACGTTGGATCTCTCTCCATGAACCGTCCAAAGTAGGTCAATTTTTGTGGGTTCACTCAC	11	0.0454545	256	0	16	0
1	23075	CAAAAAAAAAAAGAGAGAAATATT	CAAAAAAAAAAGAGAGAAATATT	PASS	CAAAAAAAAAAGAGAGAAATATT CAAAAAAAAAAGAGAGAAATATT CAAAAAAAAAAGAGAGAAATATT CAAAAAAAAAAGAGAGAAATATT	upstream_gene_variant upstream_gene_variant downstream_gene_variant intergenic_region	MODIFIER MODIFIER MODIFIER MODIFIER	DCL1 DCL1 AT1G03993 NGA3-DCL1	AT1G01040 AT1G01040 AT1G03993 AT1G01030-AT1G01040	transcript transcript transcript intergenic_region	AT1G01040.2 AT1G01040.1 AT1G03993.1 AT1G01030-AT1G01040	protein_coding protein_coding pseudogene		c.-433delA c.-433delA n.*226delT n.23086delA					330 35 226		CAAAAAAAAAAAGAGAGAAATATT/CAAAAAAAAAAAGAGAGAAATATT	CAAAAAAAAAAAGAGAGAAATATT/CAAAAAAAAAAAGAGAGAAATATT	CAAAAAAAAAAAGAGAGAAATATT/CAAAAAAAAAAAGAGAGAAATATT	CAAAAAAAAAAAGAGAGAAATATT/CAAAAAAAAAAAGAGAGAAATATT	CAAAAAAAAAAAGAGAGAAATATT/CAAAAAAAAAAAGAGAGAAATATT	CAAAAAAAAAAAGAGAGAAATATT/CAAAAAAAAAAAGAGAGAAATATT	CAAAAAAAAAAAGAGAGAAATATT/CAAAAAAAAAAAGAGAGAAATATT	CAAAAAAAAAAAGAGAGAAATATT/CAAAAAAAAAAAGAGAGAAATATT	.	CAAAAAAAAAAAGAGAGAAATATT/CAAAAAAAAAAGAGAGAAATATT	CAAAAAAAAAAAGAGAGAAATATT/CAAAAAAAAAAAGAGAGAAATATT	12/0	4/1	20/0	19/1	152/0	9/0	18/0	5/0	./.	3/2	10/0	TTCTGCTTTAATGGCAATTATCTTAATATTGCaaaaaaaaaaaGAGAGAAATATTACTACaaaa	10	0.05	152	0	10	0
1	23244	T	C	PASS	C C C	5_prime_UTR_variant upstream_gene_variant downstream_gene_variant	MODIFIER MODIFIER MODIFIER	DCL1 DCL1 AT1G03993	AT1G01040 AT1G01040 AT1G03993	transcript transcript transcript	AT1G01040.1 AT1G01040.2 AT1G03993.1	protein_coding protein_coding pseudogene	1/20	c.-275T>C c.-275T>C n.*68A>G					275 172 68		T/T	T/T	T/T	T/T	T/T	T/T	T/T	T/C	T/T	T/T	T/T	24/0	17/0	53/0	39/0	213/0	15/0	26/0	1/2	8/0	7/0	22/0	TTTGCAAAAGGGTTTTCAATTCCTATTTATTTACAAAGAAATCATCAATAGTAGTGGTCTCTAG	11	0.0454545	213	0	22	0
1	23554	A	T	PASS	T T	synonymous_variant synonymous_variant	LOW LOW	DCL1 DCL1	AT1G01040 AT1G01040	transcript transcript	AT1G01040.2 AT1G01040.1	protein_coding protein_coding	1/20 1/20	c.36A>T c.36A>T	p.Ile12Ile p.Ile12Ile	139/5877 434/6276	36/5733 36/5730	12/1910 12/1909			A/A	A/A	A/A	A/A	A/A	A/A	A/A	A/T	A/A	A/A	A/A	18/0	20/0	53/0	37/0	217/0	20/0	25/0	2/2	7/0	7/0	25/0	TAATGGAGGATGAGCCTAGAGAAGCCACAATAAAGCCTTCTTATTGGCTAGATGCTTGCGAGGA	11	0.0454545	217	0	25	0
1	25673	G	T	PASS	T T	synonymous_variant synonymous_variant	LOW LOW	DCL1 DCL1	AT1G01040 AT1G01040	transcript transcript	AT1G01040.2 AT1G01040.1	protein_coding protein_coding	5/20 5/20	c.1803G>T c.1803G>T	p.Ala601Ala p.Ala601Ala	1906/5877 2201/6276	1803/5733 1803/5730	601/1910 601/1909			G/G	G/T	G/G	G/G	G/G	G/G	G/G	G/G	G/G	G/G	G/G	26/0	6/2	59/0	25/1	263/0	12/0	16/0	4/0	4/0	6/0	19/0	TGGAAGGCGCTGCTGCTGAAAAAGTCGCGGCGGAAGTTGGCAAACCAGAAAATGGTAATGCACA	11	0.0454545	263	0	19	0
1	25733	T	A	PASS	A A	synonymous_variant synonymous_variant	LOW LOW	DCL1 DCL1	AT1G01040 AT1G01040	transcript transcript	AT1G01040.2 AT1G01040.1	protein_coding protein_coding	5/20 5/20	c.1863T>A c.1863T>A	p.Pro621Pro p.Pro621Pro	1966/5877 2261/6276	1863/5733 1863/5730	621/1910 621/1909			T/T	T/T	T/T	T/T	T/T	T/T	T/T	T/T	T/T	T/A	T/T	32/0	10/0	50/0	28/0	265/0	10/0	16/0	3/0	4/0	5/2	23/0	CACATGACGAGATGGAGGAGGGAGAGCTCCCTGATGATCCTGGTAAGTATTAATCACATTCTTT	11	0.0454545	265	0	23	0
1	26487	T	C	PASS	C C C C C C	upstream_gene_variant upstream_gene_variant downstream_gene_variant downstream_gene_variant intron_variant intron_variant	MODIFIER MODIFIER MODIFIER MODIFIER MODIFIER MODIFIER	AT1G03993 p_MI0005394 PPA1 PPA1 DCL1 DCL1	AT1G03993 AT1G01046 AT1G01050 AT1G01050 AT1G01040 AT1G01040	transcript transcript transcript transcript transcript transcript	AT1G03993.1 at1g01046 AT1G01050.1 AT1G01050.2 AT1G01040.2 AT1G01040.1	pseudogene miRNA protein_coding protein_coding protein_coding protein_coding	8/19 8/19	n.-2388A>G n.-2013T>C c.*4895A>G c.*4895A>G c.2330+35T>C c.2330+35T>C					2388 2013 4683 4895		T/T	T/T	T/T	T/T	T/T	T/T	T/T	.	T/C	T/T	T/T	23/0	12/0	72/0	29/0	252/0	13/0	25/0	./.	6/2	10/0	20/0	CATAAAAAGCTTTAAGAACTACATTTTGATTTTTGTAACTACTGGTCACCAAATCAGTACTGAT	10	0.05	252	0	20	0
1	27321	G	A	PASS	A A A A A A	upstream_gene_variant upstream_gene_variant downstream_gene_variant downstream_gene_variant intron_variant intron_variant	MODIFIER MODIFIER MODIFIER MODIFIER MODIFIER MODIFIER	AT1G03993 p_MI0005394 PPA1 PPA1 DCL1 DCL1	AT1G03993 AT1G01046 AT1G01050 AT1G01050 AT1G01040 AT1G01040	transcript transcript transcript transcript transcript transcript	AT1G03993.1 at1g01046 AT1G01050.1 AT1G01050.2 AT1G01040.2 AT1G01040.1	pseudogene miRNA protein_coding protein_coding protein_coding protein_coding	11/19 11/19	n.-3222C>T n.-1179G>A c.*4061C>T c.*4061C>T c.2898+40G>A c.2898+40G>A					3222 1179 3849 4061		G/G	G/G	G/G	G/G	G/G	G/G	G/G	G/G	G/A	G/G	G/G	29/0	13/0	73/0	34/0	231/0	21/0	21/0	1/0	6/2	10/0	21/0	AGCACTAACCTATGAAATTTTTGCTAAATGTGCTTTTAGAGGAATGTGGTTTTCAATATTTGAC	11	0.0454545	231	0	21	0
1	28562	G	T	PASS	T T T T T T T T T	upstream_gene_variant upstream_gene_variant downstream_gene_variant downstream_gene_variant downstream_gene_variant downstream_gene_variant intron_variant intron_variant non_coding_transcript_exon_variant	MODIFIER MODIFIER MODIFIER MODIFIER MODIFIER MODIFIER MODIFIER MODIFIER MODIFIER	AT1G03993 AT1G03997 PPA1 PPA1 LHY LHY DCL1 DCL1 p_MI0005394	AT1G03993 AT1G03997 AT1G01050 AT1G01050 AT1G01060 AT1G01060 AT1G01040 AT1G01040 AT1G01046	transcript transcript transcript transcript transcript transcript transcript transcript transcript	AT1G03993.1 AT1G03997.1 AT1G01050.1 AT1G01050.2 AT1G01060.6 AT1G01060.3 AT1G01040.2 AT1G01040.1 at1g01046	pseudogene pseudogene protein_coding protein_coding protein_coding protein_coding protein_coding protein_coding miRNA	14/19 14/19 1/1	n.-4463C>A n.-4165G>T c.*2820C>A c.*2820C>A c.*5430C>A c.*5430C>A c.3788+131G>T c.3785+131G>T n.63G>T					4463 4165 2608 2820 4803 4817		G/G	G/G	G/G	G/G	G/G	G/G	G/G	G/T	G/G	G/G	G/G	30/0	12/0	70/0	42/0	248/0	23/0	32/0	3/2	5/0	3/0	23/0	CCTCAAGTCACCTGTGGTGTTGTGCAAGAAGGAGAAGCAAAGTCTGTCTATGTATTATGAGATA	11	0.0454545	248	0	23	0
1	28791	G	T	PASS	T T	missense_variant missense_variant	MODERATE MODERATE	DCL1 DCL1	AT1G01040 AT1G01040	transcript transcript	AT1G01040.2 AT1G01040.1	protein_coding protein_coding	15/20 15/20	c.3872G>T c.3869G>T	p.Arg1291Leu p.Arg1290Leu	3975/5877 4267/6276	3872/5733 3869/5730	1291/1910 1290/1909			G/G	G/G	G/G	G/G	G/G	G/G	G/G	G/G	G/T	G/G	G/G	26/0	20/0	68/0	50/0	288/0	25/0	23/0	4/0	5/2	9/0	21/0	GTTTCGTATTGCAAGAACCTTCTTTCTCCTCGGTTTGAACAGTCAGGTTATAAGAAATTCTTTT	11	0.0454545	288	0	21	0
1	29262	C	A	PASS	A A	missense_variant missense_variant	MODERATE MODERATE	DCL1 DCL1	AT1G01040 AT1G01040	transcript transcript	AT1G01040.2 AT1G01040.1	protein_coding protein_coding	17/20 17/20	c.4180C>A c.4177C>A	p.Leu1394Met p.Leu1393Met	4283/5877 4575/6276	4180/5733 4177/5730	1394/1910 1393/1909			C/C	C/C	C/C	C/C	C/C	C/C	C/C	C/A	C/C	C/C	C/C	19/0	10/0	50/0	27/0	217/0	17/0	25/0	5/2	5/0	4/0	30/0	TGCGTATCTAAAATGGGTTGTTAGTCGTTTTCTGTTTCTCAAGTATCCTCAAAAGCACGAGGGT	11	0.0454545	217	0	30	0
1	29543	A	G	PASS	G G	synonymous_variant synonymous_variant	LOW LOW	DCL1 DCL1	AT1G01040 AT1G01040	transcript transcript	AT1G01040.2 AT1G01040.1	protein_coding protein_coding	17/20 17/20	c.4461A>G c.4458A>G	p.Glu1487Glu p.Glu1486Glu	4564/5877 4856/6276	4461/5733 4458/5730	1487/1910 1486/1909			A/A	A/A	A/A	A/A	A/A	A/A	A/A	A/A	A/G	A/A	A/A	22/0	14/0	57/0	36/0	227/0	14/0	21/0	2/0	2/2	9/0	29/0	TGTTTGAAGATGGGGAGATGGAGGATGGTGAACTAGAGGGTGATTTGAGTTCGTACCGAGTTTT	11	0.0454545	227	0	29	0
1	29898	GAT	AAG	PASS	AAG AAG	missense_variant missense_variant	MODERATE MODERATE	DCL1 DCL1	AT1G01040 AT1G01040	transcript transcript	AT1G01040.2 AT1G01040.1	protein_coding protein_coding	17/20 17/20	c.4816_4818delGATinsAAG c.4813_4815delGATinsAAG	p.Asp1606Lys p.Asp1605Lys	4919/5877 5211/6276	4816/5733 4813/5730	1606/1910 1605/1909			GAT/GAT	GAT/GAT	GAT/GAT	GAT/GAT	GAT/GAT	GAT/GAT	GAT/GAT	GAT/GAT	GAT/AAG	GAT/GAT	GAT/GAT	17/0	13/0	57/0	24/0	221/0	10/0	24/0	6/0	4/2	6/0	26/0	GAGATTGGAATTTGTTGGTGACGCGGTCTTGGATCATCTCATCACAAGACATCTATTTTTCACA	11	0.0454545	221	0	26	0
1	30500	G	T	PASS	T T	missense_variant missense_variant	MODERATE MODERATE	DCL1 DCL1	AT1G01040 AT1G01040	transcript transcript	AT1G01040.2 AT1G01040.1	protein_coding protein_coding	19/20 19/20	c.5239G>T c.5236G>T	p.Ala1747Ser p.Ala1746Ser	5342/5877 5634/6276	5239/5733 5236/5730	1747/1910 1746/1909			G/G	G/G	G/G	G/G	G/G	G/G	G/G	T/T	G/G	G/G	G/G	10/0	6/0	60/0	33/0	204/0	14/0	32/1	0/2	1/0	7/0	19/0	GCGAGAGCTACAAGAGCGGTGCCAGCAACAAGCAGAAGGGTTAGAATACAAAGCGAGTAGGAGT	11	0.0909091	204	0	19	0
1	31379	G	A	PASS	A A A A A A A A A A A A A A	3_prime_UTR_variant upstream_gene_variant downstream_gene_variant downstream_gene_variant downstream_gene_variant downstream_gene_variant downstream_gene_variant downstream_gene_variant downstream_gene_variant downstream_gene_variant downstream_gene_variant downstream_gene_variant downstream_gene_variant downstream_gene_variant	MODIFIER MODIFIER MODIFIER MODIFIER MODIFIER MODIFIER MODIFIER MODIFIER MODIFIER MODIFIER MODIFIER MODIFIER MODIFIER MODIFIER	PPA1 AT1G03997 DCL1 p_MI0005394 LHY DCL1 PPA1 LHY LHY LHY LHY LHY LHY LHY	AT1G01050 AT1G03997 AT1G01040 AT1G01046 AT1G01060 AT1G01040 AT1G01050 AT1G01060 AT1G01060 AT1G01060 AT1G01060 AT1G01060 AT1G01060 AT1G01060	transcript transcript transcript transcript transcript transcript transcript transcript transcript transcript transcript transcript transcript transcript	AT1G01050.1 AT1G03997.1 AT1G01040.2 at1g01046 AT1G01060.1 AT1G01040.1 AT1G01050.2 AT1G01060.6 AT1G01060.3 AT1G01060.7 AT1G01060.2 AT1G01060.4 AT1G01060.8 AT1G01060.5	protein_coding pseudogene protein_coding miRNA protein_coding protein_coding protein_coding protein_coding protein_coding protein_coding protein_coding protein_coding protein_coding protein_coding	9/9	c.*3C>T n.-1348G>A c.*300G>A n.*2673G>A c.*2613C>T c.*300G>A c.*3C>T c.*2613C>T c.*2613C>T c.*2613C>T c.*2613C>T c.*2613C>T c.*2613C>T c.*2613C>T					3 1348 259 2673 2283 152 3 1986 2000 2283 2287 2287 2588 2588		G/G	G/G	G/G	G/G	G/G	G/G	G/G	G/G	G/G	G/A	G/G	14/0	22/0	72/0	44/0	216/0	22/0	30/0	4/0	4/0	7/2	30/0	CATAGATGCTGCAGAAATCTTCTGAGGAGAAGCTTCAACGCCTCAGGGTGTGGAGAATGTATTC	11	0.0454545	216	0	30	0
1	32011	A	G	PASS	G G G G G G G G G G G G G G	upstream_gene_variant downstream_gene_variant downstream_gene_variant downstream_gene_variant downstream_gene_variant downstream_gene_variant downstream_gene_variant downstream_gene_variant downstream_gene_variant downstream_gene_variant downstream_gene_variant downstream_gene_variant intron_variant intron_variant	MODIFIER MODIFIER MODIFIER MODIFIER MODIFIER MODIFIER MODIFIER MODIFIER MODIFIER MODIFIER MODIFIER MODIFIER MODIFIER MODIFIER	AT1G03997 DCL1 p_MI0005394 LHY DCL1 LHY LHY LHY LHY LHY LHY LHY PPA1 PPA1	AT1G03997 AT1G01040 AT1G01046 AT1G01060 AT1G01040 AT1G01060 AT1G01060 AT1G01060 AT1G01060 AT1G01060 AT1G01060 AT1G01060 AT1G01050 AT1G01050	transcript transcript transcript transcript transcript transcript transcript transcript transcript transcript transcript transcript transcript transcript	AT1G03997.1 AT1G01040.2 at1g01046 AT1G01060.1 AT1G01040.1 AT1G01060.6 AT1G01060.3 AT1G01060.7 AT1G01060.2 AT1G01060.4 AT1G01060.8 AT1G01060.5 AT1G01050.1 AT1G01050.2	pseudogene protein_coding miRNA protein_coding protein_coding protein_coding protein_coding protein_coding protein_coding protein_coding protein_coding protein_coding protein_coding protein_coding	5/8 5/8	n.-716A>G c.*932A>G n.*3305A>G c.*1981T>C c.*932A>G c.*1981T>C c.*1981T>C c.*1981T>C c.*1981T>C c.*1981T>C c.*1981T>C c.*1981T>C c.328-13T>C c.328-13T>C					716 891 3305 1651 784 1354 1368 1651 1655 1655 1956 1956		A/A	A/A	A/A	A/A	A/A	A/A	A/A	A/G	A/A	A/A	A/A	21/0	21/0	45/0	39/0	241/0	19/0	27/0	5/2	8/0	10/0	37/0	AACCCGGAAGCACAGGTTCCTACACAAAGATAATAATATATATTTGAAATACAAAAAATTGGTG	11	0.0454545	241	0	37	0
1	32282	C	A	PASS	A A	missense_variant&splice_region_variant missense_variant&splice_region_variant	MODERATE MODERATE	PPA1 PPA1	AT1G01050 AT1G01050	transcript transcript	AT1G01050.1 AT1G01050.2	protein_coding protein_coding	4/9 4/9	c.219G>T c.219G>T	p.Lys73Asn p.Lys73Asn	362/994 390/810	219/639 219/639	73/212 73/212			C/C	C/C	C/C	C/C	C/C	C/C	C/C	C/C	C/A	C/C	C/C	31/0	9/0	64/0	35/0	237/0	25/0	35/0	6/0	4/2	7/0	25/0	ATATAAAAAATAAACTTTGTTCTCATCTAACCTTGATGAGTCCTGTCTTTTTGTCAAGCTCGTA	11	0.0454545	237	0	25	0
1	33041	A	T	PASS	T T T T T T T T T T T T T T	5_prime_UTR_variant upstream_gene_variant downstream_gene_variant downstream_gene_variant downstream_gene_variant downstream_gene_variant downstream_gene_variant downstream_gene_variant downstream_gene_variant downstream_gene_variant downstream_gene_variant downstream_gene_variant downstream_gene_variant downstream_gene_variant	MODIFIER MODIFIER MODIFIER MODIFIER MODIFIER MODIFIER MODIFIER MODIFIER MODIFIER MODIFIER MODIFIER MODIFIER MODIFIER MODIFIER	PPA1 PPA1 DCL1 p_MI0005394 AT1G03997 LHY DCL1 LHY LHY LHY LHY LHY LHY LHY	AT1G01050 AT1G01050 AT1G01040 AT1G01046 AT1G03997 AT1G01060 AT1G01040 AT1G01060 AT1G01060 AT1G01060 AT1G01060 AT1G01060 AT1G01060 AT1G01060	transcript transcript transcript transcript transcript transcript transcript transcript transcript transcript transcript transcript transcript transcript	AT1G01050.1 AT1G01050.2 AT1G01040.2 at1g01046 AT1G03997.1 AT1G01060.1 AT1G01040.1 AT1G01060.6 AT1G01060.3 AT1G01060.7 AT1G01060.2 AT1G01060.4 AT1G01060.8 AT1G01060.5	protein_coding protein_coding protein_coding miRNA pseudogene protein_coding protein_coding protein_coding protein_coding protein_coding protein_coding protein_coding protein_coding protein_coding	1/9	c.-13T>A c.-371T>A c.*1962A>T n.*4335A>T n.*32A>T c.*951T>A c.*1962A>T c.*951T>A c.*951T>A c.*951T>A c.*951T>A c.*951T>A c.*951T>A c.*951T>A					371 32 1921 4335 32 621 1814 324 338 621 625 625 926 926		A/A	A/A	A/A	A/A	A/A	A/A	A/A	A/A	A/T	A/A	A/A	18/0	7/0	58/0	32/0	171/0	28/0	32/0	6/0	7/2	15/0	13/0	AAAAGaaaaaaaaaCGTACCTTTGGATCGAAACGAAACAGCCGATTGTTGTTTTCTTTATCGCA	11	0.0454545	171	0	13	0
1	34635	G	C	PASS	C C C C C C C C	missense_variant missense_variant missense_variant missense_variant missense_variant missense_variant missense_variant missense_variant	MODERATE MODERATE MODERATE MODERATE MODERATE MODERATE MODERATE MODERATE	LHY LHY LHY LHY LHY LHY LHY LHY	AT1G01060 AT1G01060 AT1G01060 AT1G01060 AT1G01060 AT1G01060 AT1G01060 AT1G01060	transcript transcript transcript transcript transcript transcript transcript transcript	AT1G01060.1 AT1G01060.6 AT1G01060.3 AT1G01060.7 AT1G01060.2 AT1G01060.4 AT1G01060.8 AT1G01060.5	protein_coding protein_coding protein_coding protein_coding protein_coding protein_coding protein_coding protein_coding	8/9 8/10 8/10 7/8 7/8 8/9 6/7 8/9	c.1368C>G c.1362C>G c.1368C>G c.1368C>G c.1368C>G c.1365C>G c.1368C>G c.1362C>G	p.Asn456Lys p.Asn454Lys p.Asn456Lys p.Asn456Lys p.Asn456Lys p.Asn455Lys p.Asn456Lys p.Asn454Lys	1808/2708 2127/2933 1725/2517 2008/2908 1918/2814 1745/2641 1537/2132 2127/2722	1368/1938 1362/1932 1368/1938 1368/1938 1368/1938 1365/1935 1368/1938 1362/1932	456/645 454/643 456/645 456/645 456/645 455/644 456/645 454/643			G/G	G/G	G/G	G/G	G/G	G/G	G/G	G/G	G/C	G/G	G/G	26/0	14/0	76/0	42/0	242/0	26/0	32/0	8/0	5/2	13/0	15/0	AGCGGTCCACAAGATTTTTCTTCTGGGCAGTGTTTGAGTCATGCACAGCGGCAGTAACAACAAC	11	0.0454545	242	0	15	0
1	34673	C	A	PASS	A A A A A A A A	stop_gained stop_gained stop_gained stop_gained stop_gained stop_gained stop_gained stop_gained	HIGH HIGH HIGH HIGH HIGH HIGH HIGH HIGH	LHY LHY LHY LHY LHY LHY LHY LHY	AT1G01060 AT1G01060 AT1G01060 AT1G01060 AT1G01060 AT1G01060 AT1G01060 AT1G01060	transcript transcript transcript transcript transcript transcript transcript transcript	AT1G01060.1 AT1G01060.6 AT1G01060.3 AT1G01060.7 AT1G01060.2 AT1G01060.4 AT1G01060.8 AT1G01060.5	protein_coding protein_coding protein_coding protein_coding protein_coding protein_coding protein_coding protein_coding	8/9 8/10 8/10 7/8 7/8 8/9 6/7 8/9	c.1330G>T c.1324G>T c.1330G>T c.1330G>T c.1330G>T c.1327G>T c.1330G>T c.1324G>T	p.Glu444* p.Glu442* p.Glu444* p.Glu444* p.Glu444* p.Glu443* p.Glu444* p.Glu442*	1770/2708 2089/2933 1687/2517 1970/2908 1880/2814 1707/2641 1499/2132 2089/2722	1330/1938 1324/1932 1330/1938 1330/1938 1330/1938 1327/1935 1330/1938 1324/1932	444/645 442/643 444/645 444/645 444/645 443/644 444/645 442/643			C/C	C/A	C/C	C/C	C/C	C/C	C/C	C/C	C/C	C/C	C/C	22/0	7/2	66/0	37/0	258/0	28/0	25/0	7/0	9/0	14/0	23/0	TCATGCACAGCGGCAGTAACAACAACCTCCTCAATTTTATCATCATTGGTTTTTGAGTCGGCAT	11	0.0454545	258	0	23	0
1	34954	G	T	PASS	T T T T T T T T	missense_variant missense_variant missense_variant missense_variant missense_variant missense_variant missense_variant missense_variant	MODERATE MODERATE MODERATE MODERATE MODERATE MODERATE MODERATE MODERATE	LHY LHY LHY LHY LHY LHY LHY LHY	AT1G01060 AT1G01060 AT1G01060 AT1G01060 AT1G01060 AT1G01060 AT1G01060 AT1G01060	transcript transcript transcript transcript transcript transcript transcript transcript	AT1G01060.1 AT1G01060.6 AT1G01060.3 AT1G01060.7 AT1G01060.2 AT1G01060.4 AT1G01060.8 AT1G01060.5	protein_coding protein_coding protein_coding protein_coding protein_coding protein_coding protein_coding protein_coding	8/9 8/10 8/10 7/8 7/8 8/9 6/7 8/9	c.1049C>A c.1043C>A c.1049C>A c.1049C>A c.1049C>A c.1046C>A c.1049C>A c.1043C>A	p.Ala350Asp p.Ala348Asp p.Ala350Asp p.Ala350Asp p.Ala350Asp p.Ala349Asp p.Ala350Asp p.Ala348Asp	1489/2708 1808/2933 1406/2517 1689/2908 1599/2814 1426/2641 1218/2132 1808/2722	1049/1938 1043/1932 1049/1938 1049/1938 1049/1938 1046/1935 1049/1938 1043/1932	350/645 348/643 350/645 350/645 350/645 349/644 350/645 348/643			G/G	G/G	G/G	G/G	G/G	G/G	G/G	G/G	G/G	G/T	G/G	15/0	3/0	54/0	25/0	254/0	18/0	18/0	4/0	8/0	5/2	19/0	AGCCCACCAAGCAGTTGCAGCAGCTACTGTAGCAGCGGCAATGGCAGTTATACTTGGAGGAGAA	11	0.0454545	254	0	19	0
1	36052	G	T	PASS	T T T T T T T T T T T T T T T	upstream_gene_variant upstream_gene_variant downstream_gene_variant downstream_gene_variant downstream_gene_variant downstream_gene_variant downstream_gene_variant intron_variant intron_variant intron_variant intron_variant intron_variant intron_variant intron_variant intron_variant	MODIFIER MODIFIER MODIFIER MODIFIER MODIFIER MODIFIER MODIFIER MODIFIER MODIFIER MODIFIER MODIFIER MODIFIER MODIFIER MODIFIER MODIFIER	PPA1 PPA1 DCL1 AT1G03997 AT1G01070 DCL1 AT1G01070 LHY LHY LHY LHY LHY LHY LHY LHY	AT1G01050 AT1G01050 AT1G01040 AT1G03997 AT1G01070 AT1G01040 AT1G01070 AT1G01060 AT1G01060 AT1G01060 AT1G01060 AT1G01060 AT1G01060 AT1G01060 AT1G01060	transcript transcript transcript transcript transcript transcript transcript transcript transcript transcript transcript transcript transcript transcript transcript	AT1G01050.1 AT1G01050.2 AT1G01040.2 AT1G03997.1 AT1G01070.1 AT1G01040.1 AT1G01070.2 AT1G01060.1 AT1G01060.6 AT1G01060.3 AT1G01060.7 AT1G01060.2 AT1G01060.4 AT1G01060.8 AT1G01060.5	protein_coding protein_coding protein_coding pseudogene protein_coding protein_coding protein_coding protein_coding protein_coding protein_coding protein_coding protein_coding protein_coding protein_coding protein_coding	5/8 5/9 5/9 4/7 4/7 5/8 3/6 5/8	c.-3382C>A c.-3382C>A c.*4973G>T n.*3043G>T c.*2846C>A c.*4973G>T c.*2846C>A c.214-89C>A c.171+38C>A c.214-89C>A c.214-89C>A c.214-89C>A c.214-89C>A c.214-89C>A c.171+38C>A					2881 3043 4932 3043 2392 4825 2700		G/G	G/G	G/G	G/G	G/G	G/G	G/G	G/T	G/G	G/G	G/G	19/0	17/1	69/0	30/0	216/0	21/0	25/0	6/2	7/0	7/0	32/0	TCAGATGTGAAATCCTGAGATTCATGAAATTGACCACATCACCAAGGTTGAAAAAAGTCTTATA	11	0.0454545	216	0	32	0
1	37071	G	T	PASS	T T T T T T T T T T T T T	5_prime_UTR_variant 5_prime_UTR_variant 5_prime_UTR_variant 5_prime_UTR_variant 5_prime_UTR_variant 5_prime_UTR_variant 5_prime_UTR_variant 5_prime_UTR_variant upstream_gene_variant upstream_gene_variant downstream_gene_variant downstream_gene_variant downstream_gene_variant	MODIFIER MODIFIER MODIFIER MODIFIER MODIFIER MODIFIER MODIFIER MODIFIER MODIFIER MODIFIER MODIFIER MODIFIER MODIFIER	LHY LHY LHY LHY LHY LHY LHY LHY PPA1 PPA1 AT1G03997 AT1G01070 AT1G01070	AT1G01060 AT1G01060 AT1G01060 AT1G01060 AT1G01060 AT1G01060 AT1G01060 AT1G01060 AT1G01050 AT1G01050 AT1G03997 AT1G01070 AT1G01070	transcript transcript transcript transcript transcript transcript transcript transcript transcript transcript transcript transcript transcript	AT1G01060.1 AT1G01060.6 AT1G01060.3 AT1G01060.7 AT1G01060.2 AT1G01060.4 AT1G01060.8 AT1G01060.5 AT1G01050.1 AT1G01050.2 AT1G03997.1 AT1G01070.1 AT1G01070.2	protein_coding protein_coding protein_coding protein_coding protein_coding protein_coding protein_coding protein_coding protein_coding protein_coding pseudogene protein_coding protein_coding	3/9 2/10 3/10 2/8 2/8 3/9 1/7 2/9	c.-10C>A c.-134C>A c.-10C>A c.-10C>A c.-10C>A c.-10C>A c.-10C>A c.-134C>A c.-4401C>A c.-4401C>A n.*4062G>T c.*1827C>A c.*1827C>A					10 235 10 10 10 10 10 235 3900 4062 4062 1373 1681		G/G	G/G	G/G	G/G	G/G	G/G	G/G	G/G	G/T	G/G	G/G	24/0	23/0	62/0	30/0	223/0	24/0	44/0	10/0	6/2	17/0	20/0	CTCCAGATGTATTAGTATCCATAACAGGACCGGTGCAGCTATTCGCTGCTTCAAATCCTCTCTA	11	0.0454545	223	0	20	0
1	37540	G	T	PASS	T T T T T T T T T T T T T	5_prime_UTR_variant 5_prime_UTR_variant 5_prime_UTR_variant upstream_gene_variant upstream_gene_variant upstream_gene_variant downstream_gene_variant downstream_gene_variant downstream_gene_variant intron_variant intron_variant intron_variant intron_variant	MODIFIER MODIFIER MODIFIER MODIFIER MODIFIER MODIFIER MODIFIER MODIFIER MODIFIER MODIFIER MODIFIER MODIFIER MODIFIER	LHY LHY LHY PPA1 PPA1 LHY AT1G03997 AT1G01070 AT1G01070 LHY LHY LHY LHY	AT1G01060 AT1G01060 AT1G01060 AT1G01050 AT1G01050 AT1G01060 AT1G03997 AT1G01070 AT1G01070 AT1G01060 AT1G01060 AT1G01060 AT1G01060	transcript transcript transcript transcript transcript transcript transcript transcript transcript transcript transcript transcript transcript	AT1G01060.6 AT1G01060.2 AT1G01060.5 AT1G01050.1 AT1G01050.2 AT1G01060.8 AT1G03997.1 AT1G01070.1 AT1G01070.2 AT1G01060.1 AT1G01060.3 AT1G01060.7 AT1G01060.4	protein_coding protein_coding protein_coding protein_coding protein_coding protein_coding pseudogene protein_coding protein_coding protein_coding protein_coding protein_coding protein_coding	1/10 1/8 1/9 1/8 1/9 1/7 1/8	c.-434C>A c.-310C>A c.-434C>A c.-4870C>A c.-4870C>A c.-479C>A n.*4531G>T c.*1358C>A c.*1358C>A c.-169+29C>A c.-169+29C>A c.-338+29C>A c.-169+29C>A					704 479 704 4369 4531 310 4531 904 1212		G/G	G/G	G/G	G/G	G/G	G/G	G/G	G/T	G/G	G/G	G/G	19/0	26/0	64/0	36/0	215/0	22/0	29/0	8/2	12/0	8/0	19/0	ACAGAGATCTTAGTATGTTATAGGAATCCTAGAAACTGCTCATAATGTAAACTGTTATACCCTT	11	0.0454545	215	0	19	0
1	39483	T	C	PASS	C C	missense_variant missense_variant	MODERATE MODERATE	AT1G01070 AT1G01070	AT1G01070 AT1G01070	transcript transcript	AT1G01070.1 AT1G01070.2	protein_coding protein_coding	4/6 3/5	c.715A>G c.574A>G	p.Ser239Gly p.Ser192Gly	855/1692 922/1451	715/1098 574/957	239/365 192/318			T/T	T/T	T/T	T/T	T/T	T/T	T/T	T/T	T/T	T/C	T/T	28/0	16/0	58/0	47/0	196/0	31/0	26/0	12/0	14/0	7/2	21/0	CAATCATTAACGTCTCTGCTCTTGTAAAGGCTCAAGAGAGCACATTGAAATGCCGCGAAAATTG	11	0.0454545	196	0	21	0
1	39515	G	T	PASS	T T	stop_gained stop_gained	HIGH HIGH	AT1G01070 AT1G01070	AT1G01070 AT1G01070	transcript transcript	AT1G01070.1 AT1G01070.2	protein_coding protein_coding	4/6 3/5	c.683C>A c.542C>A	p.Ser228* p.Ser181*	823/1692 890/1451	683/1098 542/957	228/365 181/318			G/G	G/G	G/G	G/G	G/G	G/G	G/G	G/T	G/G	G/G	G/G	24/0	14/0	70/0	51/0	200/0	22/0	24/0	8/2	15/0	9/0	19/0	CAAGAGAGCACATTGAAATGCCGCGAAAATTGACATAAGACAAGTGCTCGAGTATTTGCAAGGG	11	0.0454545	200	0	19	0
1	40046	T	C	PASS	C C C C C C C C C C C C C	upstream_gene_variant upstream_gene_variant upstream_gene_variant upstream_gene_variant upstream_gene_variant upstream_gene_variant upstream_gene_variant upstream_gene_variant downstream_gene_variant downstream_gene_variant downstream_gene_variant intron_variant intron_variant	MODIFIER MODIFIER MODIFIER MODIFIER MODIFIER MODIFIER MODIFIER MODIFIER MODIFIER MODIFIER MODIFIER MODIFIER MODIFIER	LHY LHY LHY LHY LHY LHY LHY LHY AT1G04003 AT1G01080 AT1G01080 AT1G01070 AT1G01070	AT1G01060 AT1G01060 AT1G01060 AT1G01060 AT1G01060 AT1G01060 AT1G01060 AT1G01060 AT1G04003 AT1G01080 AT1G01080 AT1G01070 AT1G01070	transcript transcript transcript transcript transcript transcript transcript transcript transcript transcript transcript transcript transcript	AT1G01060.1 AT1G01060.6 AT1G01060.3 AT1G01060.7 AT1G01060.2 AT1G01060.4 AT1G01060.8 AT1G01060.5 AT1G04003.1 AT1G01080.1 AT1G01080.3 AT1G01070.1 AT1G01070.2	protein_coding protein_coding protein_coding protein_coding protein_coding protein_coding protein_coding protein_coding pseudogene protein_coding protein_coding protein_coding protein_coding	3/5 2/4	c.-2985A>G c.-3210A>G c.-2985A>G c.-2985A>G c.-2985A>G c.-2985A>G c.-2985A>G c.-3210A>G n.*3041A>G c.*5457A>G c.*5564A>G c.383+167A>G c.242+167A>G					2206 2175 2289 2175 2266 2266 2816 2175 3041 4924 4924		T/T	T/T	T/T	T/T	T/T	T/T	T/T	T/T	T/C	T/T	T/T	30/0	15/0	50/0	37/0	193/0	19/0	24/0	2/0	6/2	7/0	22/0	AAGAGGGCTCAGTGGATGCAGTTACGTATACTTAAGGTAATTTGATGGAAAAGAAAACCAATCA	11	0.0454545	193	0	22	0
1	40228	A	T	PASS	T T	stop_gained stop_gained	HIGH HIGH	AT1G01070 AT1G01070	AT1G01070 AT1G01070	transcript transcript	AT1G01070.1 AT1G01070.2	protein_coding protein_coding	3/6 2/5	c.368T>A c.227T>A	p.Leu123* p.Leu76*	508/1692 575/1451	368/1098 227/957	123/365 76/318			A/A	A/T	A/A	A/A	A/A	A/A	A/A	A/A	A/A	A/A	A/A	19/0	7/2	37/0	37/0	218/0	29/0	24/0	7/0	4/0	14/0	21/0	ATGGTTCCATCGTTACCTGAAAATAAGGGCCAAAGCGAAGGTGATTGCAGGCAACATGCTTACC	11	0.0454545	218	0	21	0
1	40957	C	A	PASS	A	5_prime_UTR_premature_start_codon_gain_variant	LOW	AT1G01070	AT1G01070	transcript	AT1G01070.1	protein_coding	1/6	c.-80G>T							C/C	C/C	C/C	C/C	C/C	C/C	C/C	C/C	C/A	C/C	C/C	33/0	15/0	64/0	34/0	187/0	32/0	24/0	2/0	8/2	9/0	30/0	ATAAGCCCCAATGTGCTTTGAGTTTGGCAACCACAAAGCTTCCCATATTTATAAGAAAAGTGTG	11	0.0454545	187	0	30	0
1	41587	C	A	PASS	A A A A A A A A A A A A A A A	upstream_gene_variant upstream_gene_variant upstream_gene_variant upstream_gene_variant upstream_gene_variant upstream_gene_variant upstream_gene_variant upstream_gene_variant upstream_gene_variant upstream_gene_variant downstream_gene_variant downstream_gene_variant downstream_gene_variant downstream_gene_variant intergenic_region	MODIFIER MODIFIER MODIFIER MODIFIER MODIFIER MODIFIER MODIFIER MODIFIER MODIFIER MODIFIER MODIFIER MODIFIER MODIFIER MODIFIER MODIFIER	LHY AT1G01070 LHY LHY LHY LHY LHY LHY LHY AT1G01070 AT1G04003 AT1G01080 AT1G01080 AT1G01080 AT1G01070-AT1G04003	AT1G01060 AT1G01070 AT1G01060 AT1G01060 AT1G01060 AT1G01060 AT1G01060 AT1G01060 AT1G01060 AT1G01070 AT1G04003 AT1G01080 AT1G01080 AT1G01080 AT1G01070-AT1G04003	transcript transcript transcript transcript transcript transcript transcript transcript transcript transcript transcript transcript transcript transcript intergenic_region	AT1G01060.1 AT1G01070.1 AT1G01060.6 AT1G01060.3 AT1G01060.7 AT1G01060.2 AT1G01060.4 AT1G01060.8 AT1G01060.5 AT1G01070.2 AT1G04003.1 AT1G01080.2 AT1G01080.1 AT1G01080.3 AT1G01070-AT1G04003	protein_coding protein_coding protein_coding protein_coding protein_coding protein_coding protein_coding protein_coding protein_coding protein_coding pseudogene protein_coding protein_coding protein_coding		c.-4526G>T c.-710G>T c.-4751G>T c.-4526G>T c.-4526G>T c.-4526G>T c.-4526G>T c.-4526G>T c.-4751G>T c.-990G>T n.*1500G>T c.*3916G>T c.*3916G>T c.*4023G>T n.41587C>A					3747 570 3716 3830 3716 3807 3807 4357 3716 642 1500 3709 3383 3383		C/C	C/C	C/C	C/C	C/C	C/C	C/C	C/C	C/A	C/C	C/C	27/0	12/0	19/0	21/0	160/0	18/0	28/0	6/0	5/2	15/0	16/0	atatatatatatCAATTAAACTCCCTTAACCCCATAAGACAAGtttttttATTAGTGGTTTTAC	11	0.0454545	160	0	16	0
1	41749	GAAAAAAAAAAAGGTT	GAAAAAAAAAAGGTT	PASS	GAAAAAAAAAAGGTT GAAAAAAAAAAGGTT GAAAAAAAAAAGGTT GAAAAAAAAAAGGTT GAAAAAAAAAAGGTT GAAAAAAAAAAGGTT GAAAAAAAAAAGGTT GAAAAAAAAAAGGTT GAAAAAAAAAAGGTT GAAAAAAAAAAGGTT GAAAAAAAAAAGGTT GAAAAAAAAAAGGTT GAAAAAAAAAAGGTT GAAAAAAAAAAGGTT GAAAAAAAAAAGGTT	upstream_gene_variant upstream_gene_variant upstream_gene_variant upstream_gene_variant upstream_gene_variant upstream_gene_variant upstream_gene_variant upstream_gene_variant upstream_gene_variant upstream_gene_variant downstream_gene_variant downstream_gene_variant downstream_gene_variant downstream_gene_variant intergenic_region	MODIFIER MODIFIER MODIFIER MODIFIER MODIFIER MODIFIER MODIFIER MODIFIER MODIFIER MODIFIER MODIFIER MODIFIER MODIFIER MODIFIER MODIFIER	LHY AT1G01070 LHY LHY LHY LHY LHY LHY LHY AT1G01070 AT1G04003 AT1G01080 AT1G01080 AT1G01080 AT1G01070-AT1G04003	AT1G01060 AT1G01070 AT1G01060 AT1G01060 AT1G01060 AT1G01060 AT1G01060 AT1G01060 AT1G01060 AT1G01070 AT1G04003 AT1G01080 AT1G01080 AT1G01080 AT1G01070-AT1G04003	transcript transcript transcript transcript transcript transcript transcript transcript transcript transcript transcript transcript transcript transcript intergenic_region	AT1G01060.1 AT1G01070.1 AT1G01060.6 AT1G01060.3 AT1G01060.7 AT1G01060.2 AT1G01060.4 AT1G01060.8 AT1G01060.5 AT1G01070.2 AT1G04003.1 AT1G01080.2 AT1G01080.1 AT1G01080.3 AT1G01070-AT1G04003	protein_coding protein_coding protein_coding protein_coding protein_coding protein_coding protein_coding protein_coding protein_coding protein_coding pseudogene protein_coding protein_coding protein_coding		c.-4699delT c.-883delT c.-4924delT c.-4699delT c.-4699delT c.-4699delT c.-4699delT c.-4699delT c.-4924delT c.-1163delT n.*1327delT c.*3743delT c.*3743delT c.*3850delT n.41760delA					3920 743 3889 4003 3889 3980 3980 4530 3889 815 1327 3536 3210 3210		GAAAAAAAAAAAGGTT/GAAAAAAAAAAGGTT	GAAAAAAAAAAAGGTT/GAAAAAAAAAAAGGTT	GAAAAAAAAAAAGGTT/GAAAAAAAAAAAGGTT	GAAAAAAAAAAAGGTT/GAAAAAAAAAAAGGTT	GAAAAAAAAAAAGGTT/GAAAAAAAAAAAGGTT	GAAAAAAAAAAAGGTT/GAAAAAAAAAAGGTT	GAAAAAAAAAAAGGTT/GAAAAAAAAAAAGGTT	GAAAAAAAAAAAGGTT/GAAAAAAAAAAAGGTT	GAAAAAAAAAAAGGTT/GAAAAAAAAAAAGGTT	GAAAAAAAAAAAGGTT/GAAAAAAAAAAAGGTT	GAAAAAAAAAAAGGTT/GAAAAAAAAAAAGGTT	15/3	18/1	25/1	20/1	148/0	12/4	18/0	3/0	2/0	17/2	12/0	aatagaaatcaaaataaaagtgttagtaaaggaaaaaaaaaaaGGTTGTGAATTCTATCACGAC	11	0.0909091	148	0	12	0
1	44118	CTTTTTTTTTTTTTCTTTCATTGG	CTTTTTTTTTTTTCTTTCATTGG	PASS	CTTTTTTTTTTTTCTTTCATTGG CTTTTTTTTTTTTCTTTCATTGG CTTTTTTTTTTTTCTTTCATTGG CTTTTTTTTTTTTCTTTCATTGG CTTTTTTTTTTTTCTTTCATTGG CTTTTTTTTTTTTCTTTCATTGG CTTTTTTTTTTTTCTTTCATTGG CTTTTTTTTTTTTCTTTCATTGG	upstream_gene_variant upstream_gene_variant upstream_gene_variant downstream_gene_variant downstream_gene_variant downstream_gene_variant downstream_gene_variant intergenic_region	MODIFIER MODIFIER MODIFIER MODIFIER MODIFIER MODIFIER MODIFIER MODIFIER	AT1G01070 AT1G04003 AT1G01070 AT1G01080 PDH-E1_ALPHA AT1G01080 AT1G01080 AT1G04003-AT1G01080	AT1G01070 AT1G04003 AT1G01070 AT1G01080 AT1G01090 AT1G01080 AT1G01080 AT1G04003-AT1G01080	transcript transcript transcript transcript transcript transcript transcript intergenic_region	AT1G01070.1 AT1G04003.1 AT1G01070.2 AT1G01080.2 AT1G01090.1 AT1G01080.1 AT1G01080.3 AT1G04003-AT1G01080	protein_coding pseudogene protein_coding protein_coding protein_coding protein_coding protein_coding		c.-3254delA n.-836delA c.-3534delA c.*1372delA c.*3574delA c.*1372delA c.*1479delA n.44131delT					3114 836 3186 1165 3103 839 839		CTTTTTTTTTTTTTCTTTCATTGG/CTTTTTTTTTTTTCTTTCATTGG	CTTTTTTTTTTTTTCTTTCATTGG/CTTTTTTTTTTTTCTTTCATTGG	CTTTTTTTTTTTTTCTTTCATTGG/CTTTTTTTTTTTTTCTTTCATTGG	CTTTTTTTTTTTTTCTTTCATTGG/CTTTTTTTTTTTTTCTTTCATTGG	CTTTTTTTTTTTTTCTTTCATTGG/CTTTTTTTTTTTTTCTTTCATTGG	CTTTTTTTTTTTTTCTTTCATTGG/CTTTTTTTTTTTTCTTTCATTGG	CTTTTTTTTTTTTTCTTTCATTGG/CTTTTTTTTTTTTTCTTTCATTGG	CTTTTTTTTTTTTTCTTTCATTGG/CTTTTTTTTTTTTCTTTCATTGG	CTTTTTTTTTTTTTCTTTCATTGG/CTTTTTTTTTTTTTCTTTCATTGG	CTTTTTTTTTTTTTCTTTCATTGG/CTTTTTTTTTTTTCTTTCATTGG	CTTTTTTTTTTTTTCTTTCATTGG/CTTTTTTTTTTTTTCTTTCATTGG	6/3	6/3	20/1	5/1	126/0	5/2	7/1	4/0	6/0	4/2	7/0	TTGTTCGCATCTTCATTGGATCCCTTTTACACtttttttttttttCTTTCATTGGATCCATCTA	11	0.227273	126	0	7	0
1	44771	T	C	PASS	C C C C C C C C	upstream_gene_variant upstream_gene_variant upstream_gene_variant downstream_gene_variant downstream_gene_variant downstream_gene_variant downstream_gene_variant intergenic_region	MODIFIER MODIFIER MODIFIER MODIFIER MODIFIER MODIFIER MODIFIER MODIFIER	AT1G01070 AT1G04003 AT1G01070 AT1G01080 PDH-E1_ALPHA AT1G01080 AT1G01080 AT1G04003-AT1G01080	AT1G01070 AT1G04003 AT1G01070 AT1G01080 AT1G01090 AT1G01080 AT1G01080 AT1G04003-AT1G01080	transcript transcript transcript transcript transcript transcript transcript intergenic_region	AT1G01070.1 AT1G04003.1 AT1G01070.2 AT1G01080.2 AT1G01090.1 AT1G01080.1 AT1G01080.3 AT1G04003-AT1G01080	protein_coding pseudogene protein_coding protein_coding protein_coding protein_coding protein_coding		c.-3894A>G n.-1476A>G c.-4174A>G c.*732A>G c.*2934A>G c.*732A>G c.*839A>G n.44771T>C					3754 1476 3826 525 2463 199 199		T/T	T/T	T/T	T/T	T/T	T/T	T/T	T/C	T/T	T/T	T/T	24/0	14/0	13/0	22/0	202/0	23/0	31/0	6/2	12/0	13/0	20/0	GATTGGTTACATTTGACaaaagcaaaaaatattatatatatttattaaacaaacattataaata	11	0.0454545	202	0	20	0
1	45920	G	T	PASS	T T T	missense_variant missense_variant missense_variant	MODERATE MODERATE MODERATE	AT1G01080 AT1G01080 AT1G01080	AT1G01080 AT1G01080 AT1G01080	transcript transcript transcript	AT1G01080.2 AT1G01080.1 AT1G01080.3	protein_coding protein_coding protein_coding	3/4 3/4 3/3	c.554C>A c.551C>A c.551C>A	p.Ser185Tyr p.Ser184Tyr p.Ser184Tyr	784/1322 821/1685 821/1771	554/885 551/882 551/861	185/294 184/293 184/286			G/G	G/G	G/G	G/G	G/G	G/G	G/G	G/T	G/G	G/G	G/G	30/0	13/0	53/1	32/0	237/0	22/0	19/0	8/2	6/0	14/0	28/0	GTTTCTTCTTGTTCCTGGATTCATGTCAACAGAGTACCTAACCCGCATTTCCCGACCACCTACT	11	0.0454545	237	0	28	0
1	59214	C	A	PASS	A A A A A A A	5_prime_UTR_variant downstream_gene_variant downstream_gene_variant downstream_gene_variant downstream_gene_variant downstream_gene_variant downstream_gene_variant	MODIFIER MODIFIER MODIFIER MODIFIER MODIFIER MODIFIER MODIFIER	KCS1 AT1G01110 AT1G01130 CIPK9 AT1G01110 CIPK9 CIPK9	AT1G01120 AT1G01110 AT1G01130 AT1G01140 AT1G01110 AT1G01140 AT1G01140	transcript transcript transcript transcript transcript transcript transcript	AT1G01120.1 AT1G01110.2 AT1G01130.1 AT1G01140.3 AT1G01110.1 AT1G01140.1 AT1G01140.2	protein_coding protein_coding protein_coding protein_coding protein_coding protein_coding protein_coding	1/1	c.-236G>T c.*4720C>A c.*2691G>T c.*5184G>T c.*4720C>A c.*5184G>T c.*5184G>T					236 4477 2691 4953 4525 4952 4953		C/A	C/A	C/C	C/C	C/C	C/C	C/C	C/C	C/C	C/C	C/A	12/2	4/2	17/1	15/2	211/2	9/0	4/0	2/0	3/0	1/0	5/4	ATTTTAAAGATTAATAATAGTAATGACTTAACaaaaaaaaaaaaaaGATGGAATAATATTCGAA	11	0.136364	211	2	5	4
1	68292	T	C	PASS	C C C C C C C C C C C	upstream_gene_variant upstream_gene_variant upstream_gene_variant upstream_gene_variant upstream_gene_variant upstream_gene_variant downstream_gene_variant downstream_gene_variant downstream_gene_variant downstream_gene_variant intergenic_region	MODIFIER MODIFIER MODIFIER MODIFIER MODIFIER MODIFIER MODIFIER MODIFIER MODIFIER MODIFIER MODIFIER	AT1G01130 CIPK9 GIF2 CIPK9 CIPK9 GIF2 AT1G01150 AT1G04007 AT1G01150 AT1G01150 CIPK9-AT1G01150	AT1G01130 AT1G01140 AT1G01160 AT1G01140 AT1G01140 AT1G01160 AT1G01150 AT1G04007 AT1G01150 AT1G01150 AT1G01140-AT1G01150	transcript transcript transcript transcript transcript transcript transcript transcript transcript transcript intergenic_region	AT1G01130.1 AT1G01140.3 AT1G01160.2 AT1G01140.1 AT1G01140.2 AT1G01160.1 AT1G01150.1 AT1G04007.1 AT1G01150.2 AT1G01150.3 AT1G01140-AT1G01150	protein_coding protein_coding protein_coding protein_coding protein_coding protein_coding protein_coding pseudogene protein_coding protein_coding		c.-4481A>G c.-780A>G c.-4291T>C c.-780A>G c.-780A>G c.-4291T>C c.*1823A>G n.*4354A>G c.*1823A>G c.*2536A>G n.68292T>C					4481 667 4065 518 667 4047 1619 4354 1743 2327		T/T	T/T	T/T	T/T	T/T	T/T	T/T	T/C	T/T	T/T	T/T	29/0	27/0	29/0	39/0	281/0	29/0	25/0	4/2	11/0	14/0	31/0	TGATTATTTAAAGTATATGATAATAAATAAATAGATAATTGAAATAGTTGATCTTTCCATGTGA	11	0.0454545	281	0	31	0
1	68959	C	A	PASS	A A A A A A A A A A A A	upstream_gene_variant upstream_gene_variant upstream_gene_variant upstream_gene_variant upstream_gene_variant downstream_gene_variant downstream_gene_variant downstream_gene_variant downstream_gene_variant downstream_gene_variant downstream_gene_variant intergenic_region	MODIFIER MODIFIER MODIFIER MODIFIER MODIFIER MODIFIER MODIFIER MODIFIER MODIFIER MODIFIER MODIFIER MODIFIER	CIPK9 GIF2 CIPK9 CIPK9 GIF2 AT1G01150 AT1G04007 AT1G01170 AT1G01150 AT1G01150 AT1G01170 CIPK9-AT1G01150	AT1G01140 AT1G01160 AT1G01140 AT1G01140 AT1G01160 AT1G01150 AT1G04007 AT1G01170 AT1G01150 AT1G01150 AT1G01170 AT1G01140-AT1G01150	transcript transcript transcript transcript transcript transcript transcript transcript transcript transcript transcript intergenic_region	AT1G01140.3 AT1G01160.2 AT1G01140.1 AT1G01140.2 AT1G01160.1 AT1G01150.1 AT1G04007.1 AT1G01170.1 AT1G01150.2 AT1G01150.3 AT1G01170.2 AT1G01140-AT1G01150	protein_coding protein_coding protein_coding protein_coding protein_coding protein_coding pseudogene protein_coding protein_coding protein_coding protein_coding		c.-1447G>T c.-3624C>A c.-1447G>T c.-1447G>T c.-3624C>A c.*1156G>T n.*3687G>T c.*5146G>T c.*1156G>T c.*1869G>T c.*5146G>T n.68959C>A					1334 3398 1185 1334 3380 952 3687 4972 1076 1660 4972		C/C	C/C	C/C	C/C	C/C	C/C	C/C	C/C	C/A	C/C	C/C	22/1	8/0	30/0	29/0	236/0	8/0	11/0	10/0	6/2	5/0	21/0	GCCCAACTAAAATACttttttttttttttGCCATCCAATAACATTATTATCGCATATGTTCCGC	11	0.0454545	236	0	21	0
1	69465	C	A	PASS	A A A A A A A A A A A A A	upstream_gene_variant upstream_gene_variant upstream_gene_variant upstream_gene_variant upstream_gene_variant upstream_gene_variant downstream_gene_variant downstream_gene_variant downstream_gene_variant downstream_gene_variant downstream_gene_variant downstream_gene_variant intergenic_region	MODIFIER MODIFIER MODIFIER MODIFIER MODIFIER MODIFIER MODIFIER MODIFIER MODIFIER MODIFIER MODIFIER MODIFIER MODIFIER	CIPK9 GIF2 AT1G04013 CIPK9 CIPK9 GIF2 AT1G01150 AT1G04007 AT1G01170 AT1G01150 AT1G01150 AT1G01170 CIPK9-AT1G01150	AT1G01140 AT1G01160 AT1G04013 AT1G01140 AT1G01140 AT1G01160 AT1G01150 AT1G04007 AT1G01170 AT1G01150 AT1G01150 AT1G01170 AT1G01140-AT1G01150	transcript transcript transcript transcript transcript transcript transcript transcript transcript transcript transcript transcript intergenic_region	AT1G01140.3 AT1G01160.2 AT1G04013.1 AT1G01140.1 AT1G01140.2 AT1G01160.1 AT1G01150.1 AT1G04007.1 AT1G01170.1 AT1G01150.2 AT1G01150.3 AT1G01170.2 AT1G01140-AT1G01150	protein_coding protein_coding pseudogene protein_coding protein_coding protein_coding protein_coding pseudogene protein_coding protein_coding protein_coding protein_coding		c.-1953G>T c.-3118C>A n.-4970C>A c.-1953G>T c.-1953G>T c.-3118C>A c.*650G>T n.*3181G>T c.*4640G>T c.*650G>T c.*1363G>T c.*4640G>T n.69465C>A					1840 2892 4970 1691 1840 2874 446 3181 4466 570 1154 4466		C/C	C/C	C/C	C/C	C/C	C/C	C/C	C/C	C/A	C/C	C/C	31/0	20/0	26/0	29/0	223/0	26/0	26/0	10/0	8/2	11/0	19/0	tttttCCTTCCTCTCCCACGTTTATTCTCGCCTCGTAACAGAAATTATAACTTGGAGTACTATT	11	0.0454545	223	0	19	0
1	70271	C	A	PASS	A	missense_variant	MODERATE	AT1G01150	AT1G01150	transcript	AT1G01150.1	protein_coding	4/4	c.882G>T	p.Leu294Phe	1022/1382	882/1038	294/345			C/C	C/C	C/C	C/C	C/C	C/C	C/C	C/A	C/C	C/C	C/C	37/0	14/0	62/0	54/0	229/0	10/0	34/0	6/2	13/0	19/0	20/0	CGACGATGATGATGTCAATCTCGACCTCAACCAAATCAAGATAATTCTATAAAAGTTTTGACTA	11	0.0454545	229	0	20	0
1	71059	G	T	PASS	T T T	missense_variant missense_variant missense_variant	MODERATE MODERATE MODERATE	AT1G01150 AT1G01150 AT1G01150	AT1G01150 AT1G01150 AT1G01150	transcript transcript transcript	AT1G01150.1 AT1G01150.2 AT1G01150.3	protein_coding protein_coding protein_coding	2/4 2/4 2/3	c.720C>A c.720C>A c.720C>A	p.Asn240Lys p.Asn240Lys p.Asn240Lys	860/1382 860/1150 860/1228	720/1038 720/930 720/879	240/345 240/309 240/292			G/G	G/G	G/G	G/G	G/G	G/G	G/G	G/T	G/G	G/G	G/G	46/0	18/0	72/0	46/0	242/0	19/0	31/0	5/2	18/0	8/0	17/0	GTGGTGGTTTTACCCTCAACATCTTCTCTTCGTTGACTGTCCATAGTACCCTTTTTGGCTGATC	11	0.0454545	242	0	17	0
1	72663	C	A	PASS	A A	synonymous_variant synonymous_variant	LOW LOW	GIF2 GIF2	AT1G01160 AT1G01160	transcript transcript	AT1G01160.2 AT1G01160.1	protein_coding protein_coding	1/6 1/5	c.81C>A c.81C>A	p.Ile27Ile p.Ile27Ile	307/1129 325/1045	81/690 81/588	27/229 27/195			C/C	C/C	C/C	C/C	C/C	C/C	C/C	C/A	C/C	C/C	C/C	31/0	8/0	54/0	27/0	247/0	20/0	24/0	7/2	8/0	11/0	29/0	CCCCTGCTAACAACATCACTACCGAACAGATCCAAAAGGTTCCTTCTTTCTCACCCTATATCTC	11	0.0454545	247	0	29	0
1	73286	G	A	PASS	A A	splice_acceptor_variant&intron_variant splice_acceptor_variant&intron_variant	HIGH HIGH	GIF2 GIF2	AT1G01160 AT1G01160	transcript transcript	AT1G01160.2 AT1G01160.1	protein_coding protein_coding	3/5 2/4	c.267-1G>A c.165-1G>A							G/G	G/G	G/G	G/G	G/G	G/G	G/G	G/A	G/G	G/G	G/G	27/0	11/0	74/0	36/0	253/0	26/0	30/0	8/2	6/0	10/0	35/0	TTATTCTATCTTTTGCTCTGTTATATTTTCAGGTACCAAGCTCTTCTCCAGAAGAACTTGATGT	11	0.0454545	253	0	35	0
1	76324	C	A	PASS	A	missense_variant	MODERATE	AT1G01180	AT1G01180	transcript	AT1G01180.1	protein_coding	1/1	c.692C>A	p.Thr231Lys	935/1456	692/924	231/307			C/C	C/C	C/C	C/C	C/C	C/C	C/C	C/C	C/A	C/C	C/C	17/0	7/0	53/0	14/0	248/0	13/0	23/0	16/0	8/2	7/0	19/0	GCTTTGGAGAAGCTGTGTGAGTGGGGAGTGACGGCGGACCTGGTGGAGATAGACGCGGGTCACG	11	0.0454545	248	0	19	0
1	80169	C	T	PASS	T T T T T	upstream_gene_variant downstream_gene_variant downstream_gene_variant downstream_gene_variant intergenic_region	MODIFIER MODIFIER MODIFIER MODIFIER MODIFIER	p_MI0000199 AT1G01180 AT1G01190 AT1G01190 p_MI0000199-AT1G01190	AT1G01183 AT1G01180 AT1G01190 AT1G01190 AT1G01183-AT1G01190	transcript transcript transcript transcript intergenic_region	at1g01183 AT1G01180.1 AT1G01190.2 AT1G01190.1 AT1G01183-AT1G01190	miRNA protein_coding protein_coding protein_coding		n.-1132G>A c.*3613C>T c.*2876G>A c.*2876G>A n.80169C>T					1132 3324 2876 2815		C/C	C/C	C/C	C/C	C/C	C/C	C/C	C/C	C/C	C/T	C/C	33/0	15/0	44/0	36/0	181/0	26/0	34/0	6/0	15/0	7/2	18/0	TTGTTTCTTTCTGGCGTGGGGAAttttttttCACTTAAAAGATTATTGTATTCTCCAGTTTCAT	11	0.0454545	181	0	18	0
1	82837	CAAAAAAAAAACATG	CAAAAAAAAACATG	PASS	CAAAAAAAAACATG CAAAAAAAAACATG CAAAAAAAAACATG CAAAAAAAAACATG CAAAAAAAAACATG	upstream_gene_variant downstream_gene_variant downstream_gene_variant downstream_gene_variant intergenic_region	MODIFIER MODIFIER MODIFIER MODIFIER MODIFIER	p_MI0000199 AT1G01190 RABA3 AT1G01190 p_MI0000199-AT1G01190	AT1G01183 AT1G01190 AT1G01200 AT1G01190 AT1G01183-AT1G01190	transcript transcript transcript transcript intergenic_region	at1g01183 AT1G01190.2 AT1G01200.1 AT1G01190.1 AT1G01183-AT1G01190	miRNA protein_coding protein_coding protein_coding		n.-3810delT c.*198delT c.*3868delT c.*198delT n.82847delA					3810 198 3639 137		CAAAAAAAAAACATG/CAAAAAAAAAACATG	CAAAAAAAAAACATG/CAAAAAAAAAACATG	CAAAAAAAAAACATG/CAAAAAAAAAACATG	CAAAAAAAAAACATG/CAAAAAAAAAACATG	CAAAAAAAAAACATG/CAAAAAAAAAACATG	CAAAAAAAAAACATG/CAAAAAAAAAACATG	CAAAAAAAAAACATG/CAAAAAAAAAACATG	CAAAAAAAAAACATG/CAAAAAAAAAACATG	CAAAAAAAAAACATG/CAAAAAAAAAACATG	CAAAAAAAAAACATG/CAAAAAAAAACATG	CAAAAAAAAAACATG/CAAAAAAAAAACATG	32/2	20/0	27/1	24/2	212/0	24/0	16/0	12/0	8/0	7/3	13/0	CATTTCACTTGTGATGATTTTTACATTTTAGCaaaaaaaaaaCATGAAAACTAAATTCACGTAA	11	0.0454545	212	0	13	0
1	82960	ATTTTTTTTTTTTCCTTTTTTCTTGAA	ATTTTTTTTTTTCCTTTTTTCTTGAA	PASS	ATTTTTTTTTTTCCTTTTTTCTTGAA ATTTTTTTTTTTCCTTTTTTCTTGAA ATTTTTTTTTTTCCTTTTTTCTTGAA ATTTTTTTTTTTCCTTTTTTCTTGAA ATTTTTTTTTTTCCTTTTTTCTTGAA	upstream_gene_variant downstream_gene_variant downstream_gene_variant downstream_gene_variant intergenic_region	MODIFIER MODIFIER MODIFIER MODIFIER MODIFIER	p_MI0000199 AT1G01190 RABA3 AT1G01190 p_MI0000199-AT1G01190	AT1G01183 AT1G01190 AT1G01200 AT1G01190 AT1G01183-AT1G01190	transcript transcript transcript transcript intergenic_region	at1g01183 AT1G01190.2 AT1G01200.1 AT1G01190.1 AT1G01183-AT1G01190	miRNA protein_coding protein_coding protein_coding		n.-3935delA c.*73delA c.*3743delA c.*73delA n.82972delT					3935 73 3514 12		ATTTTTTTTTTTTCCTTTTTTCTTGAA/ATTTTTTTTTTTTCCTTTTTTCTTGAA	ATTTTTTTTTTTTCCTTTTTTCTTGAA/ATTTTTTTTTTTTCCTTTTTTCTTGAA	ATTTTTTTTTTTTCCTTTTTTCTTGAA/ATTTTTTTTTTTTCCTTTTTTCTTGAA	ATTTTTTTTTTTTCCTTTTTTCTTGAA/ATTTTTTTTTTTTCCTTTTTTCTTGAA	ATTTTTTTTTTTTCCTTTTTTCTTGAA/ATTTTTTTTTTTTCCTTTTTTCTTGAA	ATTTTTTTTTTTTCCTTTTTTCTTGAA/ATTTTTTTTTTTCCTTTTTTCTTGAA	ATTTTTTTTTTTTCCTTTTTTCTTGAA/ATTTTTTTTTTTCCTTTTTTCTTGAA	ATTTTTTTTTTTTCCTTTTTTCTTGAA/ATTTTTTTTTTTTCCTTTTTTCTTGAA	ATTTTTTTTTTTTCCTTTTTTCTTGAA/ATTTTTTTTTTTTCCTTTTTTCTTGAA	ATTTTTTTTTTTTCCTTTTTTCTTGAA/ATTTTTTTTTTTCCTTTTTTCTTGAA	ATTTTTTTTTTTTCCTTTTTTCTTGAA/ATTTTTTTTTTTTCCTTTTTTCTTGAA	13/0	25/0	26/1	11/0	140/1	14/3	4/1	8/0	9/1	5/2	8/1	AAAGGTGGGCGAATCTACTTCGCTAGGATACAttttttttttttccttttttcttgaaggttta	11	0.136364	140	1	8	1
1	89924	C	A	PASS	A A A A A A A A A A A A A A A	upstream_gene_variant upstream_gene_variant upstream_gene_variant upstream_gene_variant upstream_gene_variant upstream_gene_variant upstream_gene_variant upstream_gene_variant upstream_gene_variant upstream_gene_variant downstream_gene_variant downstream_gene_variant downstream_gene_variant downstream_gene_variant intron_variant	MODIFIER MODIFIER MODIFIER MODIFIER MODIFIER MODIFIER MODIFIER MODIFIER MODIFIER MODIFIER MODIFIER MODIFIER MODIFIER MODIFIER MODIFIER	AT1G01190 RABA3 FKGP FKGP FKGP FKGP FKGP FKGP FKGP FKGP AT1G01210 AT1G04017 AT1G04023 AT1G01210 AT1G01210	AT1G01190 AT1G01200 AT1G01220 AT1G01220 AT1G01220 AT1G01220 AT1G01220 AT1G01220 AT1G01220 AT1G01220 AT1G01210 AT1G04017 AT1G04023 AT1G01210 AT1G01210	transcript transcript transcript transcript transcript transcript transcript transcript transcript transcript transcript transcript transcript transcript transcript	AT1G01190.2 AT1G01200.1 AT1G01220.1 AT1G01220.2 AT1G01220.3 AT1G01220.4 AT1G01220.6 AT1G01220.5 AT1G01220.7 AT1G01220.8 AT1G01210.1 AT1G04017.1 AT1G04023.1 AT1G01210.2 AT1G01210.3	protein_coding protein_coding protein_coding protein_coding protein_coding protein_coding protein_coding protein_coding protein_coding protein_coding protein_coding pseudogene pseudogene protein_coding protein_coding	3/3	c.-5045G>T c.-1779G>T c.-1826C>A c.-2659C>A c.-2322C>A c.-2346C>A c.-2659C>A c.-2659C>A c.-1826C>A c.-2322C>A c.*395C>A n.*245G>T n.*1432G>T c.*395C>A c.*51-238C>A					4978 1515 1418 1418 1418 1418 1452 1452 1718 1768 179 245 1432 179		C/C	C/C	C/C	C/C	C/C	C/C	C/C	C/A	C/C	C/C	C/C	34/0	21/0	92/0	26/0	215/0	19/0	33/0	6/2	29/0	12/0	13/0	TGTTATTGCTTTAGGTCTTCCCATTAACGAGCATACACTAGAGACCAGTTTCCTTAATTTCTGT	11	0.0454545	215	0	13	0
1	93325	G	A	PASS	A A A A A A A A	missense_variant missense_variant missense_variant missense_variant missense_variant missense_variant missense_variant missense_variant	MODERATE MODERATE MODERATE MODERATE MODERATE MODERATE MODERATE MODERATE	FKGP FKGP FKGP FKGP FKGP FKGP FKGP FKGP	AT1G01220 AT1G01220 AT1G01220 AT1G01220 AT1G01220 AT1G01220 AT1G01220 AT1G01220	transcript transcript transcript transcript transcript transcript transcript transcript	AT1G01220.1 AT1G01220.2 AT1G01220.3 AT1G01220.4 AT1G01220.6 AT1G01220.5 AT1G01220.7 AT1G01220.8	protein_coding protein_coding protein_coding protein_coding protein_coding protein_coding protein_coding protein_coding	6/8 4/6 5/7 6/8 5/7 5/7 5/7 4/6	c.1100G>A c.533G>A c.803G>A c.779G>A c.533G>A c.533G>A c.1100G>A c.803G>A	p.Ser367Asn p.Ser178Asn p.Ser268Asn p.Ser260Asn p.Ser178Asn p.Ser178Asn p.Ser367Asn p.Ser268Asn	1399/3596 1665/3862 1598/3795 1418/3615 1432/3622 1451/3643 1208/3398 1357/3554	1100/3168 533/2601 803/2871 779/2847 533/2601 533/2601 1100/3168 803/2871	367/1055 178/866 268/956 260/948 178/866 178/866 367/1055 268/956			G/G	G/G	G/G	G/G	G/G	G/G	G/G	G/G	G/A	G/G	G/G	28/0	25/0	62/0	22/0	234/0	20/0	26/0	14/0	7/9	9/0	35/0	GGAACATCAAGTGAGGTATTGGATCATTTAAGCGGGGATGCTTCAGGAATTGTTGGTCGGAGAC	11	0.0454545	234	0	35	0
1	95274	G	T	PASS	T T T T T T T T	missense_variant missense_variant missense_variant missense_variant missense_variant missense_variant missense_variant missense_variant	MODERATE MODERATE MODERATE MODERATE MODERATE MODERATE MODERATE MODERATE	FKGP FKGP FKGP FKGP FKGP FKGP FKGP FKGP	AT1G01220 AT1G01220 AT1G01220 AT1G01220 AT1G01220 AT1G01220 AT1G01220 AT1G01220	transcript transcript transcript transcript transcript transcript transcript transcript	AT1G01220.1 AT1G01220.2 AT1G01220.3 AT1G01220.4 AT1G01220.6 AT1G01220.5 AT1G01220.7 AT1G01220.8	protein_coding protein_coding protein_coding protein_coding protein_coding protein_coding protein_coding protein_coding	8/8 6/6 7/7 8/8 7/7 7/7 7/7 6/6	c.2890G>T c.2323G>T c.2593G>T c.2569G>T c.2323G>T c.2323G>T c.2890G>T c.2593G>T	p.Ala964Ser p.Ala775Ser p.Ala865Ser p.Ala857Ser p.Ala775Ser p.Ala775Ser p.Ala964Ser p.Ala865Ser	3189/3596 3455/3862 3388/3795 3208/3615 3222/3622 3241/3643 2998/3398 3147/3554	2890/3168 2323/2601 2593/2871 2569/2847 2323/2601 2323/2601 2890/3168 2593/2871	964/1055 775/866 865/956 857/948 775/866 775/866 964/1055 865/956			G/G	G/T	G/G	G/G	G/G	G/G	G/G	G/G	G/G	G/G	G/G	27/0	8/2	60/0	47/1	242/0	24/0	31/0	17/0	21/0	16/0	20/0	ATTGACGGAGCTGGCGAAATCCGGTAGAGAAGCGTTGATGAACTGTGAAGTTGACGAGGTAGGC	11	0.0454545	242	0	20	0
1	96954	G	T	PASS	T	missense_variant	MODERATE	AT1G01225	AT1G01225	transcript	AT1G01225.1	protein_coding	2/2	c.495G>T	p.Lys165Asn	624/1077	495/783	165/260			G/G	G/G	G/G	G/G	G/G	G/G	G/G	G/T	G/G	G/G	G/G	21/0	14/0	63/0	36/0	215/0	16/0	24/0	7/2	19/0	13/0	27/0	ATTGCAAGACCGGTTTGCTTATAATGGATAAGCTCGGTGTAGGGAGAAGCGGTCAAGCTTCTTC	11	0.0454545	215	0	27	0
1	98977	G	T	PASS	T	missense_variant	MODERATE	AT1G01230	AT1G01230	transcript	AT1G01230.1	protein_coding	3/3	c.405G>T	p.Met135Ile	613/876	405/474	135/157			G/G	G/G	G/G	G/G	G/G	G/G	G/G	G/T	G/G	G/G	G/G	25/0	15/0	67/0	33/0	220/0	19/0	25/0	4/2	15/0	11/0	20/0	CATGGCTGTTCCTCAACACACTCGCTGTGATGGTTCTCGTTGTTGCCAAGTTCCCCAACATGCA	11	0.0454545	220	0	20	0
1	99121	C	G	PASS	G G G G G G G G G G G G G G G	3_prime_UTR_variant upstream_gene_variant upstream_gene_variant upstream_gene_variant upstream_gene_variant upstream_gene_variant downstream_gene_variant downstream_gene_variant downstream_gene_variant downstream_gene_variant downstream_gene_variant downstream_gene_variant downstream_gene_variant downstream_gene_variant downstream_gene_variant	MODIFIER MODIFIER MODIFIER MODIFIER MODIFIER MODIFIER MODIFIER MODIFIER MODIFIER MODIFIER MODIFIER MODIFIER MODIFIER MODIFIER MODIFIER	AT1G01230 AT1G01240 AT1G01240 AT1G01240 AT1G01240 AT1G01240 FKGP AT1G01225 FKGP FKGP FKGP FKGP FKGP FKGP FKGP	AT1G01230 AT1G01240 AT1G01240 AT1G01240 AT1G01240 AT1G01240 AT1G01220 AT1G01225 AT1G01220 AT1G01220 AT1G01220 AT1G01220 AT1G01220 AT1G01220 AT1G01220	transcript transcript transcript transcript transcript transcript transcript transcript transcript transcript transcript transcript transcript transcript transcript	AT1G01230.1 AT1G01240.1 AT1G01240.4 AT1G01240.2 AT1G01240.3 AT1G01240.5 AT1G01220.1 AT1G01225.1 AT1G01220.2 AT1G01220.3 AT1G01220.4 AT1G01220.6 AT1G01220.5 AT1G01220.7 AT1G01220.8	protein_coding protein_coding protein_coding protein_coding protein_coding protein_coding protein_coding protein_coding protein_coding protein_coding protein_coding protein_coding protein_coding protein_coding protein_coding	3/3	c.*75C>G c.-1562C>G c.-1562C>G c.-1562C>G c.-1562C>G c.-1562C>G c.*3569C>G c.*1879C>G c.*3569C>G c.*3569C>G c.*3569C>G c.*3569C>G c.*3569C>G c.*3569C>G c.*3569C>G					75 745 744 745 745 751 3440 1714 3440 3440 3440 3447 3445 3447 3440		C/C	C/C	C/C	C/C	C/C	C/C	C/C	C/C	C/G	C/C	C/C	35/0	11/0	70/0	20/0	208/0	25/0	21/0	17/0	2/2	9/0	19/0	ATATAAGCGAACATATATATGTGTAAATGTTCATATGAGTTGGTTTAATTCTCGAGTCATGTTT	11	0.0454545	208	0	19	0
1	99668	ATTTTTTTTTTTTTTTTTCTTATTGTGGTC	TTTTTTTTTTTTTTTTTTCTTATTGTGGTC	PASS	TTTTTTTTTTTTTTTTTTCTTATTGTGGTC TTTTTTTTTTTTTTTTTTCTTATTGTGGTC TTTTTTTTTTTTTTTTTTCTTATTGTGGTC TTTTTTTTTTTTTTTTTTCTTATTGTGGTC TTTTTTTTTTTTTTTTTTCTTATTGTGGTC TTTTTTTTTTTTTTTTTTCTTATTGTGGTC TTTTTTTTTTTTTTTTTTCTTATTGTGGTC TTTTTTTTTTTTTTTTTTCTTATTGTGGTC TTTTTTTTTTTTTTTTTTCTTATTGTGGTC TTTTTTTTTTTTTTTTTTCTTATTGTGGTC TTTTTTTTTTTTTTTTTTCTTATTGTGGTC TTTTTTTTTTTTTTTTTTCTTATTGTGGTC TTTTTTTTTTTTTTTTTTCTTATTGTG…	upstream_gene_variant upstream_gene_variant upstream_gene_variant upstream_gene_variant upstream_gene_variant downstream_gene_variant downstream_gene_variant downstream_gene_variant downstream_gene_variant downstream_gene_variant downstream_gene_variant downstream_gene_variant downstream_gene_variant downstream_gene_variant downstream_gene_variant downstream_gene_variant intergenic_region	MODIFIER MODIFIER MODIFIER MODIFIER MODIFIER MODIFIER MODIFIER MODIFIER MODIFIER MODIFIER MODIFIER MODIFIER MODIFIER MODIFIER MODIFIER MODIFIER MODIFIER	AT1G01240 AT1G01240 AT1G01240 AT1G01240 AT1G01240 FKGP AT1G01225 AT1G01230 ERF023 FKGP FKGP FKGP FKGP FKGP FKGP FKGP AT1G01230-AT1G01240	AT1G01240 AT1G01240 AT1G01240 AT1G01240 AT1G01240 AT1G01220 AT1G01225 AT1G01230 AT1G01250 AT1G01220 AT1G01220 AT1G01220 AT1G01220 AT1G01220 AT1G01220 AT1G01220 AT1G01230-AT1G01240	transcript transcript transcript transcript transcript transcript transcript transcript transcript transcript transcript transcript transcript transcript transcript transcript intergenic_region	AT1G01240.1 AT1G01240.4 AT1G01240.2 AT1G01240.3 AT1G01240.5 AT1G01220.1 AT1G01225.1 AT1G01230.1 AT1G01250.1 AT1G01220.2 AT1G01220.3 AT1G01220.4 AT1G01220.6 AT1G01220.5 AT1G01220.7 AT1G01220.8 AT1G01230-AT1G01240	protein_coding protein_coding protein_coding protein_coding protein_coding protein_coding protein_coding protein_coding protein_coding protein_coding protein_coding protein_coding protein_coding protein_coding protein_coding protein_coding		c.-1015A>T c.-1015A>T c.-1015A>T c.-1015A>T c.-1015A>T c.*4116A>T c.*2426A>T c.*622A>T c.*5063T>A c.*4116A>T c.*4116A>T c.*4116A>T c.*4116A>T c.*4116A>T c.*4116A>T c.*4116A>T n.99668A>T					198 197 198 198 204 3987 2261 428 4772 3987 3987 3987 3994 3992 3994 3987		ATTTTTTTTTTTTTTTTTCTTATTGTGGTC/ATTTTTTTTTTTTTTTTTCTTATTGTGGTC	.	ATTTTTTTTTTTTTTTTTCTTATTGTGGTC/ATTTTTTTTTTTTTTTTTCTTATTGTGGTC	ATTTTTTTTTTTTTTTTTCTTATTGTGGTC/ATTTTTTTTTTTTTTTTTCTTATTGTGGTC	ATTTTTTTTTTTTTTTTTCTTATTGTGGTC/ATTTTTTTTTTTTTTTTTCTTATTGTGGTC	.	.	./ATTTTTTTTTTTTTTTTTCTTATTGTGGTC	ATTTTTTTTTTTTTTTTTCTTATTGTGGTC/ATTTTTTTTTTTTTTTTTCTTATTGTGGTC	ATTTTTTTTTTTTTTTTTCTTATTGTGGTC/ATTTTTTTTTTTTTTTTTCTTATTGTGGTC	TTTTTTTTTTTTTTTTTTCTTATTGTGGTC/TTTTTTTTTTTTTTTTTTCTTATTGTGGTC	3/0	./.	3/0	5/0	113/0	./.	./.	1/0	1/0	1/0	1/3	ATGACTAATTAAAGTTGGAATAAGACTAATGAtttttttttttttttttCTTATTGTGGTCCAA	8	0.125	113	0	1	3
1	100980	C	G	PASS	G G G G G	missense_variant missense_variant missense_variant missense_variant missense_variant	MODERATE MODERATE MODERATE MODERATE MODERATE	AT1G01240 AT1G01240 AT1G01240 AT1G01240 AT1G01240	AT1G01240 AT1G01240 AT1G01240 AT1G01240 AT1G01240	transcript transcript transcript transcript transcript	AT1G01240.1 AT1G01240.4 AT1G01240.2 AT1G01240.3 AT1G01240.5	protein_coding protein_coding protein_coding protein_coding protein_coding	2/2 3/3 2/2 1/1 2/2	c.298C>G c.298C>G c.298C>G c.298C>G c.298C>G	p.Arg100Gly p.Arg100Gly p.Arg100Gly p.Arg100Gly p.Arg100Gly	490/1497 601/1461 679/1686 1115/2122 1030/1932	298/996 298/996 298/996 298/996 298/996	100/331 100/331 100/331 100/331 100/331			C/C	C/C	C/C	C/C	C/C	C/C	C/C	C/C	C/G	C/C	C/C	27/0	13/0	88/0	30/0	203/0	23/0	26/0	9/0	3/2	5/0	34/0	ATTGCATGAATTTGTCGACTTAATCGGAATACGAGAAGAAGAAGACTACAGCTTTATTAGCAAG	11	0.0454545	203	0	34	0
1	101130	CAAAAACT	CAAAACT	PASS	CAAAACT CAAAACT CAAAACT CAAAACT CAAAACT	frameshift_variant frameshift_variant frameshift_variant frameshift_variant frameshift_variant	HIGH HIGH HIGH HIGH HIGH	AT1G01240 AT1G01240 AT1G01240 AT1G01240 AT1G01240	AT1G01240 AT1G01240 AT1G01240 AT1G01240 AT1G01240	transcript transcript transcript transcript transcript	AT1G01240.1 AT1G01240.4 AT1G01240.2 AT1G01240.3 AT1G01240.5	protein_coding protein_coding protein_coding protein_coding protein_coding	2/2 3/3 2/2 1/1 2/2	c.453delA c.453delA c.453delA c.453delA c.453delA	p.Lys151fs p.Lys151fs p.Lys151fs p.Lys151fs p.Lys151fs	645/1497 756/1461 834/1686 1270/2122 1185/1932	453/996 453/996 453/996 453/996 453/996	151/331 151/331 151/331 151/331 151/331			CAAAAACT/CAAAAACT	CAAAAACT/CAAAAACT	CAAAAACT/CAAAAACT	CAAAAACT/CAAAAACT	CAAAAACT/CAAAAACT	CAAAAACT/CAAAAACT	CAAAAACT/CAAAAACT	CAAAAACT/CAAAAACT	CAAAAACT/CAAAACT	CAAAAACT/CAAAAACT	CAAAAACT/CAAAAACT	30/0	19/0	52/0	29/0	182/0	13/0	20/0	7/0	6/2	5/0	20/0	TAATATCCAGAATTGTGATCTTCCTCCACCTCAAAAACTCCACAAGAGTATTCACTCCTCGAGT	11	0.0454545	182	0	20	0
1	101254	G	C	PASS	C C C C C	missense_variant missense_variant missense_variant missense_variant missense_variant	MODERATE MODERATE MODERATE MODERATE MODERATE	AT1G01240 AT1G01240 AT1G01240 AT1G01240 AT1G01240	AT1G01240 AT1G01240 AT1G01240 AT1G01240 AT1G01240	transcript transcript transcript transcript transcript	AT1G01240.1 AT1G01240.4 AT1G01240.2 AT1G01240.3 AT1G01240.5	protein_coding protein_coding protein_coding protein_coding protein_coding	2/2 3/3 2/2 1/1 2/2	c.572G>C c.572G>C c.572G>C c.572G>C c.572G>C	p.Ser191Thr p.Ser191Thr p.Ser191Thr p.Ser191Thr p.Ser191Thr	764/1497 875/1461 953/1686 1389/2122 1304/1932	572/996 572/996 572/996 572/996 572/996	191/331 191/331 191/331 191/331 191/331			G/G	G/G	G/G	G/G	G/G	G/G	G/G	G/G	G/G	G/C	G/G	31/0	18/0	69/0	34/0	170/0	23/0	24/0	5/0	15/0	7/2	19/0	CGGTTTGAGAGATCTTTGAGTTACAATGGTAGCACAGAGAGCAAGAACACGAGTCCAATGTCTT	11	0.0454545	170	0	19	0
1	102267	C	A	PASS	A A A A A A A A A	downstream_gene_variant downstream_gene_variant downstream_gene_variant downstream_gene_variant downstream_gene_variant downstream_gene_variant downstream_gene_variant downstream_gene_variant intergenic_region	MODIFIER MODIFIER MODIFIER MODIFIER MODIFIER MODIFIER MODIFIER MODIFIER MODIFIER	AT1G01225 AT1G01230 AT1G01240 ERF023 AT1G01240 AT1G01240 AT1G01240 AT1G01240 AT1G01240-ERF023	AT1G01225 AT1G01230 AT1G01240 AT1G01250 AT1G01240 AT1G01240 AT1G01240 AT1G01240 AT1G01240-AT1G01250	transcript transcript transcript transcript transcript transcript transcript transcript intergenic_region	AT1G01225.1 AT1G01230.1 AT1G01240.1 AT1G01250.1 AT1G01240.4 AT1G01240.2 AT1G01240.3 AT1G01240.5 AT1G01240-AT1G01250	protein_coding protein_coding protein_coding protein_coding protein_coding protein_coding protein_coding protein_coding		c.*5025C>A c.*3221C>A c.*589C>A c.*2464G>T c.*589C>A c.*589C>A c.*589C>A c.*589C>A n.102267C>A					4860 3027 280 2173 427 280 280 385		C/C	C/C	C/C	C/C	C/C	C/C	C/C	C/C	C/A	C/C	C/C	27/0	23/0	69/0	49/0	232/0	15/0	37/0	6/0	5/2	8/0	25/0	ATCCCAAAATTCAAATCTGTATAACGAATTCCTTTGATAAATGTGACTTTAAAAGATAATTCCA	11	0.0454545	232	0	25	0
1	103263	T	A	PASS	A A A A A A A A	downstream_gene_variant downstream_gene_variant downstream_gene_variant downstream_gene_variant downstream_gene_variant downstream_gene_variant downstream_gene_variant intergenic_region	MODIFIER MODIFIER MODIFIER MODIFIER MODIFIER MODIFIER MODIFIER MODIFIER	AT1G01230 AT1G01240 ERF023 AT1G01240 AT1G01240 AT1G01240 AT1G01240 AT1G01240-ERF023	AT1G01230 AT1G01240 AT1G01250 AT1G01240 AT1G01240 AT1G01240 AT1G01240 AT1G01240-AT1G01250	transcript transcript transcript transcript transcript transcript transcript intergenic_region	AT1G01230.1 AT1G01240.1 AT1G01250.1 AT1G01240.4 AT1G01240.2 AT1G01240.3 AT1G01240.5 AT1G01240-AT1G01250	protein_coding protein_coding protein_coding protein_coding protein_coding protein_coding protein_coding		c.*4217T>A c.*1585T>A c.*1468A>T c.*1585T>A c.*1585T>A c.*1585T>A c.*1585T>A n.103263T>A					4023 1276 1177 1423 1276 1276 1381		T/T	T/T	T/T	T/T	T/T	T/T	T/T	T/T	T/A	T/T	T/T	30/0	20/0	45/0	30/0	203/0	30/0	26/0	3/0	6/2	11/0	30/0	AGTTTAGGATTTGATCAAGTGTCGAGCTTAATTAGGACTCGAACTGATAATACAAGAGGTACAT	11	0.0454545	203	0	30	0
1	103453	G	T	PASS	T T T T T T T T	downstream_gene_variant downstream_gene_variant downstream_gene_variant downstream_gene_variant downstream_gene_variant downstream_gene_variant downstream_gene_variant intergenic_region	MODIFIER MODIFIER MODIFIER MODIFIER MODIFIER MODIFIER MODIFIER MODIFIER	AT1G01230 AT1G01240 ERF023 AT1G01240 AT1G01240 AT1G01240 AT1G01240 AT1G01240-ERF023	AT1G01230 AT1G01240 AT1G01250 AT1G01240 AT1G01240 AT1G01240 AT1G01240 AT1G01240-AT1G01250	transcript transcript transcript transcript transcript transcript transcript intergenic_region	AT1G01230.1 AT1G01240.1 AT1G01250.1 AT1G01240.4 AT1G01240.2 AT1G01240.3 AT1G01240.5 AT1G01240-AT1G01250	protein_coding protein_coding protein_coding protein_coding protein_coding protein_coding protein_coding		c.*4407G>T c.*1775G>T c.*1278C>A c.*1775G>T c.*1775G>T c.*1775G>T c.*1775G>T n.103453G>T					4213 1466 987 1613 1466 1466 1571		G/G	G/G	G/G	G/G	G/G	G/G	G/G	G/G	G/T	G/G	G/G	24/0	13/0	58/0	33/0	222/0	19/0	29/0	6/0	7/2	11/0	29/0	GTCAATTTAGGTCGAACTTCAAATGTTTTAGGAAACAACCGTTAAGAAAATCGCTCTACGGATG	11	0.0454545	222	0	29	0
1	104046	G	A	PASS	A A A A A A A A A A	upstream_gene_variant upstream_gene_variant downstream_gene_variant downstream_gene_variant downstream_gene_variant downstream_gene_variant downstream_gene_variant downstream_gene_variant downstream_gene_variant intergenic_region	MODIFIER MODIFIER MODIFIER MODIFIER MODIFIER MODIFIER MODIFIER MODIFIER MODIFIER MODIFIER	BHLH13 BHLH13 AT1G01230 AT1G01240 ERF023 AT1G01240 AT1G01240 AT1G01240 AT1G01240 AT1G01240-ERF023	AT1G01260 AT1G01260 AT1G01230 AT1G01240 AT1G01250 AT1G01240 AT1G01240 AT1G01240 AT1G01240 AT1G01240-AT1G01250	transcript transcript transcript transcript transcript transcript transcript transcript transcript intergenic_region	AT1G01260.1 AT1G01260.3 AT1G01230.1 AT1G01240.1 AT1G01250.1 AT1G01240.4 AT1G01240.2 AT1G01240.3 AT1G01240.5 AT1G01240-AT1G01250	protein_coding protein_coding protein_coding protein_coding protein_coding protein_coding protein_coding protein_coding protein_coding		c.-5549G>A c.-5549G>A c.*5000G>A c.*2368G>A c.*685C>T c.*2368G>A c.*2368G>A c.*2368G>A c.*2368G>A n.104046G>A					4945 4900 4806 2059 394 2206 2059 2059 2164		G/G	G/G	G/G	G/G	G/G	G/G	G/G	G/G	G/G	G/G	G/A	6/0	4/0	21/0	19/1	219/4	5/0	8/0	3/0	4/0	1/0	8/2	TTCACATTTaaaaaaaaaaaaaaaaaaaaaaGATGTATACTAGTATAATAGTATATCTGTCACA	11	0.0454545	219	4	8	2
1	105377	C	A	PASS	A A A A A A A A A A	upstream_gene_variant upstream_gene_variant upstream_gene_variant upstream_gene_variant downstream_gene_variant downstream_gene_variant downstream_gene_variant downstream_gene_variant downstream_gene_variant intergenic_region	MODIFIER MODIFIER MODIFIER MODIFIER MODIFIER MODIFIER MODIFIER MODIFIER MODIFIER MODIFIER	ERF023 BHLH13 BHLH13 BHLH13 AT1G01240 AT1G01240 AT1G01240 AT1G01240 AT1G01240 ERF023-BHLH13	AT1G01250 AT1G01260 AT1G01260 AT1G01260 AT1G01240 AT1G01240 AT1G01240 AT1G01240 AT1G01240 AT1G01250-AT1G01260	transcript transcript transcript transcript transcript transcript transcript transcript transcript intergenic_region	AT1G01250.1 AT1G01260.1 AT1G01260.3 AT1G01260.2 AT1G01240.1 AT1G01240.4 AT1G01240.2 AT1G01240.3 AT1G01240.5 AT1G01250-AT1G01260	protein_coding protein_coding protein_coding protein_coding protein_coding protein_coding protein_coding protein_coding protein_coding		c.-68G>T c.-4218C>A c.-4218C>A c.-4218C>A c.*3699C>A c.*3699C>A c.*3699C>A c.*3699C>A c.*3699C>A n.105377C>A					47 3614 3569 3699 3390 3537 3390 3390 3495		C/C	C/C	C/C	C/C	C/C	C/C	C/C	C/C	C/A	C/C	C/C	23/0	10/0	55/0	35/0	254/0	17/0	31/0	4/0	8/2	7/0	32/0	CTACATTTATAATCTCATCCAATCCCATTTTCTAACCAAAAGCGTTACTGTTTATTATCTGAAT	11	0.0454545	254	0	32	0
1	108262	C	A	PASS	A A A A A A A	upstream_gene_variant upstream_gene_variant upstream_gene_variant upstream_gene_variant upstream_gene_variant downstream_gene_variant intergenic_region	MODIFIER MODIFIER MODIFIER MODIFIER MODIFIER MODIFIER MODIFIER	ERF023 BHLH13 CYP703A2 BHLH13 BHLH13 AT1G01270 ERF023-BHLH13	AT1G01250 AT1G01260 AT1G01280 AT1G01260 AT1G01260 AT1G01270 AT1G01250-AT1G01260	transcript transcript transcript transcript transcript transcript intergenic_region	AT1G01250.1 AT1G01260.1 AT1G01280.1 AT1G01260.3 AT1G01260.2 AT1G01270.1 AT1G01250-AT1G01260	protein_coding protein_coding protein_coding protein_coding protein_coding protein_coding		c.-2953G>T c.-1333C>A c.-4028C>A c.-1333C>A c.-1333C>A c.*3628G>T n.108262C>A					2932 729 4001 684 814 3628	WARNING_TRANSCRIPT_MULTIPLE_STOP_CODONS	C/C	C/C	C/C	C/C	C/C	C/C	C/C	C/A	C/C	C/C	C/C	26/0	18/0	41/0	37/0	204/0	20/0	23/0	6/2	13/0	12/0	22/0	TCTCACGTTCTTCTCATTCTGGTCATCTCTCCTAAATCCACGTGAACTTCACGTGCTTTTCACG	11	0.0454545	204	0	22	0
1	108337	G	T	PASS	T T T T T T T	upstream_gene_variant upstream_gene_variant upstream_gene_variant upstream_gene_variant upstream_gene_variant downstream_gene_variant intergenic_region	MODIFIER MODIFIER MODIFIER MODIFIER MODIFIER MODIFIER MODIFIER	ERF023 BHLH13 CYP703A2 BHLH13 BHLH13 AT1G01270 ERF023-BHLH13	AT1G01250 AT1G01260 AT1G01280 AT1G01260 AT1G01260 AT1G01270 AT1G01250-AT1G01260	transcript transcript transcript transcript transcript transcript intergenic_region	AT1G01250.1 AT1G01260.1 AT1G01280.1 AT1G01260.3 AT1G01260.2 AT1G01270.1 AT1G01250-AT1G01260	protein_coding protein_coding protein_coding protein_coding protein_coding protein_coding		c.-3028C>A c.-1258G>T c.-3953G>T c.-1258G>T c.-1258G>T c.*3553C>A n.108337G>T					3007 654 3926 609 739 3553	WARNING_TRANSCRIPT_MULTIPLE_STOP_CODONS	G/G	G/G	G/G	G/G	G/G	G/G	G/G	G/T	G/G	G/G	G/G	30/0	21/0	43/0	39/0	228/0	18/0	27/0	6/2	5/0	10/0	28/0	ATCGACTTGGCGTTTCCTTTCTTCTAAAGGAGTTGAATTGTTTTGTCAACATTTATCAAGTTAT	11	0.0454545	228	0	28	0
1	111901	A	G	PASS	G	missense_variant	MODERATE	AT1G01270	AT1G01270	transcript	AT1G01270.1	protein_coding	1/1	c.61T>C	p.Ser21Pro	61/72	61/72	21/23		WARNING_TRANSCRIPT_MULTIPLE_STOP_CODONS	A/A	A/A	A/A	A/A	A/A	A/A	A/A	A/A	A/A	A/G	A/A	36/0	23/0	74/0	28/0	194/0	32/0	20/0	15/0	20/0	4/2	33/0	AATGTAACAAAAATAAAAATAGGTTCCACCGAGACTTGAACTCGGGTTACTAGATTCAGAGTCT	11	0.0454545	194	0	33	0
1	112346	G	T	PASS	T	missense_variant	MODERATE	CYP703A2	AT1G01280	transcript	AT1G01280.1	protein_coding	1/2	c.57G>T	p.Trp19Cys	84/1602	57/1533	19/510			G/G	G/G	G/G	G/G	G/G	G/G	G/G	G/T	G/G	G/G	G/G	32/0	23/0	68/0	38/0	253/0	30/0	19/0	7/2	19/0	5/0	28/0	TCGCTGTTCTCATTCTTAATGTTCTTCTATGGAGATGGCTCAAGGCTTCAGCATGTAAAGCCCA	11	0.0454545	253	0	28	0
1	112598	C	A	PASS	A	synonymous_variant	LOW	CYP703A2	AT1G01280	transcript	AT1G01280.1	protein_coding	1/2	c.309C>A	p.Leu103Leu	336/1602	309/1533	103/510			C/C	C/C	C/C	C/C	C/C	C/C	C/C	C/C	C/C	C/A	C/C	20/0	7/0	36/0	32/0	272/0	18/0	32/0	13/0	9/0	6/2	13/0	ACGATGTTTTTTCATCGAGACCCAAAACACTCGCCGCAGTCCACCTAGCGTATGGATGTGGGGA	11	0.0454545	272	0	13	0
1	114967	G	T	PASS	T T	missense_variant missense_variant	MODERATE MODERATE	CNX3 CNX3	AT1G01290 AT1G01290	transcript transcript	AT1G01290.1 AT1G01290.2	protein_coding protein_coding	2/2 2/3	c.484G>T c.484G>T	p.Gly162Trp p.Gly162Trp	581/2021 581/1400	484/813 484/813	162/270 162/270			G/G	G/G	G/G	G/G	G/G	G/T	G/G	G/G	G/G	G/G	G/G	26/0	14/0	67/0	29/0	226/0	10/3	17/0	17/0	9/0	6/0	30/0	AGTATTTGATTTGGTCTTAGCGAATCAAATGGGGAAAGGAGATGTTCTTGGAGTGGCGAAAATA	11	0.0454545	226	0	30	0
1	116660	T	C	PASS	C C C C C C C C C C C C C	upstream_gene_variant upstream_gene_variant upstream_gene_variant upstream_gene_variant downstream_gene_variant downstream_gene_variant downstream_gene_variant downstream_gene_variant downstream_gene_variant downstream_gene_variant downstream_gene_variant downstream_gene_variant intergenic_region	MODIFIER MODIFIER MODIFIER MODIFIER MODIFIER MODIFIER MODIFIER MODIFIER MODIFIER MODIFIER MODIFIER MODIFIER MODIFIER	AT1G01270 APF2 AT1G01305 AT1G01310 BHLH13 CYP703A2 CNX3 AT1G01320 BHLH13 CNX3 AT1G01320 AT1G01320 CNX3-APF2	AT1G01270 AT1G01300 AT1G01305 AT1G01310 AT1G01260 AT1G01280 AT1G01290 AT1G01320 AT1G01260 AT1G01290 AT1G01320 AT1G01320 AT1G01290-AT1G01300	transcript transcript transcript transcript transcript transcript transcript transcript transcript transcript transcript transcript intergenic_region	AT1G01270.1 AT1G01300.1 AT1G01305.1 AT1G01310.1 AT1G01260.1 AT1G01280.1 AT1G01290.1 AT1G01320.1 AT1G01260.3 AT1G01290.2 AT1G01320.3 AT1G01320.2 AT1G01290-AT1G01300	protein_coding protein_coding protein_coding protein_coding protein_coding protein_coding protein_coding protein_coding protein_coding protein_coding protein_coding protein_coding		c.-4699A>G c.-405T>C c.-2769T>C c.-3561T>C c.*5293T>C c.*2755T>C c.*1364T>C c.*4922A>G c.*5293T>C c.*1364T>C c.*4922A>G c.*4922A>G n.116660T>C					4699 124 2721 3494 4961 2713 253 4464 4961 253 4407 4407	WARNING_TRANSCRIPT_MULTIPLE_STOP_CODONS	T/T	T/T	T/T	T/T	T/T	T/C	T/T	T/T	T/T	T/T	T/T	26/0	15/0	60/0	24/0	254/0	6/2	37/0	11/0	16/0	7/0	19/0	CCCCATGTGGAATGTTTCAGTTTGTGTTATCTCAAGAGCGAAAATGTGCCACCAATTGTGGGGA	11	0.0454545	254	0	19	0
1	116724	A	G	PASS	G G G G G G G G G G G	upstream_gene_variant upstream_gene_variant upstream_gene_variant upstream_gene_variant downstream_gene_variant downstream_gene_variant downstream_gene_variant downstream_gene_variant downstream_gene_variant downstream_gene_variant intergenic_region	MODIFIER MODIFIER MODIFIER MODIFIER MODIFIER MODIFIER MODIFIER MODIFIER MODIFIER MODIFIER MODIFIER	AT1G01270 APF2 AT1G01305 AT1G01310 CYP703A2 CNX3 AT1G01320 CNX3 AT1G01320 AT1G01320 CNX3-APF2	AT1G01270 AT1G01300 AT1G01305 AT1G01310 AT1G01280 AT1G01290 AT1G01320 AT1G01290 AT1G01320 AT1G01320 AT1G01290-AT1G01300	transcript transcript transcript transcript transcript transcript transcript transcript transcript transcript intergenic_region	AT1G01270.1 AT1G01300.1 AT1G01305.1 AT1G01310.1 AT1G01280.1 AT1G01290.1 AT1G01320.1 AT1G01290.2 AT1G01320.3 AT1G01320.2 AT1G01290-AT1G01300	protein_coding protein_coding protein_coding protein_coding protein_coding protein_coding protein_coding protein_coding protein_coding protein_coding		c.-4763T>C c.-341A>G c.-2705A>G c.-3497A>G c.*2819A>G c.*1428A>G c.*4858T>C c.*1428A>G c.*4858T>C c.*4858T>C n.116724A>G					4763 60 2657 3430 2777 317 4400 317 4343 4343	WARNING_TRANSCRIPT_MULTIPLE_STOP_CODONS	A/A	A/A	A/A	A/A	A/A	A/A	A/A	A/A	A/A	A/G	A/A	28/0	10/0	54/0	22/0	247/0	8/0	44/0	15/0	19/0	4/2	23/0	AATTATTGGGCATCATTAATTAACTACTAGTAGTATATAAAACGAGCTTTTCACTTTTCACAAA	11	0.0454545	247	0	23	0
1	117183	G	A	PASS	A	missense_variant	MODERATE	APF2	AT1G01300	transcript	AT1G01300.1	protein_coding	1/1	c.119G>A	p.Cys40Tyr	400/2062	119/1458	40/485			G/G	G/G	G/G	G/G	G/G	G/G	G/G	G/G	G/G	G/A	G/G	25/0	6/0	46/0	27/0	207/0	10/0	29/0	14/0	31/0	8/2	23/0	accctattccccaattctcattcccttccttGTGCTTCTCCCGTCTCATTCCAACCCGACTCCG	11	0.0454545	207	0	23	0
1	117214	C	A	PASS	A	synonymous_variant	LOW	APF2	AT1G01300	transcript	AT1G01300.1	protein_coding	1/1	c.150C>A	p.Ser50Ser	431/2062	150/1458	50/485			C/C	C/C	C/C	C/C	C/C	C/C	C/C	C/C	C/C	C/A	C/C	22/0	6/0	44/0	28/0	225/0	10/0	28/0	13/0	35/0	7/2	25/0	GTGCTTCTCCCGTCTCATTCCAACCCGACTCCGACTCCGAGTCACTGCTAGAATCCGAATTTGA	11	0.0454545	225	0	25	0
1	117685	C	G	PASS	G	synonymous_variant	LOW	APF2	AT1G01300	transcript	AT1G01300.1	protein_coding	1/1	c.621C>G	p.Ser207Ser	902/2062	621/1458	207/485			C/C	C/G	C/C	C/C	C/C	C/C	C/C	C/C	C/C	C/C	C/C	18/0	8/2	42/0	27/0	239/0	10/0	13/0	17/0	15/0	4/0	19/0	GTTCTTCACCTCACTGCCGCCGATTAGACTCCGCCGGATGCAACACCCGTCGTAAGACTTGTCT	11	0.0454545	239	0	19	0
1	118590	GTTTTTTTTTTTTTTATAAATCG	GTTTTTTTTTTTTTATAAATCG	PASS	GTTTTTTTTTTTTTATAAATCG GTTTTTTTTTTTTTATAAATCG GTTTTTTTTTTTTTATAAATCG GTTTTTTTTTTTTTATAAATCG GTTTTTTTTTTTTTATAAATCG GTTTTTTTTTTTTTATAAATCG GTTTTTTTTTTTTTATAAATCG GTTTTTTTTTTTTTATAAATCG GTTTTTTTTTTTTTATAAATCG	3_prime_UTR_variant upstream_gene_variant upstream_gene_variant downstream_gene_variant downstream_gene_variant downstream_gene_variant downstream_gene_variant downstream_gene_variant downstream_gene_variant	MODIFIER MODIFIER MODIFIER MODIFIER MODIFIER MODIFIER MODIFIER MODIFIER MODIFIER	APF2 AT1G01305 AT1G01310 CYP703A2 CNX3 AT1G01320 CNX3 AT1G01320 AT1G01320	AT1G01300 AT1G01305 AT1G01310 AT1G01280 AT1G01290 AT1G01320 AT1G01290 AT1G01320 AT1G01320	transcript transcript transcript transcript transcript transcript transcript transcript transcript	AT1G01300.1 AT1G01305.1 AT1G01310.1 AT1G01280.1 AT1G01290.1 AT1G01320.1 AT1G01290.2 AT1G01320.3 AT1G01320.2	protein_coding protein_coding protein_coding protein_coding protein_coding protein_coding protein_coding protein_coding protein_coding	1/1	c.*82delT c.-825delT c.-1617delT c.*4699delT c.*3308delT c.*2978delA c.*3308delT c.*2978delA c.*2978delA					82 777 1550 4657 2197 2520 2197 2463 2463		GTTTTTTTTTTTTTTATAAATCG/GTTTTTTTTTTTTTTATAAATCG	GTTTTTTTTTTTTTTATAAATCG/GTTTTTTTTTTTTTTATAAATCG	GTTTTTTTTTTTTTTATAAATCG/GTTTTTTTTTTTTTTATAAATCG	GTTTTTTTTTTTTTTATAAATCG/GTTTTTTTTTTTTTTATAAATCG	GTTTTTTTTTTTTTTATAAATCG/GTTTTTTTTTTTTTTATAAATCG	GTTTTTTTTTTTTTTATAAATCG/GTTTTTTTTTTTTTTATAAATCG	GTTTTTTTTTTTTTTATAAATCG/GTTTTTTTTTTTTTTATAAATCG	GTTTTTTTTTTTTTTATAAATCG/GTTTTTTTTTTTTTATAAATCG	GTTTTTTTTTTTTTTATAAATCG/GTTTTTTTTTTTTTTATAAATCG	GTTTTTTTTTTTTTTATAAATCG/GTTTTTTTTTTTTTTATAAATCG	GTTTTTTTTTTTTTTATAAATCG/GTTTTTTTTTTTTTTATAAATCG	6/2	2/0	17/3	3/1	193/0	3/0	4/0	3/3	3/1	2/0	7/1	CTTTTGTTTTCTCAATTTAATGCTTAGACTTGttttttttttttttATAAATCGGACAAGTGAA	11	0.0454545	193	0	7	1
1	122921	G	T	PASS	T T T	missense_variant missense_variant missense_variant	MODERATE MODERATE MODERATE	AT1G01320 AT1G01320 AT1G01320	AT1G01320 AT1G01320 AT1G01320	transcript transcript transcript	AT1G01320.1 AT1G01320.3 AT1G01320.2	protein_coding protein_coding protein_coding	24/25 24/25 24/25	c.4055C>A c.4031C>A c.4025C>A	p.Ala1352Asp p.Ala1344Asp p.Ala1342Asp	4304/6015 4283/6051 4281/6049	4055/5394 4031/5370 4025/5364	1352/1797 1344/1789 1342/1787			G/G	G/G	G/G	G/G	G/G	G/G	G/G	G/T	G/G	G/G	G/G	27/0	15/0	68/0	32/0	229/0	18/0	28/0	4/2	9/0	13/0	22/0	ATCTTCTTCTGAAGTTTCACCAGCAGTCTTAGCGTTACCAGAAGACGGCTGCGTCGATTTAACC	11	0.0454545	229	0	22	0
1	123159	C	A	PASS	A A A	missense_variant missense_variant missense_variant	MODERATE MODERATE MODERATE	AT1G01320 AT1G01320 AT1G01320	AT1G01320 AT1G01320 AT1G01320	transcript transcript transcript	AT1G01320.1 AT1G01320.3 AT1G01320.2	protein_coding protein_coding protein_coding	24/25 24/25 24/25	c.3817G>T c.3793G>T c.3787G>T	p.Gly1273Trp p.Gly1265Trp p.Gly1263Trp	4066/6015 4045/6051 4043/6049	3817/5394 3793/5370 3787/5364	1273/1797 1265/1789 1263/1787			C/C	C/A	C/C	C/C	C/C	C/C	C/C	C/C	C/C	C/C	C/C	23/0	6/2	57/0	21/0	219/0	14/0	18/0	10/0	25/0	5/0	20/0	ACATTCTTCTTCTGATATGTATATACCTTCCCGATGGATGCTCGCCGTTGCTTCATCCTGCGAC	11	0.0454545	219	0	20	0
1	125145	G	T	PASS	T T T	missense_variant missense_variant missense_variant	MODERATE MODERATE MODERATE	AT1G01320 AT1G01320 AT1G01320	AT1G01320 AT1G01320 AT1G01320	transcript transcript transcript	AT1G01320.1 AT1G01320.3 AT1G01320.2	protein_coding protein_coding protein_coding	16/25 16/25 16/25	c.2578C>A c.2578C>A c.2578C>A	p.Pro860Thr p.Pro860Thr p.Pro860Thr	2827/6015 2830/6051 2834/6049	2578/5394 2578/5370 2578/5364	860/1797 860/1789 860/1787			G/G	G/G	G/G	G/G	G/G	G/G	G/G	G/T	G/G	G/G	G/G	36/0	26/0	60/0	51/0	271/0	22/0	18/0	5/2	27/0	11/0	20/0	TCTATTGTCTTGTCCGTTACCTTATGCACTGGGACAAGACTAACCACATCTGTTTTCCGGAAAG	11	0.0454545	271	0	20	0
1	128796	C	A	PASS	A A A A A A	upstream_gene_variant downstream_gene_variant downstream_gene_variant intron_variant intron_variant intron_variant	MODIFIER MODIFIER MODIFIER MODIFIER MODIFIER MODIFIER	AREP1 CNGC10 CNGC10 AT1G01320 AT1G01320 AT1G01320	AT1G01335 AT1G01340 AT1G01340 AT1G01320 AT1G01320 AT1G01320	transcript transcript transcript transcript transcript transcript	AT1G01335.1 AT1G01340.2 AT1G01340.1 AT1G01320.1 AT1G01320.3 AT1G01320.2	protein_coding protein_coding protein_coding protein_coding protein_coding protein_coding	4/24 4/24 4/24	c.-1940C>A c.*3618G>T c.*3618G>T c.216+172G>T c.216+172G>T c.216+172G>T					1940 3474 3532		C/C	C/C	C/C	C/C	C/C	C/C	C/C	C/A	C/C	C/C	C/C	16/0	12/1	78/0	36/0	237/0	18/0	32/0	7/2	12/0	9/0	36/0	ttacttttttagctcactttatttttaGGATCCTAAGAAATTCCACAATAAACATGAATATTTC	11	0.0454545	237	0	36	0
1	130629	G	T	PASS	T T T T T T T	upstream_gene_variant upstream_gene_variant upstream_gene_variant upstream_gene_variant downstream_gene_variant downstream_gene_variant intergenic_region	MODIFIER MODIFIER MODIFIER MODIFIER MODIFIER MODIFIER MODIFIER	AT1G01320 AREP1 AT1G01320 AT1G01320 CNGC10 CNGC10 AT1G01320-AREP1	AT1G01320 AT1G01335 AT1G01320 AT1G01320 AT1G01340 AT1G01340 AT1G01320-AT1G01335	transcript transcript transcript transcript transcript transcript intergenic_region	AT1G01320.1 AT1G01335.1 AT1G01320.3 AT1G01320.2 AT1G01340.2 AT1G01340.1 AT1G01320-AT1G01335	protein_coding protein_coding protein_coding protein_coding protein_coding protein_coding		c.-530C>A c.-107G>T c.-530C>A c.-530C>A c.*1785C>A c.*1785C>A n.130629G>T					59 107 56 52 1641 1699		G/G	G/G	G/G	G/G	G/G	G/G	G/G	G/T	G/G	G/G	G/G	25/0	17/0	45/0	41/0	202/0	17/0	23/0	7/2	10/0	9/0	17/0	GGCTTTTTATGGACGTTCATGGCAGTTTCCTGTAATTATCTTCTCTTTACATGGGTGTTTTCGT	11	0.0454545	202	0	17	0
1	133269	T	C	PASS	C C C C C C C	upstream_gene_variant upstream_gene_variant upstream_gene_variant upstream_gene_variant downstream_gene_variant intron_variant intron_variant	MODIFIER MODIFIER MODIFIER MODIFIER MODIFIER MODIFIER MODIFIER	AT1G01320 AT1G01350 AT1G01320 AT1G01320 AREP1 CNGC10 CNGC10	AT1G01320 AT1G01350 AT1G01320 AT1G01320 AT1G01335 AT1G01340 AT1G01340	transcript transcript transcript transcript transcript transcript transcript	AT1G01320.1 AT1G01350.1 AT1G01320.3 AT1G01320.2 AT1G01335.1 AT1G01340.2 AT1G01340.1	protein_coding protein_coding protein_coding protein_coding protein_coding protein_coding protein_coding	7/8 5/6	c.-3170A>G c.-3463T>C c.-3170A>G c.-3170A>G c.*2411T>C c.1410+34A>G c.1395+34A>G					2699 2821 2696 2692 2411		T/T	T/T	T/T	T/T	T/T	T/T	T/T	T/C	T/T	T/T	T/T	29/0	19/0	80/0	32/0	202/0	14/0	38/0	7/2	9/0	8/0	25/0	ATTTGGATTCTGAGGGTTCTTTAGTTCAGTTTATGGAAGAAAAAGAGAGAAAGCTTGTTACTCA	11	0.0454545	202	0	25	0
1	135744	C	A	PASS	A A A A A A A	5_prime_UTR_variant upstream_gene_variant upstream_gene_variant upstream_gene_variant upstream_gene_variant upstream_gene_variant downstream_gene_variant	MODIFIER MODIFIER MODIFIER MODIFIER MODIFIER MODIFIER MODIFIER	CNGC10 AT1G01350 AT1G01355 CNGC10 AT1G01355 AT1G01355 AREP1	AT1G01340 AT1G01350 AT1G01355 AT1G01340 AT1G01355 AT1G01355 AT1G01335	transcript transcript transcript transcript transcript transcript transcript	AT1G01340.2 AT1G01350.1 AT1G01355.1 AT1G01340.1 AT1G01355.2 AT1G01355.3 AT1G01335.1	protein_coding protein_coding protein_coding protein_coding protein_coding protein_coding protein_coding	1/9	c.-90G>T c.-988C>A c.-2769C>A c.-626G>T c.-2978C>A c.-2769C>A c.*4886C>A					528 346 2769 422 2745 2769 4886		C/C	C/C	C/C	C/C	C/C	C/C	C/C	C/A	C/C	C/C	C/C	20/0	16/0	66/0	37/0	221/0	14/0	26/0	4/2	9/0	6/0	19/0	ACGAAGTAGGTAACGGCGAGATAGTAAGATTCGGCTAATAAACGGAAGTCGGTGAACGGCGTTT	11	0.0454545	221	0	19	0
1	136209	C	A	PASS	A A A A A A	5_prime_UTR_variant upstream_gene_variant upstream_gene_variant upstream_gene_variant upstream_gene_variant upstream_gene_variant	MODIFIER MODIFIER MODIFIER MODIFIER MODIFIER MODIFIER	AT1G01350 CNGC10 AT1G01355 CNGC10 AT1G01355 AT1G01355	AT1G01350 AT1G01340 AT1G01355 AT1G01340 AT1G01355 AT1G01355	transcript transcript transcript transcript transcript transcript	AT1G01350.1 AT1G01340.2 AT1G01355.1 AT1G01340.1 AT1G01355.2 AT1G01355.3	protein_coding protein_coding protein_coding protein_coding protein_coding protein_coding	1/4	c.-91C>A c.-993G>T c.-2304C>A c.-1091G>T c.-2513C>A c.-2304C>A					523 285 2304 887 2280 2304		C/C	C/C	C/C	C/C	C/C	C/C	C/C	C/C	C/A	C/C	C/C	28/0	13/0	33/0	30/0	253/0	18/0	18/0	2/0	7/2	8/0	23/0	CGTCGTTCTTTTTGACGGTGTAGCTCACCGGCGTCGATTTTTAGAtttttttttAAGGTAACAT	11	0.0454545	253	0	23	0
1	136696	G	T	PASS	T	5_prime_UTR_premature_start_codon_gain_variant	LOW	AT1G01350	AT1G01350	transcript	AT1G01350.1	protein_coding	2/4	c.-36G>T							G/G	G/G	G/G	G/G	G/G	G/G	G/G	G/G	G/T	G/G	G/G	25/0	20/0	85/0	25/0	236/0	14/0	35/0	6/0	4/2	9/0	21/0	AGGGAAACACTAAGCAGCAAATTACAAGTGGGTGATTTGTGTTTGTTACATAGTCTTATATCTA	11	0.0454545	236	0	21	0
1	137648	G	C	PASS	C	missense_variant	MODERATE	AT1G01350	AT1G01350	transcript	AT1G01350.1	protein_coding	3/4	c.799G>C	p.Asp267His	1009/1434	799/1032	267/343			G/G	G/G	G/G	G/G	G/G	G/G	G/G	G/G	G/C	G/G	G/G	20/0	20/0	64/0	34/0	229/0	18/0	32/0	6/0	5/2	5/0	23/0	GGATGAAGATGATGAGGCTGACAAGGATAGCGACGAAGACGAAAATGCATTGCCCTTTGCTTGC	11	0.0454545	229	0	23	0
1	139521	G	T	PASS	T T T	missense_variant missense_variant missense_variant	MODERATE MODERATE MODERATE	AT1G01355 AT1G01355 AT1G01355	AT1G01355 AT1G01355 AT1G01355	transcript transcript transcript	AT1G01355.1 AT1G01355.2 AT1G01355.3	protein_coding protein_coding protein_coding	5/5 5/5 5/5	c.640G>T c.400G>T c.628G>T	p.Asp214Tyr p.Asp134Tyr p.Asp210Tyr	640/799 633/783 628/758	640/687 400/447 628/675	214/228 134/148 210/224			G/G	G/G	G/G	G/G	G/G	G/G	G/G	G/G	G/T	G/G	G/G	38/0	17/0	65/0	34/0	242/0	27/0	22/0	2/0	7/2	13/0	31/0	TCAATACTACCGTAACGAAGATGATGAAACCGATGGAGACGACTACGTACGAGACTCTGAAGAC	11	0.0454545	242	0	31	0
1	139970	T	A	PASS	A A A A A A A A A A A A	upstream_gene_variant upstream_gene_variant upstream_gene_variant upstream_gene_variant upstream_gene_variant upstream_gene_variant upstream_gene_variant downstream_gene_variant downstream_gene_variant downstream_gene_variant downstream_gene_variant intergenic_region	MODIFIER MODIFIER MODIFIER MODIFIER MODIFIER MODIFIER MODIFIER MODIFIER MODIFIER MODIFIER MODIFIER MODIFIER	CNGC10 PYL9 HTR12 CNGC10 HTR12 HTR12 HTR12 AT1G01350 AT1G01355 AT1G01355 AT1G01355 AT1G01355-PYL9	AT1G01340 AT1G01360 AT1G01370 AT1G01340 AT1G01370 AT1G01370 AT1G01370 AT1G01350 AT1G01355 AT1G01355 AT1G01355 AT1G01355-AT1G01360	transcript transcript transcript transcript transcript transcript transcript transcript transcript transcript transcript intergenic_region	AT1G01340.2 AT1G01360.1 AT1G01370.1 AT1G01340.1 AT1G01370.2 AT1G01370.3 AT1G01370.4 AT1G01350.1 AT1G01355.1 AT1G01355.2 AT1G01355.3 AT1G01355-AT1G01360	protein_coding protein_coding protein_coding protein_coding protein_coding protein_coding protein_coding protein_coding protein_coding protein_coding protein_coding		c.-4754A>T c.-2168T>A c.-3803T>A c.-4852A>T c.-3803T>A c.-3803T>A c.-3803T>A c.*2000T>A c.*402T>A c.*402T>A c.*402T>A n.139970T>A					4046 1900 3519 4648 3519 3519 3552 1808 290 299 319		T/T	T/T	T/T	T/T	T/T	T/T	T/T	T/A	T/T	T/T	T/T	32/0	25/0	54/0	57/0	229/0	23/0	34/0	6/2	9/0	13/0	26/0	ATCAGATTCAACAGAACCCAATGGTTTTGTGTGTGTTTTCAGACCTTTAGATTTCGCAAAGCCC	11	0.0454545	229	0	26	0
1	140235	C	A	PASS	A A A A A A A A A A A A	upstream_gene_variant upstream_gene_variant upstream_gene_variant upstream_gene_variant upstream_gene_variant upstream_gene_variant upstream_gene_variant downstream_gene_variant downstream_gene_variant downstream_gene_variant downstream_gene_variant intergenic_region	MODIFIER MODIFIER MODIFIER MODIFIER MODIFIER MODIFIER MODIFIER MODIFIER MODIFIER MODIFIER MODIFIER MODIFIER	CNGC10 PYL9 HTR12 CNGC10 HTR12 HTR12 HTR12 AT1G01350 AT1G01355 AT1G01355 AT1G01355 AT1G01355-PYL9	AT1G01340 AT1G01360 AT1G01370 AT1G01340 AT1G01370 AT1G01370 AT1G01370 AT1G01350 AT1G01355 AT1G01355 AT1G01355 AT1G01355-AT1G01360	transcript transcript transcript transcript transcript transcript transcript transcript transcript transcript transcript intergenic_region	AT1G01340.2 AT1G01360.1 AT1G01370.1 AT1G01340.1 AT1G01370.2 AT1G01370.3 AT1G01370.4 AT1G01350.1 AT1G01355.1 AT1G01355.2 AT1G01355.3 AT1G01355-AT1G01360	protein_coding protein_coding protein_coding protein_coding protein_coding protein_coding protein_coding protein_coding protein_coding protein_coding protein_coding		c.-5019G>T c.-1903C>A c.-3538C>A c.-5117G>T c.-3538C>A c.-3538C>A c.-3538C>A c.*2265C>A c.*667C>A c.*667C>A c.*667C>A n.140235C>A					4311 1635 3254 4913 3254 3254 3287 2073 555 564 584		C/C	C/C	C/C	C/C	C/C	C/C	C/C	C/C	C/A	C/C	C/C	26/0	9/0	66/0	46/0	235/0	28/0	26/0	7/0	4/2	10/0	20/0	AATGAAACGATAAATTCATAACTTTTTACTGCCAGCATTATCAGAAGAATGTCGTTAATGTTGT	11	0.0454545	235	0	20	0
1	140950	T	A	PASS	A A A A A A A A A A	upstream_gene_variant upstream_gene_variant upstream_gene_variant upstream_gene_variant upstream_gene_variant downstream_gene_variant downstream_gene_variant downstream_gene_variant downstream_gene_variant intergenic_region	MODIFIER MODIFIER MODIFIER MODIFIER MODIFIER MODIFIER MODIFIER MODIFIER MODIFIER MODIFIER	PYL9 HTR12 HTR12 HTR12 HTR12 AT1G01350 AT1G01355 AT1G01355 AT1G01355 AT1G01355-PYL9	AT1G01360 AT1G01370 AT1G01370 AT1G01370 AT1G01370 AT1G01350 AT1G01355 AT1G01355 AT1G01355 AT1G01355-AT1G01360	transcript transcript transcript transcript transcript transcript transcript transcript transcript intergenic_region	AT1G01360.1 AT1G01370.1 AT1G01370.2 AT1G01370.3 AT1G01370.4 AT1G01350.1 AT1G01355.1 AT1G01355.2 AT1G01355.3 AT1G01355-AT1G01360	protein_coding protein_coding protein_coding protein_coding protein_coding protein_coding protein_coding protein_coding protein_coding		c.-1188T>A c.-2823T>A c.-2823T>A c.-2823T>A c.-2823T>A c.*2980T>A c.*1382T>A c.*1382T>A c.*1382T>A n.140950T>A					920 2539 2539 2539 2572 2788 1270 1279 1299		T/T	T/T	T/T	T/T	T/T	T/T	T/T	T/T	T/A	T/T	T/T	26/0	16/0	31/0	43/0	238/0	25/0	32/0	10/0	5/2	9/0	26/0	ATATGTTAGAAGATAATTAGATAAGTAATCATTTAACTAGATTTATCTAAAAAGTGATTATGTT	11	0.0454545	238	0	26	0
1	141150	C	A	PASS	A A A A A A A A A A	upstream_gene_variant upstream_gene_variant upstream_gene_variant upstream_gene_variant upstream_gene_variant downstream_gene_variant downstream_gene_variant downstream_gene_variant downstream_gene_variant intergenic_region	MODIFIER MODIFIER MODIFIER MODIFIER MODIFIER MODIFIER MODIFIER MODIFIER MODIFIER MODIFIER	PYL9 HTR12 HTR12 HTR12 HTR12 AT1G01350 AT1G01355 AT1G01355 AT1G01355 AT1G01355-PYL9	AT1G01360 AT1G01370 AT1G01370 AT1G01370 AT1G01370 AT1G01350 AT1G01355 AT1G01355 AT1G01355 AT1G01355-AT1G01360	transcript transcript transcript transcript transcript transcript transcript transcript transcript intergenic_region	AT1G01360.1 AT1G01370.1 AT1G01370.2 AT1G01370.3 AT1G01370.4 AT1G01350.1 AT1G01355.1 AT1G01355.2 AT1G01355.3 AT1G01355-AT1G01360	protein_coding protein_coding protein_coding protein_coding protein_coding protein_coding protein_coding protein_coding protein_coding		c.-988C>A c.-2623C>A c.-2623C>A c.-2623C>A c.-2623C>A c.*3180C>A c.*1582C>A c.*1582C>A c.*1582C>A n.141150C>A					720 2339 2339 2339 2372 2988 1470 1479 1499		C/C	C/C	C/C	C/C	C/C	C/C	C/C	C/A	C/C	C/C	C/C	26/0	13/0	42/0	42/0	241/0	14/0	36/0	8/2	13/0	12/0	24/0	TAGCGGCGGTGGTTATCAAAAGTGACTTCCACCATATGTTTCGAAAGCTTGAGTTTCACGAAGA	11	0.0454545	241	0	24	0
1	141798	A	G	PASS	G G G G G G G G G G	upstream_gene_variant upstream_gene_variant upstream_gene_variant upstream_gene_variant upstream_gene_variant downstream_gene_variant downstream_gene_variant downstream_gene_variant downstream_gene_variant intergenic_region	MODIFIER MODIFIER MODIFIER MODIFIER MODIFIER MODIFIER MODIFIER MODIFIER MODIFIER MODIFIER	PYL9 HTR12 HTR12 HTR12 HTR12 AT1G01350 AT1G01355 AT1G01355 AT1G01355 AT1G01355-PYL9	AT1G01360 AT1G01370 AT1G01370 AT1G01370 AT1G01370 AT1G01350 AT1G01355 AT1G01355 AT1G01355 AT1G01355-AT1G01360	transcript transcript transcript transcript transcript transcript transcript transcript transcript intergenic_region	AT1G01360.1 AT1G01370.1 AT1G01370.2 AT1G01370.3 AT1G01370.4 AT1G01350.1 AT1G01355.1 AT1G01355.2 AT1G01355.3 AT1G01355-AT1G01360	protein_coding protein_coding protein_coding protein_coding protein_coding protein_coding protein_coding protein_coding protein_coding		c.-340A>G c.-1975A>G c.-1975A>G c.-1975A>G c.-1975A>G c.*3828A>G c.*2230A>G c.*2230A>G c.*2230A>G n.141798A>G					72 1691 1691 1691 1724 3636 2118 2127 2147		A/A	A/A	A/A	A/A	A/A	A/A	A/A	A/A	A/A	A/G	A/A	49/0	18/0	39/0	39/0	232/0	16/0	34/0	11/0	7/0	7/2	23/0	TTATCTAAGCAATCTGTTTTGTTTTGTTCGGATTATATAGGTCCCCAAAACGTCATACAATAAA	11	0.0454545	232	0	23	0
1	142413	ATTTTTTTTAGG	ATTTTTTTTTAGG	PASS	ATTTTTTTTTAGG	splice_acceptor_variant&intron_variant	HIGH	PYL9	AT1G01360	transcript	AT1G01360.1	protein_coding	1/2	c.145-3_145-2insT							ATTTTTTTTAGG/ATTTTTTTTAGG	ATTTTTTTTAGG/ATTTTTTTTAGG	ATTTTTTTTAGG/ATTTTTTTTAGG	ATTTTTTTTAGG/ATTTTTTTTAGG	ATTTTTTTTAGG/ATTTTTTTTAGG	ATTTTTTTTAGG/ATTTTTTTTAGG	ATTTTTTTTAGG/ATTTTTTTTAGG	ATTTTTTTTAGG/ATTTTTTTTTAGG	ATTTTTTTTAGG/ATTTTTTTTAGG	ATTTTTTTTAGG/ATTTTTTTTAGG	ATTTTTTTTAGG/ATTTTTTTTAGG	8/0	12/0	44/0	37/0	233/0	19/0	27/0	7/2	9/0	9/0	24/0	CAAATCTCTGTTTAACGATTGATTATAATTGAttttttttAGGTTTGGTCACTTGTACGGAGAT	11	0.0454545	233	0	24	0
1	143191	G	A	PASS	A A A A A A A A A A A A A	3_prime_UTR_variant upstream_gene_variant upstream_gene_variant upstream_gene_variant upstream_gene_variant upstream_gene_variant upstream_gene_variant upstream_gene_variant downstream_gene_variant downstream_gene_variant downstream_gene_variant downstream_gene_variant downstream_gene_variant	MODIFIER MODIFIER MODIFIER MODIFIER MODIFIER MODIFIER MODIFIER MODIFIER MODIFIER MODIFIER MODIFIER MODIFIER MODIFIER	PYL9 HTR12 ETC1 HTR12 HTR12 HTR12 ETC1 ETC1 AT1G01355 UGT72B2 AT1G01355 AT1G01355 UGT72B2	AT1G01360 AT1G01370 AT1G01380 AT1G01370 AT1G01370 AT1G01370 AT1G01380 AT1G01380 AT1G01355 AT1G01390 AT1G01355 AT1G01355 AT1G01390	transcript transcript transcript transcript transcript transcript transcript transcript transcript transcript transcript transcript transcript	AT1G01360.1 AT1G01370.1 AT1G01380.1 AT1G01370.2 AT1G01370.3 AT1G01370.4 AT1G01380.2 AT1G01380.3 AT1G01355.1 AT1G01390.2 AT1G01355.2 AT1G01355.3 AT1G01390.1	protein_coding protein_coding protein_coding protein_coding protein_coding protein_coding protein_coding protein_coding protein_coding protein_coding protein_coding protein_coding protein_coding	3/3	c.*277G>A c.-582G>A c.-4076G>A c.-582G>A c.-582G>A c.-582G>A c.-4076G>A c.-4076G>A c.*3623G>A c.*5128C>T c.*3623G>A c.*3623G>A c.*5128C>T					277 298 3852 298 298 331 3852 3962 3511 4822 3520 3540 4827		G/G	G/G	G/G	G/G	G/G	G/G	G/G	G/G	G/G	G/A	G/G	23/0	16/0	60/0	51/0	249/0	23/0	33/0	8/0	6/0	6/2	25/0	GTATAATATATAGTTCACAAAAGATGTTTCTGTAGACTTCAGATTCCACTTCTCTATTGAACAG	11	0.0454545	249	0	25	0
1	143223	G	T	PASS	T T T T T T T T T T T T T	3_prime_UTR_variant upstream_gene_variant upstream_gene_variant upstream_gene_variant upstream_gene_variant upstream_gene_variant upstream_gene_variant upstream_gene_variant downstream_gene_variant downstream_gene_variant downstream_gene_variant downstream_gene_variant downstream_gene_variant	MODIFIER MODIFIER MODIFIER MODIFIER MODIFIER MODIFIER MODIFIER MODIFIER MODIFIER MODIFIER MODIFIER MODIFIER MODIFIER	PYL9 HTR12 ETC1 HTR12 HTR12 HTR12 ETC1 ETC1 AT1G01355 UGT72B2 AT1G01355 AT1G01355 UGT72B2	AT1G01360 AT1G01370 AT1G01380 AT1G01370 AT1G01370 AT1G01370 AT1G01380 AT1G01380 AT1G01355 AT1G01390 AT1G01355 AT1G01355 AT1G01390	transcript transcript transcript transcript transcript transcript transcript transcript transcript transcript transcript transcript transcript	AT1G01360.1 AT1G01370.1 AT1G01380.1 AT1G01370.2 AT1G01370.3 AT1G01370.4 AT1G01380.2 AT1G01380.3 AT1G01355.1 AT1G01390.2 AT1G01355.2 AT1G01355.3 AT1G01390.1	protein_coding protein_coding protein_coding protein_coding protein_coding protein_coding protein_coding protein_coding protein_coding protein_coding protein_coding protein_coding protein_coding	3/3	c.*309G>T c.-550G>T c.-4044G>T c.-550G>T c.-550G>T c.-550G>T c.-4044G>T c.-4044G>T c.*3655G>T c.*5096C>A c.*3655G>T c.*3655G>T c.*5096C>A					309 266 3820 266 266 299 3820 3930 3543 4790 3552 3572 4795		G/G	G/G	G/G	G/G	G/G	G/G	G/G	G/T	G/G	G/G	G/G	26/0	20/0	63/0	53/0	240/0	22/0	27/0	2/2	4/0	9/0	16/0	TAGACTTCAGATTCCACTTCTCTATTGAACAGAACCTATGATTGGATGCTGAGAACTTGTAAAG	11	0.0454545	240	0	16	0
1	145055	G	T	PASS	T T T T T T T T T T	upstream_gene_variant upstream_gene_variant upstream_gene_variant downstream_gene_variant downstream_gene_variant downstream_gene_variant intron_variant intron_variant intron_variant intron_variant	MODIFIER MODIFIER MODIFIER MODIFIER MODIFIER MODIFIER MODIFIER MODIFIER MODIFIER MODIFIER	ETC1 ETC1 ETC1 PYL9 UGT72B2 UGT72B2 HTR12 HTR12 HTR12 HTR12	AT1G01380 AT1G01380 AT1G01380 AT1G01360 AT1G01390 AT1G01390 AT1G01370 AT1G01370 AT1G01370 AT1G01370	transcript transcript transcript transcript transcript transcript transcript transcript transcript transcript	AT1G01380.1 AT1G01380.2 AT1G01380.3 AT1G01360.1 AT1G01390.2 AT1G01390.1 AT1G01370.1 AT1G01370.2 AT1G01370.3 AT1G01370.4	protein_coding protein_coding protein_coding protein_coding protein_coding protein_coding protein_coding protein_coding protein_coding protein_coding	8/9 7/8 8/10 8/9	c.-2212G>T c.-2212G>T c.-2212G>T c.*2141G>T c.*3264C>A c.*3264C>A c.405+51G>T c.405+51G>T c.405+51G>T c.405+51G>T					1988 1988 2098 1794 2958 2963		G/G	G/G	G/G	G/G	G/G	G/G	G/G	G/G	G/T	G/G	G/G	27/0	19/0	67/0	41/0	182/0	13/0	19/0	7/0	3/2	8/0	35/0	TTCTTTATACGAATGTATGAATATAGATATAGAGATAGTCACACATTTCAACTAATGTCATTCC	11	0.0454545	182	0	35	0
1	145089	C	A	PASS	A A A A A A A A A A	upstream_gene_variant upstream_gene_variant upstream_gene_variant downstream_gene_variant downstream_gene_variant downstream_gene_variant intron_variant intron_variant intron_variant intron_variant	MODIFIER MODIFIER MODIFIER MODIFIER MODIFIER MODIFIER MODIFIER MODIFIER MODIFIER MODIFIER	ETC1 ETC1 ETC1 PYL9 UGT72B2 UGT72B2 HTR12 HTR12 HTR12 HTR12	AT1G01380 AT1G01380 AT1G01380 AT1G01360 AT1G01390 AT1G01390 AT1G01370 AT1G01370 AT1G01370 AT1G01370	transcript transcript transcript transcript transcript transcript transcript transcript transcript transcript	AT1G01380.1 AT1G01380.2 AT1G01380.3 AT1G01360.1 AT1G01390.2 AT1G01390.1 AT1G01370.1 AT1G01370.2 AT1G01370.3 AT1G01370.4	protein_coding protein_coding protein_coding protein_coding protein_coding protein_coding protein_coding protein_coding protein_coding protein_coding	8/9 7/8 8/10 8/9	c.-2178C>A c.-2178C>A c.-2178C>A c.*2175C>A c.*3230G>T c.*3230G>T c.406-43C>A c.406-43C>A c.406-43C>A c.406-43C>A					1954 1954 2064 1828 2924 2929		C/C	C/C	C/C	C/C	C/C	C/C	C/C	C/A	C/C	C/C	C/C	24/0	23/0	76/0	51/0	176/0	9/0	28/0	8/2	8/0	9/0	30/0	ATAGTCACACATTTCAACTAATGTCATTCCCCTTGATGACCAATCAACCTAATCACACAAATTC	11	0.0454545	176	0	30	0
1	146050	C	A	PASS	A A A A A A A A A A A	upstream_gene_variant upstream_gene_variant upstream_gene_variant downstream_gene_variant downstream_gene_variant downstream_gene_variant downstream_gene_variant downstream_gene_variant downstream_gene_variant downstream_gene_variant intron_variant	MODIFIER MODIFIER MODIFIER MODIFIER MODIFIER MODIFIER MODIFIER MODIFIER MODIFIER MODIFIER MODIFIER	ETC1 ETC1 ETC1 PYL9 HTR12 UGT72B2 AT1G01400 HTR12 HTR12 UGT72B2 HTR12	AT1G01380 AT1G01380 AT1G01380 AT1G01360 AT1G01370 AT1G01390 AT1G01400 AT1G01370 AT1G01370 AT1G01390 AT1G01370	transcript transcript transcript transcript transcript transcript transcript transcript transcript transcript transcript	AT1G01380.1 AT1G01380.2 AT1G01380.3 AT1G01360.1 AT1G01370.1 AT1G01390.2 AT1G01400.1 AT1G01370.2 AT1G01370.4 AT1G01390.1 AT1G01370.3	protein_coding protein_coding protein_coding protein_coding protein_coding protein_coding protein_coding protein_coding protein_coding protein_coding protein_coding	10/10	c.-1217C>A c.-1217C>A c.-1217C>A c.*3136C>A c.*650C>A c.*2269G>T c.*5108G>T c.*650C>A c.*650C>A c.*2269G>T c.*36-114C>A					993 993 1103 2789 8 1963 4639 8 374 1968		C/C	C/C	C/C	C/C	C/C	C/C	C/C	C/A	C/C	C/C	C/C	31/0	13/0	57/0	44/0	203/0	22/0	21/0	4/2	8/0	14/0	29/0	GCTCGAATTTCGAATTTGGTGATATTTATTTCATTGTCAActcttttaagttgcctctttttct	11	0.0454545	203	0	29	0
1	147772	G	T	PASS	T T T T T T T T T T T	3_prime_UTR_variant 3_prime_UTR_variant 3_prime_UTR_variant downstream_gene_variant downstream_gene_variant downstream_gene_variant downstream_gene_variant downstream_gene_variant downstream_gene_variant downstream_gene_variant downstream_gene_variant	MODIFIER MODIFIER MODIFIER MODIFIER MODIFIER MODIFIER MODIFIER MODIFIER MODIFIER MODIFIER MODIFIER	ETC1 ETC1 ETC1 PYL9 HTR12 UGT72B2 AT1G01400 HTR12 HTR12 HTR12 UGT72B2	AT1G01380 AT1G01380 AT1G01380 AT1G01360 AT1G01370 AT1G01390 AT1G01400 AT1G01370 AT1G01370 AT1G01370 AT1G01390	transcript transcript transcript transcript transcript transcript transcript transcript transcript transcript transcript	AT1G01380.1 AT1G01380.2 AT1G01380.3 AT1G01360.1 AT1G01370.1 AT1G01390.2 AT1G01400.1 AT1G01370.2 AT1G01370.3 AT1G01370.4 AT1G01390.1	protein_coding protein_coding protein_coding protein_coding protein_coding protein_coding protein_coding protein_coding protein_coding protein_coding protein_coding	3/3 2/2 3/3	c.*32G>T c.*205G>T c.*78G>T c.*4858G>T c.*2372G>T c.*547C>A c.*3386C>A c.*2372G>T c.*2372G>T c.*2372G>T c.*547C>A					32 205 78 4511 1730 241 2917 1730 1293 2096 246		G/G	G/G	G/G	G/G	G/G	G/G	G/G	G/T	G/G	G/G	G/G	27/0	6/0	36/0	35/0	201/0	20/0	32/0	1/2	3/0	9/0	27/0	TGGCCAACTCTTATATCATTTTTATAATAATGAGAGAGAAAAGAATGAAAAATATACATATATA	11	0.0454545	201	0	27	0
1	147913	C	A	PASS	A A A A A A A A A A A	3_prime_UTR_variant 3_prime_UTR_variant 3_prime_UTR_variant downstream_gene_variant downstream_gene_variant downstream_gene_variant downstream_gene_variant downstream_gene_variant downstream_gene_variant downstream_gene_variant downstream_gene_variant	MODIFIER MODIFIER MODIFIER MODIFIER MODIFIER MODIFIER MODIFIER MODIFIER MODIFIER MODIFIER MODIFIER	ETC1 ETC1 ETC1 PYL9 HTR12 UGT72B2 AT1G01400 HTR12 HTR12 HTR12 UGT72B2	AT1G01380 AT1G01380 AT1G01380 AT1G01360 AT1G01370 AT1G01390 AT1G01400 AT1G01370 AT1G01370 AT1G01370 AT1G01390	transcript transcript transcript transcript transcript transcript transcript transcript transcript transcript transcript	AT1G01380.1 AT1G01380.2 AT1G01380.3 AT1G01360.1 AT1G01370.1 AT1G01390.2 AT1G01400.1 AT1G01370.2 AT1G01370.3 AT1G01370.4 AT1G01390.1	protein_coding protein_coding protein_coding protein_coding protein_coding protein_coding protein_coding protein_coding protein_coding protein_coding protein_coding	3/3 2/2 3/3	c.*173C>A c.*346C>A c.*219C>A c.*4999C>A c.*2513C>A c.*406G>T c.*3245G>T c.*2513C>A c.*2513C>A c.*2513C>A c.*406G>T					173 346 219 4652 1871 100 2776 1871 1434 2237 105		C/C	C/C	C/C	C/C	C/C	C/C	C/C	C/C	C/A	C/C	C/C	21/0	15/0	56/0	30/0	229/0	22/0	27/0	8/0	6/2	4/0	19/0	ACCTTTAATAAATTGAAGGTAAAGTTTTAATCAATCATAAAAAATAATTTGTGGATATGTATTG	11	0.0454545	229	0	19	0
1	148936	C	T	PASS	T T	missense_variant missense_variant	MODERATE MODERATE	UGT72B2 UGT72B2	AT1G01390 AT1G01390	transcript transcript	AT1G01390.2 AT1G01390.1	protein_coding protein_coding	1/1 1/1	c.877G>A c.826G>A	p.Gly293Arg p.Gly276Arg	913/1836 871/1789	877/1494 826/1443	293/497 276/480			C/C	C/C	C/C	C/C	C/C	C/C	C/C	C/C	C/C	C/T	C/C	22/0	11/0	74/0	31/0	235/0	13/0	32/0	9/0	7/0	6/2	24/0	AACTGCTCACATGTAAGTGTTCCGCCGCTTCCAAATGATATGTATAGAACCGAGCCGAATGGTT	11	0.0454545	235	0	24	0
1	149146	C	A	PASS	A A	stop_gained stop_gained	HIGH HIGH	UGT72B2 UGT72B2	AT1G01390 AT1G01390	transcript transcript	AT1G01390.2 AT1G01390.1	protein_coding protein_coding	1/1 1/1	c.667G>T c.616G>T	p.Glu223* p.Glu206*	703/1836 661/1789	667/1494 616/1443	223/497 206/480			C/C	C/C	C/C	C/C	C/C	C/C	C/C	C/C	C/A	C/C	C/C	26/0	14/0	78/0	34/0	248/0	19/0	22/0	7/0	6/2	6/0	20/0	ACGAAGGAATTCACTAGAATCCCTTTAGCTTCTTTGTACCTCTTGGTGTTATGGAGAAGCAATT	11	0.0454545	248	0	20	0
1	149370	T	A	PASS	A A	missense_variant missense_variant	MODERATE MODERATE	UGT72B2 UGT72B2	AT1G01390 AT1G01390	transcript transcript	AT1G01390.2 AT1G01390.1	protein_coding protein_coding	1/1 1/1	c.443A>T c.392A>T	p.His148Leu p.His131Leu	479/1836 437/1789	443/1494 392/1443	148/497 131/480			T/T	T/T	T/T	T/T	T/T	T/T	T/T	T/T	T/A	T/T	T/T	20/0	15/0	55/0	20/0	236/0	18/0	19/0	7/0	5/2	8/0	25/0	ATTGGATGCATAGAAAATGTATGGTGACACGTGGAAGTCAACGGCCACGTCGAACGCATCCGCA	11	0.0454545	236	0	25	0
1	149456	G	T	PASS	T T	synonymous_variant synonymous_variant	LOW LOW	UGT72B2 UGT72B2	AT1G01390 AT1G01390	transcript transcript	AT1G01390.2 AT1G01390.1	protein_coding protein_coding	1/1 1/1	c.357C>A c.306C>A	p.Gly119Gly p.Gly102Gly	393/1836 351/1789	357/1494 306/1443	119/497 102/480			G/G	G/T	G/G	G/G	G/G	G/G	G/G	G/G	G/G	G/G	G/G	5/0	7/2	48/0	18/0	238/0	12/0	17/0	3/0	9/0	15/0	19/0	CCGCCGGGAGACTTTTCTTCGTTGATAAAGAGCCAAAAAGCTCCCGGAGCGCCGGATTGGAACG	11	0.0454545	238	0	19	0
1	150639	C	A	PASS	A A A A A A A A A A A A A A	upstream_gene_variant upstream_gene_variant upstream_gene_variant downstream_gene_variant downstream_gene_variant downstream_gene_variant downstream_gene_variant downstream_gene_variant downstream_gene_variant downstream_gene_variant downstream_gene_variant downstream_gene_variant downstream_gene_variant intergenic_region	MODIFIER MODIFIER MODIFIER MODIFIER MODIFIER MODIFIER MODIFIER MODIFIER MODIFIER MODIFIER MODIFIER MODIFIER MODIFIER MODIFIER	UGT72B2 APUM22 UGT72B2 HTR12 ETC1 AT1G01400 UGT72B3 HTR12 HTR12 HTR12 ETC1 ETC1 UGT72B3 UGT72B2-AT1G01400	AT1G01390 AT1G01410 AT1G01390 AT1G01370 AT1G01380 AT1G01400 AT1G01420 AT1G01370 AT1G01370 AT1G01370 AT1G01380 AT1G01380 AT1G01420 AT1G01390-AT1G01400	transcript transcript transcript transcript transcript transcript transcript transcript transcript transcript transcript transcript transcript intergenic_region	AT1G01390.2 AT1G01410.1 AT1G01390.1 AT1G01370.1 AT1G01380.1 AT1G01400.1 AT1G01420.2 AT1G01370.2 AT1G01370.3 AT1G01370.4 AT1G01380.2 AT1G01380.3 AT1G01420.1 AT1G01390-AT1G01400	protein_coding protein_coding protein_coding protein_coding protein_coding protein_coding protein_coding protein_coding protein_coding protein_coding protein_coding protein_coding protein_coding		c.-827G>T c.-2474C>A c.-878G>T c.*5239C>A c.*2899C>A c.*519G>T c.*3927G>T c.*5239C>A c.*5239C>A c.*5239C>A c.*3072C>A c.*2945C>A c.*3927G>T n.150639C>A					791 2474 833 4597 2625 50 3728 4597 4160 4963 2625 2697 3853		C/C	C/C	C/C	C/C	C/C	C/C	C/C	C/A	C/C	C/C	C/C	30/0	15/0	81/0	51/0	260/0	18/0	28/0	2/2	2/0	9/0	28/0	CAAAGAGAAACCTCTTGCCTATTGTCTCTCTCTCCGTAGATATTTGATTGGGTGTAGTCTTATG	11	0.0454545	260	0	28	0
1	152292	C	A	PASS	A A A A A A A A A A A	upstream_gene_variant upstream_gene_variant upstream_gene_variant upstream_gene_variant downstream_gene_variant downstream_gene_variant downstream_gene_variant downstream_gene_variant downstream_gene_variant downstream_gene_variant intergenic_region	MODIFIER MODIFIER MODIFIER MODIFIER MODIFIER MODIFIER MODIFIER MODIFIER MODIFIER MODIFIER MODIFIER	UGT72B2 AT1G01400 APUM22 UGT72B2 ETC1 UGT72B3 TBL25 ETC1 ETC1 UGT72B3 AT1G01400-APUM22	AT1G01390 AT1G01400 AT1G01410 AT1G01390 AT1G01380 AT1G01420 AT1G01430 AT1G01380 AT1G01380 AT1G01420 AT1G01400-AT1G01410	transcript transcript transcript transcript transcript transcript transcript transcript transcript transcript intergenic_region	AT1G01390.2 AT1G01400.1 AT1G01410.1 AT1G01390.1 AT1G01380.1 AT1G01420.2 AT1G01430.1 AT1G01380.2 AT1G01380.3 AT1G01420.1 AT1G01400-AT1G01410	protein_coding protein_coding protein_coding protein_coding protein_coding protein_coding protein_coding protein_coding protein_coding protein_coding		c.-2480G>T c.-143G>T c.-821C>A c.-2531G>T c.*4552C>A c.*2274G>T c.*4661G>T c.*4725C>A c.*4598C>A c.*2274G>T n.152292C>A					2444 82 821 2486 4278 2075 4185 4278 4350 2200		C/C	C/C	C/C	C/C	C/C	C/C	C/C	C/C	C/A	C/C	C/C	36/0	27/0	45/0	50/0	258/0	30/0	30/0	7/0	7/2	7/0	26/0	TATAGTCTCAGTGTATTAATATTTTCTTTTTCCCCTGAACGTTTATATGTATAATTTTAATAAT	11	0.0454545	258	0	26	0
1	152954	C	T	PASS	T T T T T T T T T T	upstream_gene_variant upstream_gene_variant upstream_gene_variant upstream_gene_variant downstream_gene_variant downstream_gene_variant downstream_gene_variant downstream_gene_variant downstream_gene_variant intergenic_region	MODIFIER MODIFIER MODIFIER MODIFIER MODIFIER MODIFIER MODIFIER MODIFIER MODIFIER MODIFIER	UGT72B2 AT1G01400 APUM22 UGT72B2 ETC1 UGT72B3 TBL25 ETC1 UGT72B3 AT1G01400-APUM22	AT1G01390 AT1G01400 AT1G01410 AT1G01390 AT1G01380 AT1G01420 AT1G01430 AT1G01380 AT1G01420 AT1G01400-AT1G01410	transcript transcript transcript transcript transcript transcript transcript transcript transcript intergenic_region	AT1G01390.2 AT1G01400.1 AT1G01410.1 AT1G01390.1 AT1G01380.1 AT1G01420.2 AT1G01430.1 AT1G01380.2 AT1G01420.1 AT1G01400-AT1G01410	protein_coding protein_coding protein_coding protein_coding protein_coding protein_coding protein_coding protein_coding protein_coding		c.-3142G>A c.-805G>A c.-159C>T c.-3193G>A c.*5214C>T c.*1612G>A c.*3999G>A c.*5387C>T c.*1612G>A n.152954C>T					3106 744 159 3148 4940 1413 3523 4940 1538		C/C	C/C	C/C	C/C	C/C	T/T	C/C	C/C	C/C	C/C	C/C	28/0	18/0	55/0	31/0	233/0	0/20	24/0	4/0	14/0	6/0	24/0	CTTTTGATCCTCGGTAGGTCAGATGAAGTCCCTAAGTTTGCGAATATACTAGCGTTAGATTTGG	11	0.0909091	233	0	24	0
1	153036	G	T	PASS	T T T T T T T T	upstream_gene_variant upstream_gene_variant upstream_gene_variant upstream_gene_variant downstream_gene_variant downstream_gene_variant downstream_gene_variant intergenic_region	MODIFIER MODIFIER MODIFIER MODIFIER MODIFIER MODIFIER MODIFIER MODIFIER	UGT72B2 AT1G01400 APUM22 UGT72B2 UGT72B3 TBL25 UGT72B3 AT1G01400-APUM22	AT1G01390 AT1G01400 AT1G01410 AT1G01390 AT1G01420 AT1G01430 AT1G01420 AT1G01400-AT1G01410	transcript transcript transcript transcript transcript transcript transcript intergenic_region	AT1G01390.2 AT1G01400.1 AT1G01410.1 AT1G01390.1 AT1G01420.2 AT1G01430.1 AT1G01420.1 AT1G01400-AT1G01410	protein_coding protein_coding protein_coding protein_coding protein_coding protein_coding protein_coding		c.-3224C>A c.-887C>A c.-77G>T c.-3275C>A c.*1530C>A c.*3917C>A c.*1530C>A n.153036G>T					3188 826 77 3230 1331 3441 1456		G/G	G/G	G/G	G/G	G/G	G/G	G/G	G/T	G/G	G/G	G/G	24/0	9/0	57/0	31/0	257/0	22/0	26/0	2/2	15/0	9/0	38/0	TTAGAGACTAAGTAGGCTTACGTCGCTTCATGAAGATATTCGGAATATCAGACGATATCAACAC	11	0.0454545	257	0	38	0
1	154795	C	A	PASS	A A	missense_variant missense_variant	MODERATE MODERATE	UGT72B3 UGT72B3	AT1G01420 AT1G01420	transcript transcript	AT1G01420.2 AT1G01420.1	protein_coding protein_coding	1/1 1/1	c.1226G>T c.1217G>T	p.Arg409Leu p.Arg406Leu	1384/1812 1217/1520	1226/1455 1217/1446	409/484 406/481			C/C	C/C	C/C	C/C	C/C	C/C	C/C	C/A	C/C	C/C	C/C	38/0	22/0	68/0	21/0	261/0	22/0	33/0	5/2	13/0	7/0	24/0	TTCCCTTCCTACGACCCCGTCTTCACCCAGTCGTGCTCTTAGAGCCGCACCAACATCCACGAGT	11	0.0454545	261	0	24	0
1	154928	A	G	PASS	G G	synonymous_variant synonymous_variant	LOW LOW	UGT72B3 UGT72B3	AT1G01420 AT1G01420	transcript transcript	AT1G01420.2 AT1G01420.1	protein_coding protein_coding	1/1 1/1	c.1093T>C c.1084T>C	p.Leu365Leu p.Leu362Leu	1251/1812 1084/1520	1093/1455 1084/1446	365/484 362/481			A/A	A/A	A/A	A/A	A/A	A/A	A/A	A/A	A/G	A/A	A/A	25/0	18/0	74/0	34/0	248/0	17/0	31/0	13/0	4/2	7/0	23/0	TCTAGACTCGAATTCCATCCACAATGAGTTAAAAATCCACCTATAGATGTATGAGTCAGAATTT	11	0.0454545	248	0	23	0
1	156802	C	A	PASS	A A A A A A	3_prime_UTR_variant upstream_gene_variant upstream_gene_variant upstream_gene_variant downstream_gene_variant downstream_gene_variant	MODIFIER MODIFIER MODIFIER MODIFIER MODIFIER MODIFIER	TBL25 AT1G01400 UGT72B3 UGT72B3 APUM22 AT1G01440	AT1G01430 AT1G01400 AT1G01420 AT1G01420 AT1G01410 AT1G01440	transcript transcript transcript transcript transcript transcript	AT1G01430.1 AT1G01400.1 AT1G01420.2 AT1G01420.1 AT1G01410.1 AT1G01440.1	protein_coding protein_coding protein_coding protein_coding protein_coding protein_coding	3/3	c.*151G>T c.-4653G>T c.-782G>T c.-791G>T c.*2604C>A c.*3133G>T					151 4592 624 791 2604 2826		C/C	C/C	C/C	C/C	C/C	C/C	C/C	C/C	C/A	C/C	C/C	24/0	13/1	51/0	27/0	258/0	8/0	21/0	4/0	7/2	12/0	27/0	GTGGCCCATTTTTCCTGAATGTTAACGTTGGCTGAGGAAGTAAAACGACACGGCGTTTCATTCC	11	0.0454545	258	0	27	0
1	159313	GAAAAAAAAAAAATCG	GAAAAAAAAAAAAATCG	PASS	GAAAAAAAAAAAAATCG GAAAAAAAAAAAAATCG GAAAAAAAAAAAAATCG GAAAAAAAAAAAAATCG GAAAAAAAAAAAAATCG GAAAAAAAAAAAAATCG GAAAAAAAAAAAAATCG GAAAAAAAAAAAAATCG GAAAAAAAAAAAAATCG	upstream_gene_variant upstream_gene_variant upstream_gene_variant upstream_gene_variant upstream_gene_variant upstream_gene_variant downstream_gene_variant downstream_gene_variant intergenic_region	MODIFIER MODIFIER MODIFIER MODIFIER MODIFIER MODIFIER MODIFIER MODIFIER MODIFIER	UGT72B3 TBL25 AT1G01448 UGT72B3 AT1G01448 AT1G01448 AT1G01440 AT1G01450 TBL25-AT1G01440	AT1G01420 AT1G01430 AT1G01448 AT1G01420 AT1G01448 AT1G01448 AT1G01440 AT1G01450 AT1G01430-AT1G01440	transcript transcript transcript transcript transcript transcript transcript transcript intergenic_region	AT1G01420.2 AT1G01430.1 AT1G01448.1 AT1G01420.1 AT1G01448.2 AT1G01448.3 AT1G01440.1 AT1G01450.1 AT1G01430-AT1G01440	protein_coding protein_coding pseudogene protein_coding pseudogene pseudogene protein_coding protein_coding		c.-3306_-3305insT c.-790_-789insT n.-3953_-3952insA c.-3315_-3314insT n.-3953_-3952insA n.-3977_-3976insA c.*609_*610insT c.*4779_*4780insT n.159325_159326insA					3148 503 3952 3315 3952 3976 302 4779		GAAAAAAAAAAAATCG/GAAAAAAAAAAAATCG	GAAAAAAAAAAAATCG/GAAAAAAAAAAAATCG	GAAAAAAAAAAAATCG/GAAAAAAAAAAAATCG	GAAAAAAAAAAAATCG/GAAAAAAAAAAAATCG	GAAAAAAAAAAAATCG/GAAAAAAAAAAAATCG	GAAAAAAAAAAAATCG/GAAAAAAAAAAAATCG	GAAAAAAAAAAAATCG/GAAAAAAAAAAAATCG	GAAAAAAAAAAAATCG/GAAAAAAAAAAAATCG	GAAAAAAAAAAAATCG/GAAAAAAAAAAAAATCG	GAAAAAAAAAAAATCG/GAAAAAAAAAAAATCG	GAAAAAAAAAAAATCG/GAAAAAAAAAAAATCG	18/0	11/1	39/1	27/2	205/0	19/0	12/0	8/0	3/2	9/0	13/1	TGCTAATTTTGTTTTAAACGTTCTATCTAGAGaaaaaaaaaaaaTCGTTCTATCTAGACGGTAG	11	0.0454545	205	0	13	1
1	163191	A	G	PASS	G G G G G G G G G	upstream_gene_variant upstream_gene_variant upstream_gene_variant upstream_gene_variant upstream_gene_variant downstream_gene_variant downstream_gene_variant downstream_gene_variant intergenic_region	MODIFIER MODIFIER MODIFIER MODIFIER MODIFIER MODIFIER MODIFIER MODIFIER MODIFIER	TBL25 AT1G01440 AT1G01448 AT1G01448 AT1G01448 AT1G01450 AT1G01453 AT1G01453 AT1G01440-AT1G01448	AT1G01430 AT1G01440 AT1G01448 AT1G01448 AT1G01448 AT1G01450 AT1G01453 AT1G01453 AT1G01440-AT1G01448	transcript transcript transcript transcript transcript transcript transcript transcript intergenic_region	AT1G01430.1 AT1G01440.1 AT1G01448.1 AT1G01448.2 AT1G01448.3 AT1G01450.1 AT1G01453.2 AT1G01453.1 AT1G01440-AT1G01448	protein_coding protein_coding pseudogene pseudogene pseudogene protein_coding protein_coding protein_coding		c.-4655T>C c.-972T>C n.-87A>G n.-87A>G n.-111A>G c.*914T>C c.*3738T>C c.*3662T>C n.163191A>G					4368 238 87 87 111 914 3427 3398		A/A	A/A	A/A	A/A	A/A	A/A	A/A	A/G	A/A	A/A	A/A	9/0	16/0	55/0	48/0	248/1	28/0	26/0	5/2	6/0	9/0	18/0	TTAGGGTGACAATGACAAATGTTATAGCTGTAAAGTATTTTTTGTACAAATCAGCTGCTTAGTT	11	0.0454545	248	1	18	0
1	163299	CAAAAAAAAAAAAGAAATCAT	CAAAAAAAAAAAGAAATCAT	PASS	CAAAAAAAAAAAGAAATCAT CAAAAAAAAAAAGAAATCAT CAAAAAAAAAAAGAAATCAT CAAAAAAAAAAAGAAATCAT CAAAAAAAAAAAGAAATCAT CAAAAAAAAAAAGAAATCAT CAAAAAAAAAAAGAAATCAT CAAAAAAAAAAAGAAATCAT	upstream_gene_variant upstream_gene_variant downstream_gene_variant downstream_gene_variant downstream_gene_variant non_coding_transcript_exon_variant non_coding_transcript_exon_variant non_coding_transcript_exon_variant	MODIFIER MODIFIER MODIFIER MODIFIER MODIFIER MODIFIER MODIFIER MODIFIER	TBL25 AT1G01440 AT1G01450 AT1G01453 AT1G01453 AT1G01448 AT1G01448 AT1G01448	AT1G01430 AT1G01440 AT1G01450 AT1G01453 AT1G01453 AT1G01448 AT1G01448 AT1G01448	transcript transcript transcript transcript transcript transcript transcript transcript	AT1G01430.1 AT1G01440.1 AT1G01450.1 AT1G01453.2 AT1G01453.1 AT1G01448.1 AT1G01448.2 AT1G01448.3	protein_coding protein_coding protein_coding protein_coding protein_coding pseudogene pseudogene pseudogene	1/5 1/6 1/6	c.-4775delT c.-1092delT c.*794delT c.*3618delT c.*3542delT n.34delA n.34delA n.10delA					4488 358 794 3307 3278		CAAAAAAAAAAAAGAAATCAT/CAAAAAAAAAAAAGAAATCAT	CAAAAAAAAAAAAGAAATCAT/CAAAAAAAAAAAAGAAATCAT	CAAAAAAAAAAAAGAAATCAT/CAAAAAAAAAAAAGAAATCAT	CAAAAAAAAAAAAGAAATCAT/CAAAAAAAAAAAAGAAATCAT	CAAAAAAAAAAAAGAAATCAT/CAAAAAAAAAAAAGAAATCAT	CAAAAAAAAAAAAGAAATCAT/CAAAAAAAAAAAAGAAATCAT	CAAAAAAAAAAAAGAAATCAT/CAAAAAAAAAAAGAAATCAT	CAAAAAAAAAAAAGAAATCAT/CAAAAAAAAAAAGAAATCAT	CAAAAAAAAAAAAGAAATCAT/CAAAAAAAAAAAAGAAATCAT	CAAAAAAAAAAAAGAAATCAT/CAAAAAAAAAAAAGAAATCAT	CAAAAAAAAAAAAGAAATCAT/CAAAAAAAAAAAAGAAATCAT	9/0	13/2	29/3	21/0	204/0	8/0	7/4	2/1	5/0	4/0	6/2	GGTATTAAAATCATAATAACGTACTTATCACCaaaaaaaaaaaaGAAATCATAGCTTCATTCAT	11	0.0909091	204	0	6	2
1	164004	C	A	PASS	A A A A A A A A	upstream_gene_variant upstream_gene_variant downstream_gene_variant downstream_gene_variant downstream_gene_variant non_coding_transcript_exon_variant non_coding_transcript_exon_variant non_coding_transcript_exon_variant	MODIFIER MODIFIER MODIFIER MODIFIER MODIFIER MODIFIER MODIFIER MODIFIER	AT1G01440 PIP5K10 AT1G01450 AT1G01453 AT1G01453 AT1G01448 AT1G01448 AT1G01448	AT1G01440 AT1G01460 AT1G01450 AT1G01453 AT1G01453 AT1G01448 AT1G01448 AT1G01448	transcript transcript transcript transcript transcript transcript transcript transcript	AT1G01440.1 AT1G01460.1 AT1G01450.1 AT1G01453.2 AT1G01453.1 AT1G01448.1 AT1G01448.2 AT1G01448.3	protein_coding protein_coding protein_coding protein_coding protein_coding pseudogene pseudogene pseudogene	2/5 2/6 2/6	c.-1785G>T c.-5111C>A c.*101G>T c.*2925G>T c.*2849G>T n.310C>A n.310C>A n.286C>A					1051 4555 101 2614 2585		C/C	C/A	C/C	C/C	C/C	C/C	C/C	C/C	C/C	C/C	C/C	25/0	7/2	53/0	38/0	253/0	11/0	30/0	8/0	14/0	6/0	21/0	ATCGTCGTATCCTTGGGCTTATCAATATCAGCTGACTCTCAGAGTTTGCTCTCATGCTTTGCCC	11	0.0454545	253	0	21	0
1	164164	CTATATATATATATATATATTG	CTATATATATATATATATTG	PASS	CTATATATATATATATATTG	frameshift_variant	HIGH	AT1G01450	AT1G01450	transcript	AT1G01450.1	protein_coding	1/1	c.1335_1336delAT	p.Ile451fs	1336/1413	1335/1413	445/470			CTATATATATATATATATATTG/CTATATATATATATATATATTG	CTATATATATATATATATATTG/CTATATATATATATATATATTG	CTATATATATATATATATATTG/CTATATATATATATATATATTG	CTATATATATATATATATATTG/CTATATATATATATATATTG	CTATATATATATATATATATTG/CTATATATATATATATATATTG	CTATATATATATATATATATTG/CTATATATATATATATATATTG	CTATATATATATATATATATTG/CTATATATATATATATATATTG	CTATATATATATATATATATTG/CTATATATATATATATATTG	CTATATATATATATATATATTG/CTATATATATATATATATTG	CTATATATATATATATATATTG/CTATATATATATATATATATTG	CTATATATATATATATATATTG/CTATATATATATATATATATTG	21/3	11/1	18/3	26/5	185/1	15/1	16/2	3/2	7/3	3/0	14/2	CAAGTAACCAAGTTCATATTTGTTAGGGAGCCtatatatatatatatatatTGGCTGATGATAA	11	0.136364	185	1	14	2
1	165365	G	T	PASS	T	missense_variant	MODERATE	AT1G01450	AT1G01450	transcript	AT1G01450.1	protein_coding	1/1	c.153C>A	p.Ser51Arg	153/1413	153/1413	51/470			G/G	G/T	G/G	G/G	G/G	G/G	G/G	G/G	G/G	G/G	G/G	28/0	8/2	51/0	33/0	223/0	16/0	18/0	7/0	12/0	1/0	18/0	CAATATCCCCAAAGAAATGCCTAAGCGCAAAGCTCTCGCCTAACCAGGTAATCTCCTTGTACTG	11	0.0454545	223	0	18	0
1	165436	T	C	PASS	C	missense_variant	MODERATE	AT1G01450	AT1G01450	transcript	AT1G01450.1	protein_coding	1/1	c.82A>G	p.Lys28Glu	82/1413	82/1413	28/470			T/T	T/T	T/T	T/T	T/T	T/T	T/T	T/T	T/T	T/C	T/T	26/0	9/0	64/0	42/0	248/0	9/0	16/0	10/0	11/0	1/2	30/0	TTCCCTAATCtttttttCACTTGGTAATCTTTTGTGTTATCCAGAAGAGAAGAAGGAAATAGCT	11	0.0454545	248	0	30	0
1	167326	C	A	PASS	A A	missense_variant missense_variant	MODERATE MODERATE	AT1G01453 AT1G01453	AT1G01453 AT1G01453	transcript transcript	AT1G01453.2 AT1G01453.1	protein_coding protein_coding	1/1 1/2	c.473G>T c.473G>T	p.Gly158Val p.Gly158Val	517/1225 763/1358	473/870 473/804	158/289 158/267			C/C	C/C	C/C	C/C	C/C	C/C	C/C	C/A	C/C	C/C	C/C	31/1	11/0	43/0	24/0	240/0	11/0	19/0	8/2	20/0	13/0	22/0	TGACTCTAGGTTGGTCTCAAAGTCTTTCTCTCCGAGAATCACAGCCACGTCAGTATCTCCGTAA	11	0.0454545	240	0	22	0
1	169302	C	A	PASS	A A A A A A A A	upstream_gene_variant upstream_gene_variant upstream_gene_variant downstream_gene_variant downstream_gene_variant downstream_gene_variant downstream_gene_variant intron_variant	MODIFIER MODIFIER MODIFIER MODIFIER MODIFIER MODIFIER MODIFIER MODIFIER	AT1G01450 AT1G01453 AT1G01453 AT1G01448 LEA14 AT1G01448 AT1G01448 PIP5K10	AT1G01450 AT1G01453 AT1G01453 AT1G01448 AT1G01470 AT1G01448 AT1G01448 AT1G01460	transcript transcript transcript transcript transcript transcript transcript transcript	AT1G01450.1 AT1G01453.2 AT1G01453.1 AT1G01448.1 AT1G01470.1 AT1G01448.2 AT1G01448.3 AT1G01460.1	protein_coding protein_coding protein_coding pseudogene protein_coding pseudogene pseudogene protein_coding	2/9	c.-3785G>T c.-1504G>T c.-1504G>T n.*2949C>A c.*2993G>T n.*2949C>A n.*2995C>A c.143+45C>A					3785 1460 1214 2949 2223 2949 2995		C/C	C/C	C/C	C/C	C/C	C/C	C/C	C/C	C/C	C/A	C/C	28/0	15/0	73/0	42/0	216/0	19/0	28/0	4/0	9/0	7/2	26/0	tctctctctctGTATGTCTTTGAGGATTTCTCATTGTCTCATTTTTCTTTACTTTTGGTTGGTT	11	0.0454545	216	0	26	0
1	171085	G	T	PASS	T	missense_variant	MODERATE	PIP5K10	AT1G01460	transcript	AT1G01460.1	protein_coding	10/10	c.1215G>T	p.Lys405Asn	1536/1837	1215/1284	405/427			G/G	G/G	G/G	G/G	G/G	G/T	G/G	G/G	G/G	G/G	G/G	28/0	18/0	59/0	34/0	228/0	8/2	34/0	7/0	13/0	15/0	22/0	GCTCTAAGACAATCTCAGCCGTCCATCCCAAGATGTATTCTTCTCGTTTCCAAGACTTTGTCTC	11	0.0454545	228	0	22	0
1	172641	G	T	PASS	T	missense_variant	MODERATE	LEA14	AT1G01470	transcript	AT1G01470.1	protein_coding	1/2	c.186C>A	p.Phe62Leu	308/1348	186/456	62/151			G/G	G/T	G/G	G/G	G/G	G/G	G/G	G/G	G/G	G/G	G/G	37/0	8/2	58/0	30/0	252/0	22/0	17/0	10/0	9/0	9/0	19/0	GTAGGTTTTACCTGCCGGCGCTGTGGAAAGTGAAACTGATCTCACAGATCGGAATCGAATGACT	11	0.0454545	252	0	19	0
1	174323	C	A	PASS	A A A A A	upstream_gene_variant upstream_gene_variant upstream_gene_variant downstream_gene_variant intergenic_region	MODIFIER MODIFIER MODIFIER MODIFIER MODIFIER	LEA14 ACS2 ACS2 PIP5K10 LEA14-ACS2	AT1G01470 AT1G01480 AT1G01480 AT1G01460 AT1G01470-AT1G01480	transcript transcript transcript transcript intergenic_region	AT1G01470.1 AT1G01480.1 AT1G01480.2 AT1G01460.1 AT1G01470-AT1G01480	protein_coding protein_coding protein_coding protein_coding		c.-1497G>T c.-1539C>A c.-2284C>A c.*3169C>A n.174323C>A					1375 1383 1818 2937		C/C	C/C	C/C	C/C	C/C	C/C	C/C	C/C	C/A	C/C	C/C	33/0	17/0	36/0	43/0	245/0	17/0	20/0	10/0	8/2	7/0	19/0	aaaaaaaaCTATTTACAAACAAAAAGTTCTTCTTAGACAAAATAATATATTCACAAAGCTACAA	11	0.0454545	245	0	19	0
1	175530	ATTTTTTTTTTTTTTTTTTAATTAGAAATTC	TTTTTTTTTTTTTTTTTTTAATTAGAAATTC	BackgroundGenotypesOnly	TTTTTTTTTTTTTTTTTTTAATTAGAAATTC TTTTTTTTTTTTTTTTTTTAATTAGAAATTC TTTTTTTTTTTTTTTTTTTAATTAGAAATTC TTTTTTTTTTTTTTTTTTTAATTAGAAATTC TTTTTTTTTTTTTTTTTTTAATTAGAAATTC TTTTTTTTTTTTTTTTTTTAATTAGAAATTC TTTTTTTTTTTTTTTTTTTAATTAGAAATTC TTTTTTTTTTTTTTTTTTTAATTAGAAATTC TTTTTTTTTTTTTTTTTTTAATTAGAAATTC	upstream_gene_variant upstream_gene_variant upstream_gene_variant downstream_gene_variant downstream_gene_variant downstream_gene_variant downstream_gene_variant downstream_gene_variant intergenic_region	MODIFIER MODIFIER MODIFIER MODIFIER MODIFIER MODIFIER MODIFIER MODIFIER MODIFIER	LEA14 ACS2 ACS2 PIP5K10 AT1G01490 AT1G01490 AT1G01490 AT1G01490 LEA14-ACS2	AT1G01470 AT1G01480 AT1G01480 AT1G01460 AT1G01490 AT1G01490 AT1G01490 AT1G01490 AT1G01470-AT1G01480	transcript transcript transcript transcript transcript transcript transcript transcript intergenic_region	AT1G01470.1 AT1G01480.1 AT1G01480.2 AT1G01460.1 AT1G01490.4 AT1G01490.3 AT1G01490.1 AT1G01490.2 AT1G01470-AT1G01480	protein_coding protein_coding protein_coding protein_coding protein_coding protein_coding protein_coding protein_coding		c.-2704T>A c.-332A>T c.-1077A>T c.*4376A>T c.*4871T>A c.*4871T>A c.*4871T>A c.*4871T>A n.175530A>T					2582 176 611 4144 4488 4487 4526 4526		./ATTTTTTTTTTTTTTTTTTAATTAGAAATTC	./ATTTTTTTTTTTTTTTTTTAATTAGAAATTC	ATTTTTTTTTTTTTTTTTTAATTAGAAATTC/ATTTTTTTTTTTTTTTTTTAATTAGAAATTC	./ATTTTTTTTTTTTTTTTTTAATTAGAAATTC	ATTTTTTTTTTTTTTTTTTAATTAGAAATTC/ATTTTTTTTTTTTTTTTTTAATTAGAAATTC	ATTTTTTTTTTTTTTTTTTAATTAGAAATTC/ATTTTTTTTTTTTTTTTTTAATTAGAAATTC	ATTTTTTTTTTTTTTTTTTAATTAGAAATTC/ATTTTTTTTTTTTTTTTTTAATTAGAAATTC	./ATTTTTTTTTTTTTTTTTTAATTAGAAATTC	.	ATTTTTTTTTTTTTTTTTTAATTAGAAATTC/ATTTTTTTTTTTTTTTTTTAATTAGAAATTC	ATTTTTTTTTTTTTTTTTTAATTAGAAATTC/ATTTTTTTTTTTTTTTTTTAATTAGAAATTC	2/0	2/2	6/0	3/0	122/0	2/0	2/0	2/0	./.	1/0	3/0	AGATTGATGCTAGCAAAACACAACCATCTTAAttttttttttttttttttAATTAGAAATTCCC	10	0	122	0	3	0
1	176517	G	T	PASS	T T T T T T T	upstream_gene_variant downstream_gene_variant downstream_gene_variant downstream_gene_variant downstream_gene_variant intron_variant intron_variant	MODIFIER MODIFIER MODIFIER MODIFIER MODIFIER MODIFIER MODIFIER	LEA14 AT1G01490 AT1G01490 AT1G01490 AT1G01490 ACS2 ACS2	AT1G01470 AT1G01490 AT1G01490 AT1G01490 AT1G01490 AT1G01480 AT1G01480	transcript transcript transcript transcript transcript transcript transcript	AT1G01470.1 AT1G01490.4 AT1G01490.3 AT1G01490.1 AT1G01490.2 AT1G01480.1 AT1G01480.2	protein_coding protein_coding protein_coding protein_coding protein_coding protein_coding protein_coding	2/3 1/2	c.-3691C>A c.*3884C>A c.*3884C>A c.*3884C>A c.*3884C>A c.304-75G>T c.-15-75G>T					3569 3501 3500 3539 3539		G/T	.	G/T	G/T	G/G	T/T	G/T	T/T	G/G	G/G	G/T	2/1	./.	13/2	1/1	133/9	0/1	3/1	0/2	1/0	4/0	11/4	tttttttttttttttttttttttttttttttGTTAAAGATTCGTGTTGCATTTAATTAGTAACT	10	0.45	133	9	11	4
1	177126	C	A	PASS	A A	missense_variant missense_variant	MODERATE MODERATE	ACS2 ACS2	AT1G01480 AT1G01480	transcript transcript	AT1G01480.1 AT1G01480.2	protein_coding protein_coding	4/4 3/3	c.566C>A c.248C>A	p.Ala189Asp p.Ala83Asp	722/2002 461/1735	566/1491 248/1173	189/496 83/390			C/C	C/C	C/C	C/C	C/C	C/C	C/C	C/A	C/C	C/C	C/C	21/0	15/0	38/0	20/0	274/0	25/0	14/0	8/2	18/0	8/0	17/0	TTCAAATTAACCGTTGACGCCGCGGAATGGGCTTATAAAAAAGCCCAAGAGTCCAATAAAAAAG	11	0.0454545	274	0	17	0
1	177827	G	T	PASS	T T	missense_variant missense_variant	MODERATE MODERATE	ACS2 ACS2	AT1G01480 AT1G01480	transcript transcript	AT1G01480.1 AT1G01480.2	protein_coding protein_coding	4/4 3/3	c.1267G>T c.949G>T	p.Asp423Tyr p.Asp317Tyr	1423/2002 1162/1735	1267/1491 949/1173	423/496 317/390			G/G	G/G	G/G	G/G	G/G	G/G	G/G	G/T	G/G	G/G	G/G	25/0	8/0	65/0	27/0	229/0	16/0	24/0	4/2	22/0	3/0	23/0	GTTTAGGATTTGCTTTGCCAACATGGACGATGATACTCTCCATGTGGCGCTTGGACGGATCCAA	11	0.0454545	229	0	23	0
1	178618	G	T	PASS	T T T T T T T	downstream_gene_variant downstream_gene_variant downstream_gene_variant downstream_gene_variant downstream_gene_variant downstream_gene_variant intergenic_region	MODIFIER MODIFIER MODIFIER MODIFIER MODIFIER MODIFIER MODIFIER	ACS2 AT1G01490 ACS2 AT1G01490 AT1G01490 AT1G01490 ACS2-AT1G01490	AT1G01480 AT1G01490 AT1G01480 AT1G01490 AT1G01490 AT1G01490 AT1G01480-AT1G01490	transcript transcript transcript transcript transcript transcript intergenic_region	AT1G01480.1 AT1G01490.4 AT1G01480.2 AT1G01490.3 AT1G01490.1 AT1G01490.2 AT1G01480-AT1G01490	protein_coding protein_coding protein_coding protein_coding protein_coding protein_coding		c.*567G>T c.*1783C>A c.*567G>T c.*1783C>A c.*1783C>A c.*1783C>A n.178618G>T					212 1400 218 1399 1438 1438		G/G	G/G	G/G	G/G	G/G	G/G	G/G	G/G	G/G	G/T	G/G	33/0	9/0	64/0	39/0	243/0	29/0	24/0	20/0	9/0	6/2	34/0	TCAATAAATGCATGTTAAGTTTTATATCTTGGAATTTGCCTTAGCCTATCATATTGTGGGTGAT	11	0.0454545	243	0	34	0
1	179032	A	G	PASS	G G G G G G G	downstream_gene_variant downstream_gene_variant downstream_gene_variant downstream_gene_variant downstream_gene_variant downstream_gene_variant intergenic_region	MODIFIER MODIFIER MODIFIER MODIFIER MODIFIER MODIFIER MODIFIER	ACS2 AT1G01490 ACS2 AT1G01490 AT1G01490 AT1G01490 ACS2-AT1G01490	AT1G01480 AT1G01490 AT1G01480 AT1G01490 AT1G01490 AT1G01490 AT1G01480-AT1G01490	transcript transcript transcript transcript transcript transcript intergenic_region	AT1G01480.1 AT1G01490.4 AT1G01480.2 AT1G01490.3 AT1G01490.1 AT1G01490.2 AT1G01480-AT1G01490	protein_coding protein_coding protein_coding protein_coding protein_coding protein_coding		c.*981A>G c.*1369T>C c.*981A>G c.*1369T>C c.*1369T>C c.*1369T>C n.179032A>G					626 986 632 985 1024 1024		A/A	A/A	A/A	A/A	A/A	A/A	A/A	A/G	A/A	A/A	A/A	27/0	22/0	34/0	20/0	215/0	13/0	29/0	6/2	9/0	14/0	38/0	TGATATTGATACTACACACACGAACAAAAatatatatatataAGACAAAAATCAAATTTGATAC	11	0.0454545	215	0	38	0
1	182361	AAGAGAGAGAGAGAGAGC	AAGAGAGAGAGAGAGC	PASS	AAGAGAGAGAGAGAGC AAGAGAGAGAGAGAGC AAGAGAGAGAGAGAGC AAGAGAGAGAGAGAGC AAGAGAGAGAGAGAGC AAGAGAGAGAGAGAGC AAGAGAGAGAGAGAGC AAGAGAGAGAGAGAGC	5_prime_UTR_variant 5_prime_UTR_variant 5_prime_UTR_variant 5_prime_UTR_variant upstream_gene_variant upstream_gene_variant downstream_gene_variant downstream_gene_variant	MODIFIER MODIFIER MODIFIER MODIFIER MODIFIER MODIFIER MODIFIER MODIFIER	AT1G01490 AT1G01490 AT1G01490 AT1G01490 AT1G01500 AN ACS2 ACS2	AT1G01490 AT1G01490 AT1G01490 AT1G01490 AT1G01500 AT1G01510 AT1G01480 AT1G01480	transcript transcript transcript transcript transcript transcript transcript transcript	AT1G01490.4 AT1G01490.3 AT1G01490.1 AT1G01490.2 AT1G01500.1 AT1G01510.1 AT1G01480.1 AT1G01480.2	protein_coding protein_coding protein_coding protein_coding protein_coding protein_coding protein_coding protein_coding	1/4 1/3 1/3 1/4	c.-580_-579delCT c.-931_-930delCT c.-311_-310delCT c.-194_-193delCT c.-2884_-2883delAG c.-4859_-4858delAG c.*4325_*4326delAG c.*4325_*4326delAG					696 1541 310 310 2657 4769 3970 3976		AAGAGAGAGAGAGAGAGC/AAGAGAGAGAGAGAGAGC	AAGAGAGAGAGAGAGAGC/AAGAGAGAGAGAGAGAGC	AAGAGAGAGAGAGAGAGC/AAGAGAGAGAGAGAGAGC	AAGAGAGAGAGAGAGAGC/AAGAGAGAGAGAGAGAGC	AAGAGAGAGAGAGAGAGC/AAGAGAGAGAGAGAGAGC	AAGAGAGAGAGAGAGAGC/AAGAGAGAGAGAGAGAGC	AAGAGAGAGAGAGAGAGC/AAGAGAGAGAGAGAGAGC	AAGAGAGAGAGAGAGAGC/AAGAGAGAGAGAGAGC	AAGAGAGAGAGAGAGAGC/AAGAGAGAGAGAGAGAGC	AAGAGAGAGAGAGAGAGC/AAGAGAGAGAGAGAGAGC	AAGAGAGAGAGAGAGAGC/AAGAGAGAGAGAGAGAGC	20/0	11/0	38/0	35/1	168/0	19/1	17/2	3/2	20/1	9/0	15/0	TaatgaatgaatgaatgaatgaatgGTACGAAagagagagagagagagcgacgagaagagaTCT	11	0.0454545	168	0	15	0
1	183186	T	C	PASS	C C C C C C C C C	upstream_gene_variant upstream_gene_variant upstream_gene_variant upstream_gene_variant upstream_gene_variant upstream_gene_variant downstream_gene_variant downstream_gene_variant intergenic_region	MODIFIER MODIFIER MODIFIER MODIFIER MODIFIER MODIFIER MODIFIER MODIFIER MODIFIER	AT1G01490 AT1G01500 AN AT1G01490 AT1G01490 AT1G01490 ACS2 ACS2 AT1G01490-AT1G01500	AT1G01490 AT1G01500 AT1G01510 AT1G01490 AT1G01490 AT1G01490 AT1G01480 AT1G01480 AT1G01490-AT1G01500	transcript transcript transcript transcript transcript transcript transcript transcript intergenic_region	AT1G01490.4 AT1G01500.1 AT1G01510.1 AT1G01490.3 AT1G01490.1 AT1G01490.2 AT1G01480.1 AT1G01480.2 AT1G01490-AT1G01500	protein_coding protein_coding protein_coding protein_coding protein_coding protein_coding protein_coding protein_coding		c.-1506A>G c.-2074T>C c.-4049T>C c.-2351A>G c.-1120A>G c.-1120A>G c.*5135T>C c.*5135T>C n.183186T>C					689 1847 3959 652 437 437 4780 4786		T/T	T/T	T/T	T/T	T/T	T/T	T/T	T/C	T/T	T/T	T/T	28/0	13/0	39/0	32/0	211/0	29/0	20/0	5/2	10/0	12/0	21/0	ATGATTGATTTATTTTCTCAAGTTATATGTATACGAAGTACGTTGTCTAATAATTGAGTCCTCG	11	0.0454545	211	0	21	0
1	183296	CAAAAAAAAAAAAAACATACATTAG	AAAAAAAAAAAAAAACATACATTAG	PASS	AAAAAAAAAAAAAAACATACATTAG AAAAAAAAAAAAAAACATACATTAG AAAAAAAAAAAAAAACATACATTAG AAAAAAAAAAAAAAACATACATTAG AAAAAAAAAAAAAAACATACATTAG AAAAAAAAAAAAAAACATACATTAG AAAAAAAAAAAAAAACATACATTAG AAAAAAAAAAAAAAACATACATTAG AAAAAAAAAAAAAAACATACATTAG	upstream_gene_variant upstream_gene_variant upstream_gene_variant upstream_gene_variant upstream_gene_variant upstream_gene_variant downstream_gene_variant downstream_gene_variant intergenic_region	MODIFIER MODIFIER MODIFIER MODIFIER MODIFIER MODIFIER MODIFIER MODIFIER MODIFIER	AT1G01490 AT1G01500 AN AT1G01490 AT1G01490 AT1G01490 ACS2 ACS2 AT1G01490-AT1G01500	AT1G01490 AT1G01500 AT1G01510 AT1G01490 AT1G01490 AT1G01490 AT1G01480 AT1G01480 AT1G01490-AT1G01500	transcript transcript transcript transcript transcript transcript transcript transcript intergenic_region	AT1G01490.4 AT1G01500.1 AT1G01510.1 AT1G01490.3 AT1G01490.1 AT1G01490.2 AT1G01480.1 AT1G01480.2 AT1G01490-AT1G01500	protein_coding protein_coding protein_coding protein_coding protein_coding protein_coding protein_coding protein_coding		c.-1616G>T c.-1964C>A c.-3939C>A c.-2461G>T c.-1230G>T c.-1230G>T c.*5245C>A c.*5245C>A n.183296C>A					799 1737 3849 762 547 547 4890 4896		CAAAAAAAAAAAAAACATACATTAG/CAAAAAAAAAAAAAACATACATTAG	CAAAAAAAAAAAAAACATACATTAG/CAAAAAAAAAAAAAACATACATTAG	CAAAAAAAAAAAAAACATACATTAG/CAAAAAAAAAAAAAACATACATTAG	CAAAAAAAAAAAAAACATACATTAG/CAAAAAAAAAAAAAACATACATTAG	CAAAAAAAAAAAAAACATACATTAG/CAAAAAAAAAAAAAACATACATTAG	CAAAAAAAAAAAAAACATACATTAG/AAAAAAAAAAAAAAACATACATTAG	CAAAAAAAAAAAAAACATACATTAG/CAAAAAAAAAAAAAACATACATTAG	CAAAAAAAAAAAAAACATACATTAG/CAAAAAAAAAAAAAACATACATTAG	CAAAAAAAAAAAAAACATACATTAG/CAAAAAAAAAAAAAACATACATTAG	CAAAAAAAAAAAAAACATACATTAG/CAAAAAAAAAAAAAACATACATTAG	CAAAAAAAAAAAAAACATACATTAG/CAAAAAAAAAAAAAACATACATTAG	10/0	6/0	19/0	14/0	183/1	3/2	6/1	4/0	6/0	4/0	1/0	TAAAGACAAATAATATTCTCCAAGCCACACACaaaaaaaaaaaaaaCATACATTAGTAGTGGGA	11	0.0454545	183	1	1	0
1	183752	C	A	PASS	A A A A A A A	upstream_gene_variant upstream_gene_variant upstream_gene_variant upstream_gene_variant upstream_gene_variant upstream_gene_variant intergenic_region	MODIFIER MODIFIER MODIFIER MODIFIER MODIFIER MODIFIER MODIFIER	AT1G01490 AT1G01500 AN AT1G01490 AT1G01490 AT1G01490 AT1G01490-AT1G01500	AT1G01490 AT1G01500 AT1G01510 AT1G01490 AT1G01490 AT1G01490 AT1G01490-AT1G01500	transcript transcript transcript transcript transcript transcript intergenic_region	AT1G01490.4 AT1G01500.1 AT1G01510.1 AT1G01490.3 AT1G01490.1 AT1G01490.2 AT1G01490-AT1G01500	protein_coding protein_coding protein_coding protein_coding protein_coding protein_coding		c.-2072G>T c.-1508C>A c.-3483C>A c.-2917G>T c.-1686G>T c.-1686G>T n.183752C>A					1255 1281 3393 1218 1003 1003		C/C	C/A	C/C	C/C	C/C	C/C	C/C	C/A	C/A	C/C	C/C	7/0	2/1	20/2	8/0	156/15	6/0	8/0	1/1	4/2	6/0	16/0	TACTCATTTATTATTTTCTGGTAAACTTTGACaaaaaaaaaaaaaaaaaaaGAGAATTCTATAA	11	0.136364	156	15	16	0
1	186645	G	T	PASS	T T T T T T T T T T T	3_prime_UTR_variant upstream_gene_variant upstream_gene_variant upstream_gene_variant upstream_gene_variant upstream_gene_variant upstream_gene_variant upstream_gene_variant upstream_gene_variant upstream_gene_variant upstream_gene_variant	MODIFIER MODIFIER MODIFIER MODIFIER MODIFIER MODIFIER MODIFIER MODIFIER MODIFIER MODIFIER MODIFIER	AT1G01500 AT1G01490 AN RVE3 AT1G01490 AT1G01490 AT1G01490 RVE3 RVE3 RVE3 RVE3	AT1G01500 AT1G01490 AT1G01510 AT1G01520 AT1G01490 AT1G01490 AT1G01490 AT1G01520 AT1G01520 AT1G01520 AT1G01520	transcript transcript transcript transcript transcript transcript transcript transcript transcript transcript transcript	AT1G01500.1 AT1G01490.4 AT1G01510.1 AT1G01520.1 AT1G01490.3 AT1G01490.1 AT1G01490.2 AT1G01520.2 AT1G01520.3 AT1G01520.4 AT1G01520.5	protein_coding protein_coding protein_coding protein_coding protein_coding protein_coding protein_coding protein_coding protein_coding protein_coding protein_coding	2/2	c.*72G>T c.-4965C>A c.-590G>T c.-3951G>T c.-5810C>A c.-4579C>A c.-4579C>A c.-3951G>T c.-3951G>T c.-3951G>T c.-4536G>T					72 4148 500 3763 4111 3896 3896 3763 3763 3763 3833		G/G	G/T	G/G	G/G	G/G	G/G	G/G	G/G	G/G	G/G	G/G	28/0	8/2	41/0	38/0	258/0	37/0	25/0	22/0	34/0	7/0	18/0	GAGATCTACTAAGAATGTCGGTAACGTAGTGGGTTATAAAAGAGATAGAATTTTGGTAGATAGA	11	0.0454545	258	0	18	0
1	193596	G	T	PASS	T	missense_variant	MODERATE	AGL28	AT1G01530	transcript	AT1G01530.1	protein_coding	1/2	c.67C>A	p.Gln23Lys	75/758	67/744	23/247			G/G	G/G	G/G	G/G	G/G	G/G	G/G	G/T	G/G	G/G	G/G	34/0	17/0	36/0	31/0	197/0	37/0	23/0	8/2	20/0	12/0	16/0	AGACCAGATCTTCTTTTTGAAAACGTAACTTGAAGGTTTGATTCGTTGGTCATTTTTACCAACT	11	0.0454545	197	0	16	0
1	195066	C	A	PASS	A A A A A A A A A A A A	upstream_gene_variant upstream_gene_variant upstream_gene_variant upstream_gene_variant upstream_gene_variant downstream_gene_variant downstream_gene_variant downstream_gene_variant downstream_gene_variant downstream_gene_variant downstream_gene_variant intergenic_region	MODIFIER MODIFIER MODIFIER MODIFIER MODIFIER MODIFIER MODIFIER MODIFIER MODIFIER MODIFIER MODIFIER MODIFIER	AGL28 AT1G01540 BPS1 AT1G01540 BPS1 AN RVE3 RVE3 RVE3 RVE3 RVE3 AGL28-AT1G01540	AT1G01530 AT1G01540 AT1G01550 AT1G01540 AT1G01550 AT1G01510 AT1G01520 AT1G01520 AT1G01520 AT1G01520 AT1G01520 AT1G01530-AT1G01540	transcript transcript transcript transcript transcript transcript transcript transcript transcript transcript transcript intergenic_region	AT1G01530.1 AT1G01540.2 AT1G01550.1 AT1G01540.1 AT1G01550.2 AT1G01510.1 AT1G01520.1 AT1G01520.2 AT1G01520.3 AT1G01520.4 AT1G01520.5 AT1G01530-AT1G01540	protein_coding protein_coding protein_coding protein_coding protein_coding protein_coding protein_coding protein_coding protein_coding protein_coding protein_coding		c.-1404G>T c.-914C>A c.-5460C>A c.-914C>A c.-5460C>A c.*5230C>A c.*2927C>A c.*3171C>A c.*3007C>A c.*3171C>A c.*2927C>A n.195066C>A					1396 579 4461 746 4564 4594 2630 2630 2630 2630 2630		C/C	C/C	C/C	C/C	C/C	C/C	C/C	C/C	C/A	C/C	C/C	29/0	16/0	38/0	42/0	194/0	25/0	14/0	9/0	8/2	17/0	19/0	ACAAATATTATGAAATAGTAATACATTTGACCTCCGAAGTTTCAACGAATGATCTACACAATCC	11	0.0454545	194	0	19	0
1	195520	ACT	ACCT	BackgroundGenotypesOnly	ACCT ACCT ACCT ACCT ACCT ACCT ACCT ACCT ACCT ACCT ACCT	upstream_gene_variant upstream_gene_variant upstream_gene_variant upstream_gene_variant upstream_gene_variant downstream_gene_variant downstream_gene_variant downstream_gene_variant downstream_gene_variant downstream_gene_variant intergenic_region	MODIFIER MODIFIER MODIFIER MODIFIER MODIFIER MODIFIER MODIFIER MODIFIER MODIFIER MODIFIER MODIFIER	AGL28 AT1G01540 BPS1 AT1G01540 BPS1 RVE3 RVE3 RVE3 RVE3 RVE3 AGL28-AT1G01540	AT1G01530 AT1G01540 AT1G01550 AT1G01540 AT1G01550 AT1G01520 AT1G01520 AT1G01520 AT1G01520 AT1G01520 AT1G01530-AT1G01540	transcript transcript transcript transcript transcript transcript transcript transcript transcript transcript intergenic_region	AT1G01530.1 AT1G01540.2 AT1G01550.1 AT1G01540.1 AT1G01550.2 AT1G01520.1 AT1G01520.2 AT1G01520.3 AT1G01520.4 AT1G01520.5 AT1G01530-AT1G01540	protein_coding protein_coding protein_coding protein_coding protein_coding protein_coding protein_coding protein_coding protein_coding protein_coding		c.-1860_-1859insG c.-459_-458insC c.-5005_-5004insC c.-459_-458insC c.-5005_-5004insC c.*3382_*3383insC c.*3626_*3627insC c.*3462_*3463insC c.*3626_*3627insC c.*3382_*3383insC n.195521_195522insC					1852 123 4005 290 4108 3086 3086 3086 3086 3086		ACCT/ACCT	ACCT/ACCT	ACCT/ACCT	ACCT/ACCT	ACCT/ACCT	ACCT/ACCT	ACCT/ACCT	ACCT/ACCT	ACCT/ACCT	ACCT/ACCT	ACCT/ACCT	0/24	0/15	0/61	0/23	0/219	0/15	0/23	0/5	0/12	0/10	0/17	GGTTCAATTATAGTCAAAACAAGAACGAAAAACTAACCAATGTGTAATCCACAGATTGGTTAAT	11	1	0	219	0	17
1	196492	C	A	PASS	A A	synonymous_variant synonymous_variant	LOW LOW	AT1G01540 AT1G01540	AT1G01540 AT1G01540	transcript transcript	AT1G01540.2 AT1G01540.1	protein_coding protein_coding	1/7 1/6	c.513C>A c.513C>A	p.Gly171Gly p.Gly171Gly	848/2158 681/1908	513/1419 513/1161	171/472 171/386			C/C	C/A	C/C	C/C	C/C	C/C	C/C	C/C	C/C	C/C	C/C	32/0	7/2	42/0	22/0	233/0	22/0	30/0	15/0	11/0	6/0	15/0	GAGAAGGTGGTTACGGGATTGTGTATCGTGGCATTTTAACTGATGGAACCAAAGTCGCCGTCAA	11	0.0454545	233	0	15	0
1	197194	G	T	PASS	T T	missense_variant missense_variant	MODERATE MODERATE	AT1G01540 AT1G01540	AT1G01540 AT1G01540	transcript transcript	AT1G01540.2 AT1G01540.1	protein_coding protein_coding	2/7 2/6	c.643G>T c.643G>T	p.Gly215Trp p.Gly215Trp	978/2158 811/1908	643/1419 643/1161	215/472 215/386			G/G	G/G	G/G	G/G	G/G	G/G	G/G	G/T	G/G	G/G	G/G	29/0	18/0	70/0	37/0	215/0	16/0	29/0	6/2	11/0	10/0	25/0	AGTACGACACAAGAATCTTGTTAGGCTTTTAGGGTATTGCGTGGAAGGTGCATACAGGTATATA	11	0.0454545	215	0	25	0
1	197783	C	A	PASS	A A	missense_variant missense_variant	MODERATE MODERATE	AT1G01540 AT1G01540	AT1G01540 AT1G01540	transcript transcript	AT1G01540.2 AT1G01540.1	protein_coding protein_coding	5/7 5/6	c.971C>A c.971C>A	p.Ala324Glu p.Ala324Glu	1306/2158 1139/1908	971/1419 971/1161	324/472 324/386			C/C	C/C	C/C	C/C	C/C	C/C	C/C	C/A	C/C	C/C	C/C	25/0	12/0	61/0	35/0	251/0	19/0	23/0	3/2	9/0	12/0	29/0	ACTTTGTGGGTTGATTTGTTTAGTTATGTAGCACCAGAATACGCTTGCACCGGAATGTTAAACG	11	0.0454545	251	0	29	0
1	198434	ATTTTTTTTTCCG	ATTTTTTTTCCG	PASS	ATTTTTTTTCCG ATTTTTTTTCCG ATTTTTTTTCCG ATTTTTTTTCCG ATTTTTTTTCCG ATTTTTTTTCCG ATTTTTTTTCCG ATTTTTTTTCCG ATTTTTTTTCCG	3_prime_UTR_variant 3_prime_UTR_variant upstream_gene_variant upstream_gene_variant upstream_gene_variant upstream_gene_variant upstream_gene_variant upstream_gene_variant upstream_gene_variant	MODIFIER MODIFIER MODIFIER MODIFIER MODIFIER MODIFIER MODIFIER MODIFIER MODIFIER	AT1G01540 AT1G01540 AGL28 BPS1 MPK11 BPS1 MPK11 MPK11 MPK11	AT1G01540 AT1G01540 AT1G01530 AT1G01550 AT1G01560 AT1G01550 AT1G01560 AT1G01560 AT1G01560	transcript transcript transcript transcript transcript transcript transcript transcript transcript	AT1G01540.2 AT1G01540.1 AT1G01530.1 AT1G01550.1 AT1G01560.2 AT1G01550.2 AT1G01560.3 AT1G01560.1 AT1G01560.4	protein_coding protein_coding protein_coding protein_coding protein_coding protein_coding protein_coding protein_coding protein_coding	7/7 6/6	c.*60delT c.*387delT c.-4781delA c.-2083delT c.-3902delT c.-2083delT c.-3902delT c.-3902delT c.-3902delT					60 470 4773 1084 3668 1187 3660 3693 3693		ATTTTTTTTTCCG/ATTTTTTTTTCCG	ATTTTTTTTTCCG/ATTTTTTTTCCG	ATTTTTTTTTCCG/ATTTTTTTTTCCG	ATTTTTTTTTCCG/ATTTTTTTTTCCG	ATTTTTTTTTCCG/ATTTTTTTTTCCG	ATTTTTTTTTCCG/ATTTTTTTTTCCG	ATTTTTTTTTCCG/ATTTTTTTTTCCG	ATTTTTTTTTCCG/ATTTTTTTTTCCG	ATTTTTTTTTCCG/ATTTTTTTTTCCG	ATTTTTTTTTCCG/ATTTTTTTTCCG	ATTTTTTTTTCCG/ATTTTTTTTTCCG	29/0	6/2	45/0	28/1	199/0	19/0	19/0	6/0	9/0	8/2	17/0	TTAAGTGATTTCCACACGACCATTATATTTCAtttttttttCCGGTATATTATTGTCTCACTTA	11	0.0909091	199	0	17	0
1	199370	GAAAAAAAAAAATACCACT	GAAAAAAAAAATACCACT	PASS	GAAAAAAAAAATACCACT GAAAAAAAAAATACCACT GAAAAAAAAAATACCACT GAAAAAAAAAATACCACT GAAAAAAAAAATACCACT GAAAAAAAAAATACCACT GAAAAAAAAAATACCACT GAAAAAAAAAATACCACT GAAAAAAAAAATACCACT	upstream_gene_variant upstream_gene_variant upstream_gene_variant upstream_gene_variant upstream_gene_variant upstream_gene_variant downstream_gene_variant downstream_gene_variant intergenic_region	MODIFIER MODIFIER MODIFIER MODIFIER MODIFIER MODIFIER MODIFIER MODIFIER MODIFIER	BPS1 MPK11 BPS1 MPK11 MPK11 MPK11 AT1G01540 AT1G01540 AT1G01540-BPS1	AT1G01550 AT1G01560 AT1G01550 AT1G01560 AT1G01560 AT1G01560 AT1G01540 AT1G01540 AT1G01540-AT1G01550	transcript transcript transcript transcript transcript transcript transcript transcript intergenic_region	AT1G01550.1 AT1G01560.2 AT1G01550.2 AT1G01560.3 AT1G01560.1 AT1G01560.4 AT1G01540.2 AT1G01540.1 AT1G01540-AT1G01550	protein_coding protein_coding protein_coding protein_coding protein_coding protein_coding protein_coding protein_coding		c.-1145delA c.-2964delA c.-1145delA c.-2964delA c.-2964delA c.-2964delA c.*998delA c.*1408delA n.199381delA					146 2730 249 2722 2755 2755 594 746		GAAAAAAAAAAATACCACT/GAAAAAAAAAAATACCACT	GAAAAAAAAAAATACCACT/GAAAAAAAAAAATACCACT	GAAAAAAAAAAATACCACT/GAAAAAAAAAAATACCACT	GAAAAAAAAAAATACCACT/GAAAAAAAAAAATACCACT	GAAAAAAAAAAATACCACT/GAAAAAAAAAAATACCACT	GAAAAAAAAAAATACCACT/GAAAAAAAAAAATACCACT	GAAAAAAAAAAATACCACT/GAAAAAAAAAAATACCACT	GAAAAAAAAAAATACCACT/GAAAAAAAAAATACCACT	GAAAAAAAAAAATACCACT/GAAAAAAAAAAATACCACT	GAAAAAAAAAAATACCACT/GAAAAAAAAAAATACCACT	GAAAAAAAAAAATACCACT/GAAAAAAAAAAATACCACT	26/0	13/1	38/3	35/0	192/0	9/1	16/0	4/2	4/0	13/1	12/0	AAAGTCATTATAGAAAATCATTAACAAATACGaaaaaaaaaaaTACCACTAAAATGGTTAATCA	11	0.0454545	192	0	12	0
1	201963	C	A	PASS	A A A A A A A A A A A	upstream_gene_variant upstream_gene_variant upstream_gene_variant upstream_gene_variant upstream_gene_variant upstream_gene_variant downstream_gene_variant downstream_gene_variant downstream_gene_variant downstream_gene_variant intergenic_region	MODIFIER MODIFIER MODIFIER MODIFIER MODIFIER MODIFIER MODIFIER MODIFIER MODIFIER MODIFIER MODIFIER	MPK11 AT1G01570 MPK11 MPK11 MPK11 AT1G01570 AT1G01540 BPS1 AT1G01540 BPS1 BPS1-MPK11	AT1G01560 AT1G01570 AT1G01560 AT1G01560 AT1G01560 AT1G01570 AT1G01540 AT1G01550 AT1G01540 AT1G01550 AT1G01550-AT1G01560	transcript transcript transcript transcript transcript transcript transcript transcript transcript transcript intergenic_region	AT1G01560.2 AT1G01570.2 AT1G01560.3 AT1G01560.1 AT1G01560.4 AT1G01570.1 AT1G01540.2 AT1G01550.1 AT1G01540.1 AT1G01550.2 AT1G01550-AT1G01560	protein_coding protein_coding protein_coding protein_coding protein_coding protein_coding protein_coding protein_coding protein_coding protein_coding		c.-382C>A c.-3120C>A c.-382C>A c.-382C>A c.-382C>A c.-3213C>A c.*3580C>A c.*388C>A c.*3990C>A c.*388C>A n.201963C>A					148 2972 140 173 173 3213 3176 188 3328 188		C/C	C/C	C/C	C/C	C/C	C/C	C/C	C/A	C/C	C/C	C/C	35/0	21/0	46/0	43/0	211/0	39/0	27/0	8/2	7/0	10/0	24/0	TGATTTTCTTGTTAGCTAGATTATTACATTTCAGTTACGGTTTATTCTCGGTTGTGCAAAAATG	11	0.0454545	211	0	24	0
1	203979	C	A	PASS	A	missense_variant	MODERATE	MPK11	AT1G01560	transcript	AT1G01560.3	protein_coding	5/5	c.985C>A	p.Leu329Ile	1227/1636	985/1041	329/346			C/C	C/C	C/C	C/C	C/C	C/C	C/C	C/A	C/C	C/C	C/C	29/0	8/0	62/0	39/0	250/0	20/0	19/0	8/2	12/0	9/0	20/0	AGCAGACGAAAACCTATATATGTTGCATTCTCttttgattttttctttttATAATACTTTTGAG	11	0.0454545	250	0	20	0
1	205120	C	A	PASS	A	stop_gained	HIGH	AT1G01570	AT1G01570	transcript	AT1G01570.2	protein_coding	1/3	c.38C>A	p.Ser13*	186/1885	38/1530	13/509			C/C	C/C	C/C	C/C	C/C	C/C	C/C	C/C	C/A	C/C	C/C	21/0	16/0	37/0	33/0	256/0	22/0	35/0	6/0	3/2	3/0	17/0	GACGATAAGAAAGATCAGAAGCAGCTTTCTTCATACTTGAAAGCTAAAAACTTTTCATGTGATT	11	0.0454545	256	0	17	0
1	205287	T	A	PASS	A A	missense_variant missense_variant	MODERATE MODERATE	AT1G01570 AT1G01570	AT1G01570 AT1G01570	transcript transcript	AT1G01570.2 AT1G01570.1	protein_coding protein_coding	1/3 1/3	c.205T>A c.112T>A	p.Ser69Thr p.Ser38Thr	353/1885 112/1437	205/1530 112/1437	69/509 38/478			T/T	T/A	T/T	T/T	T/T	T/T	T/T	T/T	T/T	T/T	T/T	30/0	6/2	46/0	25/0	228/0	19/0	25/0	6/0	7/0	3/0	26/0	ttcttctcaacctctGATCAAATTCTCTGTTTCACCCGTCGTATCCGGATCCGGGTCGGTTCAT	11	0.0454545	228	0	26	0
1	207325	G	T	PASS	T T	missense_variant&splice_region_variant missense_variant&splice_region_variant	MODERATE MODERATE	AT1G01570 AT1G01570	AT1G01570 AT1G01570	transcript transcript	AT1G01570.2 AT1G01570.1	protein_coding protein_coding	3/3 3/3	c.1420G>T c.1327G>T	p.Ala474Ser p.Ala443Ser	1568/1885 1327/1437	1420/1530 1327/1437	474/509 443/478			G/G	G/G	G/G	G/G	G/G	G/G	G/G	G/G	G/T	G/G	G/G	30/0	21/0	55/0	38/0	259/0	20/0	18/0	8/0	6/2	5/0	25/0	TTGATTCATAATTTTGTGGTGATAATTTCAGGCTCCGAGAAGAGATTGTTGTAGAGTATTGCCC	11	0.0454545	259	0	25	0
1	207515	G	T	PASS	T T T T T T T T	3_prime_UTR_variant upstream_gene_variant upstream_gene_variant downstream_gene_variant downstream_gene_variant downstream_gene_variant downstream_gene_variant downstream_gene_variant	MODIFIER MODIFIER MODIFIER MODIFIER MODIFIER MODIFIER MODIFIER MODIFIER	AT1G01570 FRO2 FRO2 MPK11 MPK11 MPK11 MPK11 AT1G01570	AT1G01570 AT1G01580 AT1G01580 AT1G01560 AT1G01560 AT1G01560 AT1G01560 AT1G01570	transcript transcript transcript transcript transcript transcript transcript transcript	AT1G01570.2 AT1G01580.2 AT1G01580.1 AT1G01560.2 AT1G01560.3 AT1G01560.1 AT1G01560.4 AT1G01570.1	protein_coding protein_coding protein_coding protein_coding protein_coding protein_coding protein_coding protein_coding	3/3	c.*80G>T c.-1646G>T c.-1880G>T c.*3326G>T c.*3480G>T c.*3853G>T c.*3853G>T c.*80G>T					80 1480 1693 3075 3127 3180 3180 80		G/G	G/G	G/G	G/G	G/G	G/G	G/G	G/T	G/G	G/G	G/G	30/0	21/0	48/0	44/0	258/0	22/0	33/0	6/2	6/0	13/0	26/0	AATTTCGAGCTTATGTTTTAACAGCAATTTCGAGCTTGTAAATTATTTCTTAAAACtttttttA	11	0.0454545	258	0	26	0
1	207701	CAAAAAAAAAAATATAAACATG	CAAAAAAAAAATATAAACATG	PASS	CAAAAAAAAAATATAAACATG CAAAAAAAAAATATAAACATG CAAAAAAAAAATATAAACATG CAAAAAAAAAATATAAACATG CAAAAAAAAAATATAAACATG CAAAAAAAAAATATAAACATG CAAAAAAAAAATATAAACATG CAAAAAAAAAATATAAACATG CAAAAAAAAAATATAAACATG	upstream_gene_variant upstream_gene_variant downstream_gene_variant downstream_gene_variant downstream_gene_variant downstream_gene_variant downstream_gene_variant downstream_gene_variant intergenic_region	MODIFIER MODIFIER MODIFIER MODIFIER MODIFIER MODIFIER MODIFIER MODIFIER MODIFIER	FRO2 FRO2 MPK11 AT1G01570 MPK11 MPK11 MPK11 AT1G01570 AT1G01570-FRO2	AT1G01580 AT1G01580 AT1G01560 AT1G01570 AT1G01560 AT1G01560 AT1G01560 AT1G01570 AT1G01570-AT1G01580	transcript transcript transcript transcript transcript transcript transcript transcript intergenic_region	AT1G01580.2 AT1G01580.1 AT1G01560.2 AT1G01570.2 AT1G01560.3 AT1G01560.1 AT1G01560.4 AT1G01570.1 AT1G01570-AT1G01580	protein_coding protein_coding protein_coding protein_coding protein_coding protein_coding protein_coding protein_coding		c.-1449delA c.-1683delA c.*3523delA c.*277delA c.*3677delA c.*4050delA c.*4050delA c.*277delA n.207712delA					1283 1496 3272 70 3324 3377 3377 277		CAAAAAAAAAAATATAAACATG/CAAAAAAAAAAATATAAACATG	CAAAAAAAAAAATATAAACATG/CAAAAAAAAAATATAAACATG	CAAAAAAAAAAATATAAACATG/CAAAAAAAAAAATATAAACATG	CAAAAAAAAAAATATAAACATG/CAAAAAAAAAAATATAAACATG	CAAAAAAAAAAATATAAACATG/CAAAAAAAAAAATATAAACATG	CAAAAAAAAAAATATAAACATG/CAAAAAAAAAAATATAAACATG	CAAAAAAAAAAATATAAACATG/CAAAAAAAAAAATATAAACATG	CAAAAAAAAAAATATAAACATG/CAAAAAAAAAATATAAACATG	CAAAAAAAAAAATATAAACATG/CAAAAAAAAAATATAAACATG	CAAAAAAAAAAATATAAACATG/CAAAAAAAAAAATATAAACATG	CAAAAAAAAAAATATAAACATG/CAAAAAAAAAAATATAAACATG	20/2	6/2	33/2	16/2	200/0	10/2	15/1	2/1	4/3	5/0	15/0	AAAAGGACCGAATGTACATTATCGAATAAAACaaaaaaaaaaaTATAAACATGTAAAGTCAAAA	11	0.136364	200	0	15	0
1	208968	CAAAAAAAAAAAAAAAATTGGC	CAAAAAAAAAAAAAAATTGGC	PASS	CAAAAAAAAAAAAAAATTGGC CAAAAAAAAAAAAAAATTGGC CAAAAAAAAAAAAAAATTGGC CAAAAAAAAAAAAAAATTGGC CAAAAAAAAAAAAAAATTGGC CAAAAAAAAAAAAAAATTGGC CAAAAAAAAAAAAAAATTGGC CAAAAAAAAAAAAAAATTGGC CAAAAAAAAAAAAAAATTGGC	upstream_gene_variant upstream_gene_variant downstream_gene_variant downstream_gene_variant downstream_gene_variant downstream_gene_variant downstream_gene_variant downstream_gene_variant intergenic_region	MODIFIER MODIFIER MODIFIER MODIFIER MODIFIER MODIFIER MODIFIER MODIFIER MODIFIER	FRO2 FRO2 MPK11 AT1G01570 MPK11 MPK11 MPK11 AT1G01570 AT1G01570-FRO2	AT1G01580 AT1G01580 AT1G01560 AT1G01570 AT1G01560 AT1G01560 AT1G01560 AT1G01570 AT1G01570-AT1G01580	transcript transcript transcript transcript transcript transcript transcript transcript intergenic_region	AT1G01580.2 AT1G01580.1 AT1G01560.2 AT1G01570.2 AT1G01560.3 AT1G01560.1 AT1G01560.4 AT1G01570.1 AT1G01570-AT1G01580	protein_coding protein_coding protein_coding protein_coding protein_coding protein_coding protein_coding protein_coding		c.-177delA c.-411delA c.*4795delA c.*1549delA c.*4949delA c.*5322delA c.*5322delA c.*1549delA n.208984delA					11 224 4544 1342 4596 4649 4649 1549		CAAAAAAAAAAAAAAAATTGGC/CAAAAAAAAAAAAAAAATTGGC	CAAAAAAAAAAAAAAAATTGGC/CAAAAAAAAAAAAAAAATTGGC	CAAAAAAAAAAAAAAAATTGGC/CAAAAAAAAAAAAAAAATTGGC	CAAAAAAAAAAAAAAAATTGGC/CAAAAAAAAAAAAAAATTGGC	CAAAAAAAAAAAAAAAATTGGC/CAAAAAAAAAAAAAAAATTGGC	CAAAAAAAAAAAAAAAATTGGC/CAAAAAAAAAAAAAAAATTGGC	CAAAAAAAAAAAAAAAATTGGC/CAAAAAAAAAAAAAAAATTGGC	.	CAAAAAAAAAAAAAAATTGGC/CAAAAAAAAAAAAAAATTGGC	CAAAAAAAAAAAAAAAATTGGC/CAAAAAAAAAAAAAAATTGGC	CAAAAAAAAAAAAAAAATTGGC/CAAAAAAAAAAAAAAAATTGGC	5/0	4/1	26/1	5/3	166/0	3/0	8/0	./.	0/1	5/1	2/0	TCAATACAAATTTGAAACTAGTTGAATCCAGCaaaaaaaaaaaaaaaaTTGGCTTCCAAAATAT	10	0.2	166	0	2	0
1	209309	T	A	PASS	A	missense_variant	MODERATE	FRO2	AT1G01580	transcript	AT1G01580.2	protein_coding	1/8	c.149T>A	p.Ile50Asn	315/2850	149/2412	50/803			T/T	T/T	T/T	T/T	T/T	T/T	T/T	T/A	T/T	T/T	T/T	25/0	20/0	77/0	36/0	219/0	18/0	26/0	8/2	19/0	7/0	16/0	CCACTACTTCCCTCAAAACAAGCTAACTCGATCCTTCTCACTAAAGCGATCGTACCGATCTTAA	11	0.0454545	219	0	16	0
1	211831	CTTTTTTTTTTTTTTGCTTTCTAG	CTTTTTTTTTTTTTGCTTTCTAG	PASS	CTTTTTTTTTTTTTGCTTTCTAG CTTTTTTTTTTTTTGCTTTCTAG CTTTTTTTTTTTTTGCTTTCTAG CTTTTTTTTTTTTTGCTTTCTAG CTTTTTTTTTTTTTGCTTTCTAG	upstream_gene_variant downstream_gene_variant downstream_gene_variant intron_variant intron_variant	MODIFIER MODIFIER MODIFIER MODIFIER MODIFIER	FRO1 AT1G01570 AT1G01570 FRO2 FRO2	AT1G01590 AT1G01570 AT1G01570 AT1G01580 AT1G01580	transcript transcript transcript transcript transcript	AT1G01590.1 AT1G01570.2 AT1G01570.1 AT1G01580.2 AT1G01580.1	protein_coding protein_coding protein_coding protein_coding protein_coding	6/7 6/7	c.-2384delT c.*4410delT c.*4410delT c.1554-10delT c.1320-10delT					2305 4203 4410		CTTTTTTTTTTTTTTGCTTTCTAG/CTTTTTTTTTTTTTTGCTTTCTAG	CTTTTTTTTTTTTTTGCTTTCTAG/CTTTTTTTTTTTTTGCTTTCTAG	CTTTTTTTTTTTTTTGCTTTCTAG/CTTTTTTTTTTTTTTGCTTTCTAG	CTTTTTTTTTTTTTTGCTTTCTAG/CTTTTTTTTTTTTTTGCTTTCTAG	CTTTTTTTTTTTTTTGCTTTCTAG/CTTTTTTTTTTTTTTGCTTTCTAG	CTTTTTTTTTTTTTTGCTTTCTAG/CTTTTTTTTTTTTTGCTTTCTAG	CTTTTTTTTTTTTTTGCTTTCTAG/CTTTTTTTTTTTTTTGCTTTCTAG	CTTTTTTTTTTTTTTGCTTTCTAG/CTTTTTTTTTTTTTTGCTTTCTAG	CTTTTTTTTTTTTTTGCTTTCTAG/CTTTTTTTTTTTTTGCTTTCTAG	CTTTTTTTTTTTTTTGCTTTCTAG/CTTTTTTTTTTTTTTGCTTTCTAG	CTTTTTTTTTTTTTTGCTTTCTAG/CTTTTTTTTTTTTTTGCTTTCTAG	10/0	1/4	22/5	7/0	140/0	6/1	6/0	1/0	1/0	1/0	3/1	GACTTGCATTTCAAGAAACATTGATTTCATACttttttttttttttGCTTTCTAGGCATGAAGC	11	0.136364	140	0	3	1
1	212206	G	T	PASS	T T	missense_variant missense_variant	MODERATE MODERATE	FRO2 FRO2	AT1G01580 AT1G01580	transcript transcript	AT1G01580.2 AT1G01580.1	protein_coding protein_coding	7/8 7/8	c.1905G>T c.1671G>T	p.Trp635Cys p.Trp557Cys	2071/2850 1858/2635	1905/2412 1671/2178	635/803 557/725			G/G	G/G	G/G	G/G	G/G	G/G	G/G	G/G	G/T	G/G	G/G	33/0	21/0	66/0	42/0	221/0	30/0	25/0	14/0	7/2	9/0	32/0	CATCAATCCTCGGACCAAACTCATGGCTTTGGCTCGGTGCAATTCTCGCATCTTCGTTCTTGAT	11	0.0454545	221	0	32	0
1	212381	G	T	PASS	T T	missense_variant missense_variant	MODERATE MODERATE	FRO2 FRO2	AT1G01580 AT1G01580	transcript transcript	AT1G01580.2 AT1G01580.1	protein_coding protein_coding	7/8 7/8	c.2080G>T c.1846G>T	p.Ala694Ser p.Ala616Ser	2246/2850 2033/2635	2080/2412 1846/2178	694/803 616/725			G/G	G/G	G/G	G/G	G/G	G/G	G/G	T/T	G/G	G/G	G/G	21/0	11/0	52/0	26/0	215/0	9/0	21/0	0/2	15/0	9/0	22/0	CTCCGTGAGCATAATGGCGACTTGTAGTGCGGCTATGTTGTGGAACAAGAAGAAGTATGGTAAA	11	0.0909091	215	0	22	0
1	213470	G	A	PASS	A A A A	upstream_gene_variant downstream_gene_variant downstream_gene_variant intergenic_region	MODIFIER MODIFIER MODIFIER MODIFIER	FRO1 FRO2 FRO2 FRO2-FRO1	AT1G01590 AT1G01580 AT1G01580 AT1G01580-AT1G01590	transcript transcript transcript intergenic_region	AT1G01590.1 AT1G01580.2 AT1G01580.1 AT1G01580-AT1G01590	protein_coding protein_coding protein_coding		c.-759G>A c.*660G>A c.*660G>A n.213470G>A					680 388 390		G/G	G/A	G/G	G/G	G/G	G/G	G/G	G/G	G/G	G/A	G/G	39/0	8/10	49/0	61/0	227/0	32/0	17/0	5/0	8/0	5/4	24/0	GTAACTAACAAAAAATATCATGGTTAAATTTGGTGTTCTGAGGAAATTTAATGTAAAATTCATA	11	0.0909091	227	0	24	0
1	214226	G	T	PASS	T T T T	5_prime_UTR_variant upstream_gene_variant downstream_gene_variant downstream_gene_variant	MODIFIER MODIFIER MODIFIER MODIFIER	FRO1 CYP86A4 FRO2 FRO2	AT1G01590 AT1G01600 AT1G01580 AT1G01580	transcript transcript transcript transcript	AT1G01590.1 AT1G01600.1 AT1G01580.2 AT1G01580.1	protein_coding protein_coding protein_coding protein_coding	1/8	c.-3G>T c.-4974G>T c.*1416G>T c.*1416G>T					3 4608 1144 1146		G/G	G/G	G/G	G/G	G/G	G/G	G/G	G/T	G/G	G/G	G/G	29/1	25/0	36/0	33/0	208/0	16/0	15/0	4/2	3/0	5/0	22/0	TCTTCTCATTTCTTGGAAGTTCATCTCTGGTGCCATGGGAGTAGGAGAAATGAATAAGGAAGTG	11	0.0454545	208	0	22	0
1	214327	G	T	PASS	T	missense_variant	MODERATE	FRO1	AT1G01590	transcript	AT1G01590.1	protein_coding	1/8	c.99G>T	p.Met33Ile	178/2624	99/2115	33/704			G/G	G/G	G/G	G/G	G/G	G/G	G/G	G/T	G/G	G/G	G/G	40/0	16/0	56/0	36/0	203/0	22/0	13/0	1/2	4/0	7/0	15/0	TGATGGGGACTATAGTGATCTGGATTATGATGCCAACTTCTACCTACAAGGAAATCTGGTTAAC	11	0.0454545	203	0	15	0
1	214403	C	A	PASS	A	missense_variant	MODERATE	FRO1	AT1G01590	transcript	AT1G01590.1	protein_coding	1/8	c.175C>A	p.Pro59Thr	254/2624	175/2115	59/704			C/C	C/C	C/C	C/C	C/C	C/C	C/C	C/C	C/A	C/C	C/C	32/0	14/0	52/0	41/0	203/0	26/0	16/0	8/0	5/2	10/0	31/0	CAAGCTCGGCAAATCGATATACTATGGGAGACCAGGTAATTTCACTCGATACAGATCTAAAATT	11	0.0454545	203	0	31	0
1	214644	ATA	ATTA	BackgroundGenotypesOnly	ATTA ATTA ATTA ATTA	upstream_gene_variant downstream_gene_variant downstream_gene_variant intron_variant	MODIFIER MODIFIER MODIFIER MODIFIER	CYP86A4 FRO2 FRO2 FRO1	AT1G01600 AT1G01580 AT1G01580 AT1G01590	transcript transcript transcript transcript	AT1G01600.1 AT1G01580.2 AT1G01580.1 AT1G01590.1	protein_coding protein_coding protein_coding protein_coding	2/7	c.-4555_-4554insT c.*1835_*1836insT c.*1835_*1836insT c.282-52_282-51insT					4188 1564 1566		ATTA/ATTA	ATTA/ATTA	ATTA/ATTA	ATTA/ATTA	ATTA/ATTA	ATTA/ATTA	ATTA/ATTA	ATTA/ATTA	ATTA/ATTA	ATTA/ATTA	ATTA/ATTA	0/30	0/15	0/16	0/39	0/227	0/17	0/36	0/9	0/5	0/6	0/18	TAGTTAACAGCttttagttttttttgttaatatagattctttttattagtttattttattttca	11	1	0	227	0	18
1	216107	G	T	PASS	T	missense_variant	MODERATE	FRO1	AT1G01590	transcript	AT1G01590.1	protein_coding	6/8	c.1112G>T	p.Trp371Leu	1191/2624	1112/2115	371/704			G/G	G/G	G/G	G/G	G/G	G/G	G/G	G/T	G/G	G/G	G/G	14/0	16/0	62/0	26/0	224/0	23/0	31/0	8/2	6/0	7/0	21/0	GTGAACATACCGAGTATTTCGAAGCTTCAGTGGCATCCATTTACAATAATTTCTAGTAGCAAAC	11	0.0454545	224	0	21	0
1	216960	CAAAAAAAAGTAC	CAAAAAAAGTAC	PASS	CAAAAAAAGTAC	frameshift_variant	HIGH	FRO1	AT1G01590	transcript	AT1G01590.1	protein_coding	7/8	c.1853delA	p.Lys618fs	1932/2624	1853/2115	618/704			CAAAAAAAAGTAC/CAAAAAAAAGTAC	CAAAAAAAAGTAC/CAAAAAAAAGTAC	CAAAAAAAAGTAC/CAAAAAAAAGTAC	CAAAAAAAAGTAC/CAAAAAAAAGTAC	CAAAAAAAAGTAC/CAAAAAAAAGTAC	CAAAAAAAAGTAC/CAAAAAAAAGTAC	CAAAAAAAAGTAC/CAAAAAAAAGTAC	CAAAAAAAAGTAC/CAAAAAAAGTAC	CAAAAAAAAGTAC/CAAAAAAAAGTAC	CAAAAAAAAGTAC/CAAAAAAAAGTAC	CAAAAAAAAGTAC/CAAAAAAAAGTAC	19/0	9/0	68/0	20/0	209/0	19/0	23/0	6/2	5/0	9/0	30/0	TGACTACTTCTACGGCTGCTATGTTGTGGAACaaaaaaaaGTACTATGCGAAAAATGACCAATA	11	0.0454545	209	0	30	0
1	219007	C	A	PASS	A A A	5_prime_UTR_variant downstream_gene_variant downstream_gene_variant	MODIFIER MODIFIER MODIFIER	CYP86A4 FRO1 GPAT4	AT1G01600 AT1G01590 AT1G01610	transcript transcript transcript	AT1G01600.1 AT1G01590.1 AT1G01610.1	protein_coding protein_coding protein_coding	1/2	c.-193C>A c.*1703C>A c.*2943G>T					193 1273 2635		C/C	C/C	C/C	C/C	C/C	C/C	C/C	C/A	C/C	C/C	C/C	36/0	21/0	62/0	19/0	219/0	18/0	36/0	7/2	9/0	11/0	25/0	CAATTTAAACATATACATGTCTCACCGATAACAACGGAGGTTCATTAATGAGGGTTTGATTATG	11	0.0454545	219	0	25	0
1	220776	C	A	PASS	A	synonymous_variant	LOW	CYP86A4	AT1G01600	transcript	AT1G01600.1	protein_coding	2/2	c.1447C>A	p.Arg483Arg	1813/2323	1447/1665	483/554			C/C	C/C	C/C	C/C	C/C	C/C	C/C	C/C	C/A	C/C	C/C	15/0	15/0	57/0	35/0	232/0	14/0	25/0	1/0	7/2	4/0	19/0	AACAATAGCGGCAGCGGTGCTTCTCCGTCACCGGCTTACGGTGGTTCCGGGACATAAAGTGGAG	11	0.0454545	232	0	19	0
1	220813	A	T	PASS	T	missense_variant	MODERATE	CYP86A4	AT1G01600	transcript	AT1G01600.1	protein_coding	2/2	c.1484A>T	p.Lys495Met	1850/2323	1484/1665	495/554			A/A	A/A	A/A	A/A	A/A	A/A	A/A	A/A	A/T	A/A	A/A	19/0	13/0	53/0	26/0	229/0	22/0	27/0	2/0	6/2	6/0	12/0	ACGGTGGTTCCGGGACATAAAGTGGAGCAGAAGATGTCGTTGACGCTATTTATGAAGAACGGAC	11	0.0454545	229	0	12	0
1	221868	CAAAAAAAAAAGTAATT	CAAAAAAAAAGTAATT	PASS	CAAAAAAAAAGTAATT CAAAAAAAAAGTAATT CAAAAAAAAAGTAATT CAAAAAAAAAGTAATT CAAAAAAAAAGTAATT	3_prime_UTR_variant downstream_gene_variant downstream_gene_variant downstream_gene_variant downstream_gene_variant	MODIFIER MODIFIER MODIFIER MODIFIER MODIFIER	GPAT4 FRO1 CYP86A4 PIP1-3 PIP1-3	AT1G01610 AT1G01590 AT1G01600 AT1G01620 AT1G01620	transcript transcript transcript transcript transcript	AT1G01610.1 AT1G01590.1 AT1G01600.1 AT1G01620.1 AT1G01620.2	protein_coding protein_coding protein_coding protein_coding protein_coding	4/4	c.*72delT c.*4574delA c.*884delA c.*4108delT c.*4108delT					72 4144 592 3787 3787		CAAAAAAAAAAGTAATT/CAAAAAAAAAAGTAATT	CAAAAAAAAAAGTAATT/CAAAAAAAAAAGTAATT	CAAAAAAAAAAGTAATT/CAAAAAAAAAAGTAATT	CAAAAAAAAAAGTAATT/CAAAAAAAAAAGTAATT	CAAAAAAAAAAGTAATT/CAAAAAAAAAAGTAATT	CAAAAAAAAAAGTAATT/CAAAAAAAAAGTAATT	CAAAAAAAAAAGTAATT/CAAAAAAAAAAGTAATT	CAAAAAAAAAAGTAATT/CAAAAAAAAAAGTAATT	CAAAAAAAAAAGTAATT/CAAAAAAAAAAGTAATT	CAAAAAAAAAAGTAATT/CAAAAAAAAAAGTAATT	CAAAAAAAAAAGTAATT/CAAAAAAAAAAGTAATT	28/3	14/1	61/0	40/1	203/0	14/4	24/0	4/0	3/0	13/0	17/0	ACATTTTCCTCGAACAATACATGaaaaaaaacaaaaaaaaaaGTAATTGGGAAAACCCGAAAGA	11	0.0454545	203	0	17	0
1	222645	C	G	PASS	G	missense_variant	MODERATE	GPAT4	AT1G01610	transcript	AT1G01610.1	protein_coding	3/4	c.1079G>C	p.Arg360Pro	1175/1916	1079/1512	360/503			C/C	C/C	C/C	C/C	C/C	C/C	C/C	C/C	C/C	C/G	C/C	41/0	16/0	65/0	34/0	267/0	18/0	19/0	6/0	8/0	7/2	23/0	GAAAATACCTTTCTCGAGGAGTTGCCTCATGCGGGCTGCGTCAGCGACACGGTCTCGGGTCAGA	11	0.0454545	267	0	23	0
1	222694	G	A	PASS	A	missense_variant	MODERATE	GPAT4	AT1G01610	transcript	AT1G01610.1	protein_coding	3/4	c.1030C>T	p.Pro344Ser	1126/1916	1030/1512	344/503			G/G	G/G	G/G	G/G	G/G	G/G	G/G	G/G	G/A	G/G	G/G	34/0	15/0	50/0	39/0	269/0	19/0	19/0	7/0	4/2	7/0	20/0	CGGTCTCGGGTCAGAGCAACAGCAGGAATGGGTGAGAGCATCAGGGAGAGGCGAGAGACACTAT	11	0.0454545	269	0	20	0
1	224341	G	T	PASS	T T T T T	5_prime_UTR_variant upstream_gene_variant downstream_gene_variant downstream_gene_variant downstream_gene_variant	MODIFIER MODIFIER MODIFIER MODIFIER MODIFIER	GPAT4 AT1G01630 CYP86A4 PIP1-3 PIP1-3	AT1G01610 AT1G01630 AT1G01600 AT1G01620 AT1G01620	transcript transcript transcript transcript transcript	AT1G01610.1 AT1G01630.1 AT1G01600.1 AT1G01620.1 AT1G01620.2	protein_coding protein_coding protein_coding protein_coding protein_coding	1/4	c.-86C>A c.-4865G>T c.*3347G>T c.*1645C>A c.*1645C>A					86 4458 3055 1324 1324		G/G	G/G	G/G	G/G	G/G	G/G	G/G	G/T	G/G	G/G	G/G	20/0	15/0	49/0	35/0	235/0	22/0	29/0	8/2	15/0	15/0	19/0	agatttggaaagaaagagagGGAAGGTCCTTGGGGTTTTAAATGCGCCTTCCAGTGGTTGTTTA	11	0.0454545	235	0	19	0
1	226414	A	G	PASS	G G	synonymous_variant synonymous_variant	LOW LOW	PIP1-3 PIP1-3	AT1G01620 AT1G01620	transcript transcript	AT1G01620.1 AT1G01620.2	protein_coding protein_coding	2/4 3/5	c.606T>C c.390T>C	p.Ala202Ala p.Ala130Ala	973/1549 703/1279	606/861 390/645	202/286 130/214			A/A	A/G	A/A	A/A	A/A	A/A	A/A	A/A	A/A	A/A	A/A	21/0	8/2	59/0	36/0	259/0	17/0	16/0	9/0	6/0	8/0	22/0	AACAAAATTATACCGGAACGTGGGAGTCACGAGCGCTTCTCTTGGCGTCAGTGGCGGAGAAGAC	11	0.0454545	259	0	22	0
1	244771	C	A	PASS	A A	missense_variant&splice_region_variant missense_variant&splice_region_variant	MODERATE MODERATE	PUB56 PUB56	AT1G01670 AT1G01670	transcript transcript	AT1G01670.1 AT1G01670.2	protein_coding protein_coding	3/8 3/8	c.116G>T c.116G>T	p.Gly39Val p.Gly39Val	395/1607 264/1352	116/1098 116/1098	39/365 39/365			C/C	C/C	C/C	C/C	C/C	C/C	C/C	C/A	C/C	C/C	C/C	22/0	22/0	80/0	44/0	231/1	28/0	42/0	4/2	16/0	13/0	30/0	ATTGTATCAACTAGTTGGAAGAGCACTCACTCCTTCATCTATGCAGATATCATGATACTTGAGA	11	0.0454545	231	1	30	0
1	246693	AATATATATATATATATATATAC	AATATATATATATATATATAC	PASS	AATATATATATATATATATAC AATATATATATATATATATAC AATATATATATATATATATAC AATATATATATATATATATAC AATATATATATATATATATAC AATATATATATATATATATAC AATATATATATATATATATAC AATATATATATATATATATAC AATATATATATATATATATAC	upstream_gene_variant upstream_gene_variant upstream_gene_variant upstream_gene_variant upstream_gene_variant upstream_gene_variant upstream_gene_variant upstream_gene_variant intron_variant	MODIFIER MODIFIER MODIFIER MODIFIER MODIFIER MODIFIER MODIFIER MODIFIER MODIFIER	PUB55 PUB56 AT1G01690 PUB55 PUB56 PUB56 AT1G01690 AT1G01690 PUB54	AT1G01660 AT1G01670 AT1G01690 AT1G01660 AT1G01670 AT1G01670 AT1G01690 AT1G01690 AT1G01680	transcript transcript transcript transcript transcript transcript transcript transcript transcript	AT1G01660.2 AT1G01670.1 AT1G01690.1 AT1G01660.1 AT1G01670.2 AT1G01670.3 AT1G01690.2 AT1G01690.3 AT1G01680.1	protein_coding protein_coding protein_coding protein_coding protein_coding protein_coding protein_coding protein_coding protein_coding	6/6	c.-4106_-4105delTA c.-1551_-1550delTA c.-2529_-2528delTA c.-4106_-4105delTA c.-1551_-1550delTA c.-2357_-2356delTA c.-2529_-2528delTA c.-2529_-2528delTA c.729+17_729+18delTA					4010 659 2368 4105 1037 2313 2328 2428		AATATATATATATATATATATAC/AATATATATATATATATATATAC	AATATATATATATATATATATAC/AATATATATATATATATATAC	AATATATATATATATATATATAC/AATATATATATATATATATATAC	AATATATATATATATATATATAC/AATATATATATATATATATAC	AATATATATATATATATATATAC/AATATATATATATATATATATAC	AATATATATATATATATATATAC/AATATATATATATATATATAC	AATATATATATATATATATATAC/AATATATATATATATATATATAC	AATATATATATATATATATATAC/AATATATATATATATATATATAC	AATATATATATATATATATATAC/AATATATATATATATATATAC	AATATATATATATATATATATAC/AATATATATATATATATATAC	AATATATATATATATATATATAC/AATATATATATATATATATATAC	17/1	13/3	14/1	9/3	168/0	7/4	15/2	7/0	8/3	6/1	10/1	TAGTTTTGTTTCAAGAGCTGAAAATCAAGGAAatatatatatatatatatataCTTCAAATATC	11	0.227273	168	0	10	1
1	249175	C	A	PASS	A A A A A A A A	5_prime_UTR_variant 5_prime_UTR_variant 5_prime_UTR_variant upstream_gene_variant upstream_gene_variant upstream_gene_variant upstream_gene_variant upstream_gene_variant	MODIFIER MODIFIER MODIFIER MODIFIER MODIFIER MODIFIER MODIFIER MODIFIER	AT1G01690 AT1G01690 AT1G01690 PUB56 PUB54 AT1G01695 PUB56 PUB56	AT1G01690 AT1G01690 AT1G01690 AT1G01670 AT1G01680 AT1G01695 AT1G01670 AT1G01670	transcript transcript transcript transcript transcript transcript transcript transcript	AT1G01690.1 AT1G01690.2 AT1G01690.3 AT1G01670.1 AT1G01680.1 AT1G01695.1 AT1G01670.2 AT1G01670.3	protein_coding protein_coding protein_coding protein_coding protein_coding protein_coding protein_coding protein_coding	1/14 1/14 1/14	c.-67C>A c.-67C>A c.-67C>A c.-4012G>T c.-846G>T c.-3772C>A c.-4012G>T c.-4818G>T					67 67 67 3121 735 3451 3499 4775		C/C	C/C	C/C	C/C	C/C	C/C	C/C	C/A	C/C	C/C	C/C	24/0	18/0	81/0	40/0	200/0	30/0	32/0	6/2	12/0	16/0	18/0	TTCAGTtctctcactctctctctctctATAGCATAAAGTTCATTATCGTGAATAGCTGCTGCTG	11	0.0454545	200	0	18	0
1	251797	G	T	PASS	T T T	missense_variant missense_variant missense_variant	MODERATE MODERATE MODERATE	AT1G01690 AT1G01690 AT1G01690	AT1G01690 AT1G01690 AT1G01690	transcript transcript transcript	AT1G01690.1 AT1G01690.2 AT1G01690.3	protein_coding protein_coding protein_coding	12/14 12/14 12/14	c.1140G>T c.1137G>T c.1137G>T	p.Lys380Asn p.Lys379Asn p.Lys379Asn	1301/1758 1338/1855 1238/1695	1140/1356 1137/1353 1137/1353	380/451 379/450 379/450			G/G	G/G	G/G	G/G	G/G	G/G	G/G	G/G	G/T	G/G	G/G	27/0	24/0	86/0	38/0	209/0	16/0	32/0	4/0	6/2	7/0	30/0	AAAGCAATTTCAAGAAAAGAGCAACAAGGAAGCCAGTGAAATCCGAAAGCACTCGTACGCAGGT	11	0.0454545	209	0	30	0
1	253193	A	G	PASS	G	missense_variant	MODERATE	AT1G01695	AT1G01695	transcript	AT1G01695.1	protein_coding	1/4	c.247A>G	p.Lys83Glu	568/1658	247/1302	83/433			A/A	A/A	A/A	A/A	A/A	A/A	A/A	A/A	A/G	A/A	A/A	37/0	21/0	76/0	30/0	195/0	23/0	35/0	6/0	8/2	19/0	16/0	GGAGAAACCGGACAAGAGATTGTTAGGGAAGAAGAAAAGCTTTGAGAAGAGTTTGTCAACTAAA	11	0.0454545	195	0	16	0
1	253552	A	G	PASS	G	missense_variant	MODERATE	AT1G01695	AT1G01695	transcript	AT1G01695.1	protein_coding	2/4	c.533A>G	p.Glu178Gly	854/1658	533/1302	178/433			A/A	A/A	A/A	A/A	A/A	A/A	A/A	A/A	A/G	A/A	A/A	26/0	14/0	80/0	31/0	180/0	18/0	30/0	7/0	7/2	11/0	18/0	GACTCTGCAGATGATTCAATAACTTTGAAAGAGATAGGAACTGCTTCATCAAGTGAAGGTAGTA	11	0.0454545	180	0	18	0
1	254675	T	A	PASS	A A A A A A A A A A A A	upstream_gene_variant downstream_gene_variant downstream_gene_variant downstream_gene_variant downstream_gene_variant downstream_gene_variant downstream_gene_variant downstream_gene_variant downstream_gene_variant downstream_gene_variant downstream_gene_variant intergenic_region	MODIFIER MODIFIER MODIFIER MODIFIER MODIFIER MODIFIER MODIFIER MODIFIER MODIFIER MODIFIER MODIFIER MODIFIER	AT1G04033 AT1G01690 AT1G01695 AT1G04037 ROPGEF2 AT1G01690 AT1G01690 ROPGEF2 ROPGEF2 ROPGEF2 ROPGEF2 AT1G01695-AT1G04033	AT1G04033 AT1G01690 AT1G01695 AT1G04037 AT1G01700 AT1G01690 AT1G01690 AT1G01700 AT1G01700 AT1G01700 AT1G01700 AT1G01695-AT1G04033	transcript transcript transcript transcript transcript transcript transcript transcript transcript transcript transcript intergenic_region	AT1G04033.1 AT1G01690.1 AT1G01695.1 AT1G04037.1 AT1G01700.4 AT1G01690.2 AT1G01690.3 AT1G01700.1 AT1G01700.2 AT1G01700.3 AT1G01700.5 AT1G01695-AT1G04033	pseudogene protein_coding protein_coding pseudogene protein_coding protein_coding protein_coding protein_coding protein_coding protein_coding protein_coding		n.-347T>A c.*2454T>A c.*180T>A n.*4042A>T c.*4820A>T c.*2454T>A c.*2454T>A c.*4820A>T c.*5317A>T c.*4988A>T c.*5317A>T n.254675T>A					347 2213 145 4042 4820 2153 2213 4632 4632 4811 4965		T/T	T/T	T/T	T/T	T/T	T/T	T/T	T/T	T/T	T/A	T/T	23/0	25/0	54/0	45/0	202/0	13/0	22/0	7/0	4/0	8/2	28/0	ACGAGATTGTATTACTAAGTCACATGGGCCATCGAAGAAGTCACATTGAGTGATTTAAAAACGA	11	0.0454545	202	0	28	0
1	254966	G	T	PASS	T T T T T T T T T T T T	upstream_gene_variant downstream_gene_variant downstream_gene_variant downstream_gene_variant downstream_gene_variant downstream_gene_variant downstream_gene_variant downstream_gene_variant downstream_gene_variant downstream_gene_variant downstream_gene_variant intergenic_region	MODIFIER MODIFIER MODIFIER MODIFIER MODIFIER MODIFIER MODIFIER MODIFIER MODIFIER MODIFIER MODIFIER MODIFIER	AT1G04033 AT1G01690 AT1G01695 AT1G04037 ROPGEF2 AT1G01690 AT1G01690 ROPGEF2 ROPGEF2 ROPGEF2 ROPGEF2 AT1G01695-AT1G04033	AT1G04033 AT1G01690 AT1G01695 AT1G04037 AT1G01700 AT1G01690 AT1G01690 AT1G01700 AT1G01700 AT1G01700 AT1G01700 AT1G01695-AT1G04033	transcript transcript transcript transcript transcript transcript transcript transcript transcript transcript transcript intergenic_region	AT1G04033.1 AT1G01690.1 AT1G01695.1 AT1G04037.1 AT1G01700.4 AT1G01690.2 AT1G01690.3 AT1G01700.1 AT1G01700.2 AT1G01700.3 AT1G01700.5 AT1G01695-AT1G04033	pseudogene protein_coding protein_coding pseudogene protein_coding protein_coding protein_coding protein_coding protein_coding protein_coding protein_coding		n.-56G>T c.*2745G>T c.*471G>T n.*3751C>A c.*4529C>A c.*2745G>T c.*2745G>T c.*4529C>A c.*5026C>A c.*4697C>A c.*5026C>A n.254966G>T					56 2504 436 3751 4529 2444 2504 4341 4341 4520 4674		G/G	G/G	G/G	G/G	G/G	G/G	G/G	G/T	G/G	G/G	G/G	31/0	10/0	67/0	43/0	206/0	27/0	32/0	6/2	6/0	10/0	36/0	TATTCCACTTTTCAAATCAAGTAATCTATTTGTGTGTGTTCGATTTATGAAGAATAACAACAAA	11	0.0454545	206	0	36	0
1	255648	A	G	PASS	G G G G G G G G G G G G	downstream_gene_variant downstream_gene_variant downstream_gene_variant downstream_gene_variant downstream_gene_variant downstream_gene_variant downstream_gene_variant downstream_gene_variant downstream_gene_variant downstream_gene_variant downstream_gene_variant intergenic_region	MODIFIER MODIFIER MODIFIER MODIFIER MODIFIER MODIFIER MODIFIER MODIFIER MODIFIER MODIFIER MODIFIER MODIFIER	AT1G01690 AT1G01695 AT1G04033 AT1G04037 ROPGEF2 AT1G01690 AT1G01690 ROPGEF2 ROPGEF2 ROPGEF2 ROPGEF2 AT1G04033-AT1G04037	AT1G01690 AT1G01695 AT1G04033 AT1G04037 AT1G01700 AT1G01690 AT1G01690 AT1G01700 AT1G01700 AT1G01700 AT1G01700 AT1G04033-AT1G04037	transcript transcript transcript transcript transcript transcript transcript transcript transcript transcript transcript intergenic_region	AT1G01690.1 AT1G01695.1 AT1G04033.1 AT1G04037.1 AT1G01700.4 AT1G01690.2 AT1G01690.3 AT1G01700.1 AT1G01700.2 AT1G01700.3 AT1G01700.5 AT1G04033-AT1G04037	protein_coding protein_coding pseudogene pseudogene protein_coding protein_coding protein_coding protein_coding protein_coding protein_coding protein_coding		c.*3427A>G c.*1153A>G n.*264A>G n.*3069T>C c.*3847T>C c.*3427A>G c.*3427A>G c.*3847T>C c.*4344T>C c.*4015T>C c.*4344T>C n.255648A>G					3186 1118 264 3069 3847 3126 3186 3659 3659 3838 3992		A/A	A/A	A/G	A/A	A/A	A/A	A/A	A/A	A/A	A/A	A/A	12/0	17/0	5/2	7/0	210/0	23/0	20/0	5/0	2/0	10/0	18/0	caatatgttttgcacataatttaaatttttaactcctatcttttttttgcttaaaaatactttt	11	0.0454545	210	0	18	0
1	255651	C	A	PASS	A A A A A A A A A A A A	downstream_gene_variant downstream_gene_variant downstream_gene_variant downstream_gene_variant downstream_gene_variant downstream_gene_variant downstream_gene_variant downstream_gene_variant downstream_gene_variant downstream_gene_variant downstream_gene_variant intergenic_region	MODIFIER MODIFIER MODIFIER MODIFIER MODIFIER MODIFIER MODIFIER MODIFIER MODIFIER MODIFIER MODIFIER MODIFIER	AT1G01690 AT1G01695 AT1G04033 AT1G04037 ROPGEF2 AT1G01690 AT1G01690 ROPGEF2 ROPGEF2 ROPGEF2 ROPGEF2 AT1G04033-AT1G04037	AT1G01690 AT1G01695 AT1G04033 AT1G04037 AT1G01700 AT1G01690 AT1G01690 AT1G01700 AT1G01700 AT1G01700 AT1G01700 AT1G04033-AT1G04037	transcript transcript transcript transcript transcript transcript transcript transcript transcript transcript transcript intergenic_region	AT1G01690.1 AT1G01695.1 AT1G04033.1 AT1G04037.1 AT1G01700.4 AT1G01690.2 AT1G01690.3 AT1G01700.1 AT1G01700.2 AT1G01700.3 AT1G01700.5 AT1G04033-AT1G04037	protein_coding protein_coding pseudogene pseudogene protein_coding protein_coding protein_coding protein_coding protein_coding protein_coding protein_coding		c.*3430C>A c.*1156C>A n.*267C>A n.*3066G>T c.*3844G>T c.*3430C>A c.*3430C>A c.*3844G>T c.*4341G>T c.*4012G>T c.*4341G>T n.255651C>A					3189 1121 267 3066 3844 3129 3189 3656 3656 3835 3989		C/C	C/C	C/C	C/C	C/C	C/C	C/C	C/A	C/C	C/C	C/C	13/0	20/0	7/0	6/0	214/0	24/0	19/0	5/2	3/0	10/0	18/0	tatgttttgcacataatttaaatttttaactcctatcttttttttgcttaaaaatacttttaaa	11	0.0454545	214	0	18	0
1	257076	T	C	PASS	C C C C C C C C C C C C	downstream_gene_variant downstream_gene_variant downstream_gene_variant downstream_gene_variant downstream_gene_variant downstream_gene_variant downstream_gene_variant downstream_gene_variant downstream_gene_variant downstream_gene_variant downstream_gene_variant intergenic_region	MODIFIER MODIFIER MODIFIER MODIFIER MODIFIER MODIFIER MODIFIER MODIFIER MODIFIER MODIFIER MODIFIER MODIFIER	AT1G01690 AT1G01695 AT1G04033 AT1G04037 ROPGEF2 AT1G01690 AT1G01690 ROPGEF2 ROPGEF2 ROPGEF2 ROPGEF2 AT1G04033-AT1G04037	AT1G01690 AT1G01695 AT1G04033 AT1G04037 AT1G01700 AT1G01690 AT1G01690 AT1G01700 AT1G01700 AT1G01700 AT1G01700 AT1G04033-AT1G04037	transcript transcript transcript transcript transcript transcript transcript transcript transcript transcript transcript intergenic_region	AT1G01690.1 AT1G01695.1 AT1G04033.1 AT1G04037.1 AT1G01700.4 AT1G01690.2 AT1G01690.3 AT1G01700.1 AT1G01700.2 AT1G01700.3 AT1G01700.5 AT1G04033-AT1G04037	protein_coding protein_coding pseudogene pseudogene protein_coding protein_coding protein_coding protein_coding protein_coding protein_coding protein_coding		c.*4855T>C c.*2581T>C n.*1692T>C n.*1641A>G c.*2419A>G c.*4855T>C c.*4855T>C c.*2419A>G c.*2916A>G c.*2587A>G c.*2916A>G n.257076T>C					4614 2546 1692 1641 2419 4554 4614 2231 2231 2410 2564		T/T	T/T	T/T	T/T	T/T	T/T	T/T	T/T	T/C	T/T	T/T	34/0	12/0	93/0	38/0	255/0	22/0	28/0	10/0	5/2	12/0	18/0	TCCAAACAAGGAATCCGGCTGTACTCCTTTGTGAAAACTTCCTCTTTTTCTTTCTTGGACACGT	11	0.0454545	255	0	18	0
1	257854	CAAAAAAAAAACAACGAG	CAAAAAAAAACAACGAG	PASS	CAAAAAAAAACAACGAG CAAAAAAAAACAACGAG CAAAAAAAAACAACGAG CAAAAAAAAACAACGAG CAAAAAAAAACAACGAG CAAAAAAAAACAACGAG CAAAAAAAAACAACGAG CAAAAAAAAACAACGAG CAAAAAAAAACAACGAG CAAAAAAAAACAACGAG	upstream_gene_variant downstream_gene_variant downstream_gene_variant downstream_gene_variant downstream_gene_variant downstream_gene_variant downstream_gene_variant downstream_gene_variant downstream_gene_variant intergenic_region	MODIFIER MODIFIER MODIFIER MODIFIER MODIFIER MODIFIER MODIFIER MODIFIER MODIFIER MODIFIER	AT1G01710 AT1G01695 AT1G04033 AT1G04037 ROPGEF2 ROPGEF2 ROPGEF2 ROPGEF2 ROPGEF2 AT1G04033-AT1G04037	AT1G01710 AT1G01695 AT1G04033 AT1G04037 AT1G01700 AT1G01700 AT1G01700 AT1G01700 AT1G01700 AT1G04033-AT1G04037	transcript transcript transcript transcript transcript transcript transcript transcript transcript intergenic_region	AT1G01710.1 AT1G01695.1 AT1G04033.1 AT1G04037.1 AT1G01700.4 AT1G01700.1 AT1G01700.2 AT1G01700.3 AT1G01700.5 AT1G04033-AT1G04037	protein_coding protein_coding pseudogene pseudogene protein_coding protein_coding protein_coding protein_coding protein_coding		c.-5086delA c.*3369delA n.*2480delA n.*853delT c.*1631delT c.*1631delT c.*2128delT c.*1799delT c.*2128delT n.257864delA					4964 3334 2480 853 1631 1443 1443 1622 1776		CAAAAAAAAAACAACGAG/CAAAAAAAAAACAACGAG	CAAAAAAAAAACAACGAG/CAAAAAAAAAACAACGAG	CAAAAAAAAAACAACGAG/CAAAAAAAAAACAACGAG	CAAAAAAAAAACAACGAG/CAAAAAAAAAACAACGAG	CAAAAAAAAAACAACGAG/CAAAAAAAAAACAACGAG	CAAAAAAAAAACAACGAG/CAAAAAAAAAACAACGAG	CAAAAAAAAAACAACGAG/CAAAAAAAAAACAACGAG	CAAAAAAAAAACAACGAG/CAAAAAAAAAACAACGAG	CAAAAAAAAAACAACGAG/CAAAAAAAAAACAACGAG	CAAAAAAAAAACAACGAG/CAAAAAAAAACAACGAG	CAAAAAAAAAACAACGAG/CAAAAAAAAAACAACGAG	20/0	10/2	40/3	34/0	219/1	10/0	14/0	7/0	1/0	4/2	10/1	agtaattaaatattaatgggatattaatttccaaaaaaaaaacaacgagacatttgtatttagc	11	0.0454545	219	1	10	1
1	258726	T	A	PASS	A A A A A A A A A	upstream_gene_variant downstream_gene_variant downstream_gene_variant downstream_gene_variant downstream_gene_variant downstream_gene_variant downstream_gene_variant downstream_gene_variant non_coding_transcript_exon_variant	MODIFIER MODIFIER MODIFIER MODIFIER MODIFIER MODIFIER MODIFIER MODIFIER MODIFIER	AT1G01710 AT1G01695 AT1G04033 ROPGEF2 ROPGEF2 ROPGEF2 ROPGEF2 ROPGEF2 AT1G04037	AT1G01710 AT1G01695 AT1G04033 AT1G01700 AT1G01700 AT1G01700 AT1G01700 AT1G01700 AT1G04037	transcript transcript transcript transcript transcript transcript transcript transcript transcript	AT1G01710.1 AT1G01695.1 AT1G04033.1 AT1G01700.4 AT1G01700.1 AT1G01700.2 AT1G01700.3 AT1G01700.5 AT1G04037.1	protein_coding protein_coding pseudogene protein_coding protein_coding protein_coding protein_coding protein_coding pseudogene	1/1	c.-4224T>A c.*4231T>A n.*3342T>A c.*769A>T c.*769A>T c.*1266A>T c.*937A>T c.*1266A>T n.238A>T					4102 4196 3342 769 581 581 760 914		T/T	T/T	T/T	T/T	T/T	T/T	T/T	T/T	T/A	T/T	T/T	26/0	19/0	35/0	39/0	278/0	27/0	25/0	5/0	7/2	7/0	28/0	TACATGTAAAAAGTGTATACTTATTATGTAGTGAGGTCGGTGACCCACGTGACAATAAAATTAT	11	0.0454545	278	0	28	0
1	258979	A	T	PASS	T T T T T T T T T T	upstream_gene_variant upstream_gene_variant downstream_gene_variant downstream_gene_variant downstream_gene_variant downstream_gene_variant downstream_gene_variant downstream_gene_variant downstream_gene_variant intergenic_region	MODIFIER MODIFIER MODIFIER MODIFIER MODIFIER MODIFIER MODIFIER MODIFIER MODIFIER MODIFIER	AT1G04037 AT1G01710 AT1G01695 AT1G04033 ROPGEF2 ROPGEF2 ROPGEF2 ROPGEF2 ROPGEF2 AT1G04037-ROPGEF2	AT1G04037 AT1G01710 AT1G01695 AT1G04033 AT1G01700 AT1G01700 AT1G01700 AT1G01700 AT1G01700 AT1G04037-AT1G01700	transcript transcript transcript transcript transcript transcript transcript transcript transcript intergenic_region	AT1G04037.1 AT1G01710.1 AT1G01695.1 AT1G04033.1 AT1G01700.4 AT1G01700.1 AT1G01700.2 AT1G01700.3 AT1G01700.5 AT1G04037-AT1G01700	pseudogene protein_coding protein_coding pseudogene protein_coding protein_coding protein_coding protein_coding protein_coding		n.-16T>A c.-3971A>T c.*4484A>T n.*3595A>T c.*516T>A c.*516T>A c.*1013T>A c.*684T>A c.*1013T>A n.258979A>T					16 3849 4449 3595 516 328 328 507 661		A/A	A/A	A/A	A/A	A/A	A/A	A/A	A/T	A/A	A/A	A/A	33/0	14/0	75/0	23/0	258/0	32/0	32/0	5/2	7/0	12/0	23/0	TAGCAGATCCACAAGCATCTCAGCAGCTTCGATCTCAACAGTCACAGCAGTCCCTTCTCTCAGG	11	0.0454545	258	0	23	0
1	260409	C	A	PASS	A A A A A	missense_variant missense_variant missense_variant missense_variant missense_variant	MODERATE MODERATE MODERATE MODERATE MODERATE	ROPGEF2 ROPGEF2 ROPGEF2 ROPGEF2 ROPGEF2	AT1G01700 AT1G01700 AT1G01700 AT1G01700 AT1G01700	transcript transcript transcript transcript transcript	AT1G01700.4 AT1G01700.1 AT1G01700.2 AT1G01700.3 AT1G01700.5	protein_coding protein_coding protein_coding protein_coding protein_coding	4/6 5/7 5/6 5/6 5/5	c.792G>T c.702G>T c.702G>T c.723G>T c.702G>T	p.Leu264Phe p.Leu234Phe p.Leu234Phe p.Leu241Phe p.Leu234Phe	933/1689 895/1839 895/1922 723/1563 895/1664	792/1548 702/1458 702/1119 723/1386 702/1119	264/515 234/485 234/372 241/461 234/372			C/C	C/C	C/C	C/C	C/C	C/C	C/C	C/A	C/C	C/C	C/C	32/0	16/0	63/0	44/0	227/0	21/0	30/0	1/2	16/0	6/0	25/0	CATACCAAAACTCTGTCTTTTGAAAACTATCCAATGCCTCCTGCAGAAAACAAAGAGAATGACT	11	0.0454545	227	0	25	0
1	260465	C	A	PASS	A	missense_variant	MODERATE	ROPGEF2	AT1G01700	transcript	AT1G01700.4	protein_coding	4/6	c.736G>T	p.Asp246Tyr	877/1689	736/1548	246/515			C/C	C/C	C/C	C/C	C/C	C/C	C/C	C/C	C/C	C/A	C/C	30/0	14/0	65/0	53/0	225/0	28/0	34/0	7/0	13/0	8/2	23/0	GAATGACTTTTATGAGGAATATTAACCGAGTCAATCTTATTGATGATAGCTTCTTGTTCTGGTG	11	0.0454545	225	0	23	0
1	261783	C	T	PASS	T T T T T T T T T T	upstream_gene_variant upstream_gene_variant upstream_gene_variant upstream_gene_variant upstream_gene_variant upstream_gene_variant upstream_gene_variant upstream_gene_variant upstream_gene_variant intergenic_region	MODIFIER MODIFIER MODIFIER MODIFIER MODIFIER MODIFIER MODIFIER MODIFIER MODIFIER MODIFIER	AT1G04037 ROPGEF2 AT1G01710 AT1G01715 ROPGEF2 ROPGEF2 ROPGEF2 ROPGEF2 AT1G01715 ROPGEF2-AT1G01710	AT1G04037 AT1G01700 AT1G01710 AT1G01715 AT1G01700 AT1G01700 AT1G01700 AT1G01700 AT1G01715 AT1G01700-AT1G01710	transcript transcript transcript transcript transcript transcript transcript transcript transcript intergenic_region	AT1G04037.1 AT1G01700.4 AT1G01710.1 AT1G01715.1 AT1G01700.1 AT1G01700.2 AT1G01700.3 AT1G01700.5 AT1G01715.2 AT1G01700-AT1G01710	pseudogene protein_coding protein_coding protein_coding protein_coding protein_coding protein_coding protein_coding protein_coding		n.-2820G>A c.-309G>A c.-1167C>T c.-4734C>T c.-309G>A c.-309G>A c.-309G>A c.-309G>A c.-4734C>T n.261783C>T					2820 168 1045 4550 116 116 309 116 4559		C/C	C/C	C/C	C/C	C/C	C/C	C/C	C/C	C/T	C/C	C/C	35/0	14/0	52/0	47/0	206/0	26/0	27/0	11/0	8/2	8/0	19/0	aaacgaaaagaaagaaaTGAAGTAATCACAACATTATTTATCGAAACTTTCACGAAGATTTATT	11	0.0454545	206	0	19	0
1	261899	G	T	PASS	T T T T T T T T T T	upstream_gene_variant upstream_gene_variant upstream_gene_variant upstream_gene_variant upstream_gene_variant upstream_gene_variant upstream_gene_variant upstream_gene_variant upstream_gene_variant intergenic_region	MODIFIER MODIFIER MODIFIER MODIFIER MODIFIER MODIFIER MODIFIER MODIFIER MODIFIER MODIFIER	AT1G04037 ROPGEF2 AT1G01710 AT1G01715 ROPGEF2 ROPGEF2 ROPGEF2 ROPGEF2 AT1G01715 ROPGEF2-AT1G01710	AT1G04037 AT1G01700 AT1G01710 AT1G01715 AT1G01700 AT1G01700 AT1G01700 AT1G01700 AT1G01715 AT1G01700-AT1G01710	transcript transcript transcript transcript transcript transcript transcript transcript transcript intergenic_region	AT1G04037.1 AT1G01700.4 AT1G01710.1 AT1G01715.1 AT1G01700.1 AT1G01700.2 AT1G01700.3 AT1G01700.5 AT1G01715.2 AT1G01700-AT1G01710	pseudogene protein_coding protein_coding protein_coding protein_coding protein_coding protein_coding protein_coding protein_coding		n.-2936C>A c.-425C>A c.-1051G>T c.-4618G>T c.-425C>A c.-425C>A c.-425C>A c.-425C>A c.-4618G>T n.261899G>T					2936 284 929 4434 232 232 425 232 4443		G/G	G/G	G/G	G/G	G/G	G/G	G/G	G/G	G/T	G/G	G/G	32/0	10/0	40/0	36/0	218/0	26/0	27/0	8/0	5/2	13/0	16/0	GAAACTTGAAATTTTGAAAAACGATATTAAGGAAGAAGAAAAAAGCAACGGTCTTTATTTTATT	11	0.0454545	218	0	16	0
1	262237	C	A	PASS	A A A A A A A A A A	upstream_gene_variant upstream_gene_variant upstream_gene_variant upstream_gene_variant upstream_gene_variant upstream_gene_variant upstream_gene_variant upstream_gene_variant upstream_gene_variant intergenic_region	MODIFIER MODIFIER MODIFIER MODIFIER MODIFIER MODIFIER MODIFIER MODIFIER MODIFIER MODIFIER	AT1G04037 ROPGEF2 AT1G01710 AT1G01715 ROPGEF2 ROPGEF2 ROPGEF2 ROPGEF2 AT1G01715 ROPGEF2-AT1G01710	AT1G04037 AT1G01700 AT1G01710 AT1G01715 AT1G01700 AT1G01700 AT1G01700 AT1G01700 AT1G01715 AT1G01700-AT1G01710	transcript transcript transcript transcript transcript transcript transcript transcript transcript intergenic_region	AT1G04037.1 AT1G01700.4 AT1G01710.1 AT1G01715.1 AT1G01700.1 AT1G01700.2 AT1G01700.3 AT1G01700.5 AT1G01715.2 AT1G01700-AT1G01710	pseudogene protein_coding protein_coding protein_coding protein_coding protein_coding protein_coding protein_coding protein_coding		n.-3274G>T c.-763G>T c.-713C>A c.-4280C>A c.-763G>T c.-763G>T c.-763G>T c.-763G>T c.-4280C>A n.262237C>A					3274 622 591 4096 570 570 763 570 4105		C/C	C/C	C/C	C/C	C/C	C/C	C/C	C/C	C/A	C/C	C/C	35/0	12/0	75/0	45/0	238/1	23/0	32/0	10/0	6/2	13/0	19/0	AGAAACACATAGCTACAGAGAATATCTGTTTCCAAATGTACATATGCTTTAAGATTAAGTAGGA	11	0.0454545	238	1	19	0
1	262301	G	T	PASS	T T T T T T T T T T	upstream_gene_variant upstream_gene_variant upstream_gene_variant upstream_gene_variant upstream_gene_variant upstream_gene_variant upstream_gene_variant upstream_gene_variant upstream_gene_variant intergenic_region	MODIFIER MODIFIER MODIFIER MODIFIER MODIFIER MODIFIER MODIFIER MODIFIER MODIFIER MODIFIER	AT1G04037 ROPGEF2 AT1G01710 AT1G01715 ROPGEF2 ROPGEF2 ROPGEF2 ROPGEF2 AT1G01715 ROPGEF2-AT1G01710	AT1G04037 AT1G01700 AT1G01710 AT1G01715 AT1G01700 AT1G01700 AT1G01700 AT1G01700 AT1G01715 AT1G01700-AT1G01710	transcript transcript transcript transcript transcript transcript transcript transcript transcript intergenic_region	AT1G04037.1 AT1G01700.4 AT1G01710.1 AT1G01715.1 AT1G01700.1 AT1G01700.2 AT1G01700.3 AT1G01700.5 AT1G01715.2 AT1G01700-AT1G01710	pseudogene protein_coding protein_coding protein_coding protein_coding protein_coding protein_coding protein_coding protein_coding		n.-3338C>A c.-827C>A c.-649G>T c.-4216G>T c.-827C>A c.-827C>A c.-827C>A c.-827C>A c.-4216G>T n.262301G>T					3338 686 527 4032 634 634 827 634 4041		G/G	G/G	G/G	G/G	G/G	G/G	G/G	G/G	G/T	G/G	G/G	30/0	14/0	68/0	36/0	205/0	17/0	27/0	11/0	6/2	11/0	21/0	GGAAAATCCATCGTGACAGTGAGACCCAATCGATCGAGAAAGCATCCATGATTTGGAGAAAATT	11	0.0454545	205	0	21	0
1	262310	A	G	PASS	G G G G G G G G G G	upstream_gene_variant upstream_gene_variant upstream_gene_variant upstream_gene_variant upstream_gene_variant upstream_gene_variant upstream_gene_variant upstream_gene_variant upstream_gene_variant intergenic_region	MODIFIER MODIFIER MODIFIER MODIFIER MODIFIER MODIFIER MODIFIER MODIFIER MODIFIER MODIFIER	AT1G04037 ROPGEF2 AT1G01710 AT1G01715 ROPGEF2 ROPGEF2 ROPGEF2 ROPGEF2 AT1G01715 ROPGEF2-AT1G01710	AT1G04037 AT1G01700 AT1G01710 AT1G01715 AT1G01700 AT1G01700 AT1G01700 AT1G01700 AT1G01715 AT1G01700-AT1G01710	transcript transcript transcript transcript transcript transcript transcript transcript transcript intergenic_region	AT1G04037.1 AT1G01700.4 AT1G01710.1 AT1G01715.1 AT1G01700.1 AT1G01700.2 AT1G01700.3 AT1G01700.5 AT1G01715.2 AT1G01700-AT1G01710	pseudogene protein_coding protein_coding protein_coding protein_coding protein_coding protein_coding protein_coding protein_coding		n.-3347T>C c.-836T>C c.-640A>G c.-4207A>G c.-836T>C c.-836T>C c.-836T>C c.-836T>C c.-4207A>G n.262310A>G					3347 695 518 4023 643 643 836 643 4032		A/A	A/A	A/A	A/A	A/A	A/A	A/A	A/A	A/G	A/A	A/A	29/0	18/0	66/0	32/0	210/0	19/0	26/0	8/0	6/2	10/0	21/0	ATCGTGACAGTGAGACCCAATCGATCGAGAAAGCATCCATGATTTGGAGAAAATTAATACTGAT	11	0.0454545	210	0	21	0
1	262319	G	T	PASS	T T T T T T T T T T	upstream_gene_variant upstream_gene_variant upstream_gene_variant upstream_gene_variant upstream_gene_variant upstream_gene_variant upstream_gene_variant upstream_gene_variant upstream_gene_variant intergenic_region	MODIFIER MODIFIER MODIFIER MODIFIER MODIFIER MODIFIER MODIFIER MODIFIER MODIFIER MODIFIER	AT1G04037 ROPGEF2 AT1G01710 AT1G01715 ROPGEF2 ROPGEF2 ROPGEF2 ROPGEF2 AT1G01715 ROPGEF2-AT1G01710	AT1G04037 AT1G01700 AT1G01710 AT1G01715 AT1G01700 AT1G01700 AT1G01700 AT1G01700 AT1G01715 AT1G01700-AT1G01710	transcript transcript transcript transcript transcript transcript transcript transcript transcript intergenic_region	AT1G04037.1 AT1G01700.4 AT1G01710.1 AT1G01715.1 AT1G01700.1 AT1G01700.2 AT1G01700.3 AT1G01700.5 AT1G01715.2 AT1G01700-AT1G01710	pseudogene protein_coding protein_coding protein_coding protein_coding protein_coding protein_coding protein_coding protein_coding		n.-3356C>A c.-845C>A c.-631G>T c.-4198G>T c.-845C>A c.-845C>A c.-845C>A c.-845C>A c.-4198G>T n.262319G>T					3356 704 509 4014 652 652 845 652 4023		G/G	G/G	G/G	G/G	G/G	G/G	G/G	G/G	G/T	G/G	G/G	29/0	19/0	59/0	33/0	203/1	19/0	27/0	8/0	4/2	13/0	22/0	GTGAGACCCAATCGATCGAGAAAGCATCCATGATTTGGAGAAAATTAATACTGATTCAAATTGA	11	0.0454545	203	1	22	0
1	266228	GTTTTTTTTTTTTGTTTTAAAATTC	GTTTTTTTTTTTGTTTTAAAATTC	PASS	GTTTTTTTTTTTGTTTTAAAATTC GTTTTTTTTTTTGTTTTAAAATTC GTTTTTTTTTTTGTTTTAAAATTC GTTTTTTTTTTTGTTTTAAAATTC GTTTTTTTTTTTGTTTTAAAATTC GTTTTTTTTTTTGTTTTAAAATTC GTTTTTTTTTTTGTTTTAAAATTC GTTTTTTTTTTTGTTTTAAAATTC GTTTTTTTTTTTGTTTTAAAATTC GTTTTTTTTTTTGTTTTAAAATTC GTTTTTTTTTTTGTTTTAAAATTC GTTTTTTTTTTTGTTTTAAAATTC GTTTTTTTTTTTGTTTTAAAATTC	3_prime_UTR_variant upstream_gene_variant upstream_gene_variant upstream_gene_variant upstream_gene_variant upstream_gene_variant upstream_gene_variant upstream_gene_variant upstream_gene_variant upstream_gene_variant upstream_gene_variant downstream_gene_variant downstream_gene_variant	MODIFIER MODIFIER MODIFIER MODIFIER MODIFIER MODIFIER MODIFIER MODIFIER MODIFIER MODIFIER MODIFIER MODIFIER MODIFIER	AT1G01710 ROPGEF2 AT1G01715 NAC002 AT1G04047 AT1G01730 ROPGEF2 ROPGEF2 ROPGEF2 ROPGEF2 AT1G01715 AT1G04043 AT1G01725	AT1G01710 AT1G01700 AT1G01715 AT1G01720 AT1G04047 AT1G01730 AT1G01700 AT1G01700 AT1G01700 AT1G01700 AT1G01715 AT1G04043 AT1G01725	transcript transcript transcript transcript transcript transcript transcript transcript transcript transcript transcript transcript transcript	AT1G01710.1 AT1G01700.4 AT1G01715.1 AT1G01720.1 AT1G04047.1 AT1G01730.1 AT1G01700.1 AT1G01700.2 AT1G01700.3 AT1G01700.5 AT1G01715.2 AT1G04043.1 AT1G01725.1	protein_coding protein_coding protein_coding protein_coding pseudogene protein_coding protein_coding protein_coding protein_coding protein_coding protein_coding pseudogene protein_coding	17/17	c.*211delT c.-4766delA c.-277delT c.-2231delT n.-3827delT c.-4762delT c.-4766delA c.-4766delA c.-4766delA c.-4766delA c.-277delT n.*1753delA c.*3776delA					211 4625 93 1753 3827 4557 4573 4573 4766 4573 102 1753 3552		GTTTTTTTTTTTTGTTTTAAAATTC/GTTTTTTTTTTTTGTTTTAAAATTC	GTTTTTTTTTTTTGTTTTAAAATTC/GTTTTTTTTTTTGTTTTAAAATTC	GTTTTTTTTTTTTGTTTTAAAATTC/GTTTTTTTTTTTTGTTTTAAAATTC	GTTTTTTTTTTTTGTTTTAAAATTC/GTTTTTTTTTTTTGTTTTAAAATTC	GTTTTTTTTTTTTGTTTTAAAATTC/GTTTTTTTTTTTTGTTTTAAAATTC	GTTTTTTTTTTTTGTTTTAAAATTC/GTTTTTTTTTTTTGTTTTAAAATTC	GTTTTTTTTTTTTGTTTTAAAATTC/GTTTTTTTTTTTTGTTTTAAAATTC	GTTTTTTTTTTTTGTTTTAAAATTC/GTTTTTTTTTTTGTTTTAAAATTC	.	GTTTTTTTTTTTTGTTTTAAAATTC/GTTTTTTTTTTTGTTTTAAAATTC	GTTTTTTTTTTTTGTTTTAAAATTC/GTTTTTTTTTTTTGTTTTAAAATTC	8/2	7/2	16/1	10/2	162/0	5/1	7/0	5/0	./.	9/2	9/0	CCTCTATCATCATCTATCTATAAATTCTCTTGttttttttttttGTTTTAAAATTCTTTCTCAC	10	0.15	162	0	9	0
1	270420	G	T	PASS	T T T T T T T T T T T T T T T	upstream_gene_variant upstream_gene_variant upstream_gene_variant upstream_gene_variant downstream_gene_variant downstream_gene_variant downstream_gene_variant downstream_gene_variant downstream_gene_variant downstream_gene_variant downstream_gene_variant downstream_gene_variant downstream_gene_variant intron_variant non_coding_transcript_exon_variant	MODIFIER MODIFIER MODIFIER MODIFIER MODIFIER MODIFIER MODIFIER MODIFIER MODIFIER MODIFIER MODIFIER MODIFIER MODIFIER MODIFIER MODIFIER	AT1G04043 AT1G01730 ADF10 ADF10 AT1G01710 AT1G01715 NAC002 AT1G01740 AT1G01715 AT1G01740 AT1G01740 AT1G01740 AT1G01740 AT1G01725 AT1G04047	AT1G04043 AT1G01730 AT1G01750 AT1G01750 AT1G01710 AT1G01715 AT1G01720 AT1G01740 AT1G01715 AT1G01740 AT1G01740 AT1G01740 AT1G01740 AT1G01725 AT1G04047	transcript transcript transcript transcript transcript transcript transcript transcript transcript transcript transcript transcript transcript transcript transcript	AT1G04043.1 AT1G01730.1 AT1G01750.2 AT1G01750.1 AT1G01710.1 AT1G01715.1 AT1G01720.1 AT1G01740.1 AT1G01715.2 AT1G01740.4 AT1G01740.5 AT1G01740.2 AT1G01740.3 AT1G01725.1 AT1G04047.1	pseudogene protein_coding protein_coding protein_coding protein_coding protein_coding protein_coding protein_coding protein_coding protein_coding protein_coding protein_coding protein_coding protein_coding pseudogene	1/1 1/1	n.-2084C>A c.-582G>T c.-5194G>T c.-5108G>T c.*4391G>T c.*2916G>T c.*906G>T c.*1691C>A c.*2916G>T c.*1691C>A c.*1691C>A c.*1691C>A c.*1691C>A c.114+202C>A n.354G>T					2084 377 4911 4768 4096 2537 601 1691 2887 1691 1691 1691 1691		G/G	G/T	G/G	G/G	G/G	G/G	G/G	G/G	G/G	G/G	G/G	27/0	4/2	27/0	13/0	99/0	8/0	9/0	11/0	4/0	2/0	6/0	ATCAATTGAAACCAAGTGATTGTAGGCTGTAGCAAATATCTGCGATTCGAAGCGATGATGATCG	11	0.0454545	99	0	6	0
1	270583	G	A	PASS	A A A A A A A A A A A A A A A A	upstream_gene_variant upstream_gene_variant upstream_gene_variant upstream_gene_variant downstream_gene_variant downstream_gene_variant downstream_gene_variant downstream_gene_variant downstream_gene_variant downstream_gene_variant downstream_gene_variant downstream_gene_variant downstream_gene_variant downstream_gene_variant downstream_gene_variant intron_variant	MODIFIER MODIFIER MODIFIER MODIFIER MODIFIER MODIFIER MODIFIER MODIFIER MODIFIER MODIFIER MODIFIER MODIFIER MODIFIER MODIFIER MODIFIER MODIFIER	AT1G04043 AT1G01730 ADF10 ADF10 AT1G01710 AT1G01715 NAC002 AT1G04047 AT1G01740 AT1G04053 AT1G01715 AT1G01740 AT1G01740 AT1G01740 AT1G01740 AT1G01725	AT1G04043 AT1G01730 AT1G01750 AT1G01750 AT1G01710 AT1G01715 AT1G01720 AT1G04047 AT1G01740 AT1G04053 AT1G01715 AT1G01740 AT1G01740 AT1G01740 AT1G01740 AT1G01725	transcript transcript transcript transcript transcript transcript transcript transcript transcript transcript transcript transcript transcript transcript transcript transcript	AT1G04043.1 AT1G01730.1 AT1G01750.2 AT1G01750.1 AT1G01710.1 AT1G01715.1 AT1G01720.1 AT1G04047.1 AT1G01740.1 AT1G04053.1 AT1G01715.2 AT1G01740.4 AT1G01740.5 AT1G01740.2 AT1G01740.3 AT1G01725.1	pseudogene protein_coding protein_coding protein_coding protein_coding protein_coding protein_coding pseudogene protein_coding pseudogene protein_coding protein_coding protein_coding protein_coding protein_coding protein_coding	1/1	n.-2247C>T c.-419G>A c.-5031G>A c.-4945G>A c.*4554G>A c.*3079G>A c.*1069G>A n.*66G>A c.*1528C>T n.*4890C>T c.*3079G>A c.*1528C>T c.*1528C>T c.*1528C>T c.*1528C>T c.114+39C>T					2247 214 4748 4605 4259 2700 764 66 1528 4890 3050 1528 1528 1528 1528		G/G	G/G	G/G	G/G	G/G	.	G/G	G/G	G/A	G/G	G/G	6/0	2/0	4/0	8/0	53/0	./.	1/0	4/0	3/3	2/0	2/0	agagagagagagagagagagagagagagagagagagagagagagagagagagagagagagagaa	10	0.05	53	0	2	0
1	271570	G	A	PASS	A	missense_variant	MODERATE	AT1G01730	AT1G01730	transcript	AT1G01730.1	protein_coding	3/3	c.373G>A	p.Glu125Lys	578/1197	373/675	125/224			G/G	G/G	G/G	G/G	G/G	G/G	G/G	G/G	G/A	G/G	G/G	26/0	10/0	68/0	32/0	228/0	19/0	31/0	18/0	10/4	9/0	21/0	AGAGATGAAGCTTATGCTTCAACTGTACGAAGAGATGATTGGAGAGTCTCCCAAACGTGAGAAA	11	0.0454545	228	0	21	0
1	271967	ACCCAT	ACCAT	PASS	ACCAT ACCAT ACCAT ACCAT ACCAT ACCAT ACCAT ACCAT ACCAT ACCAT ACCAT ACCAT ACCAT ACCAT ACCAT ACCAT ACCAT ACCAT ACCAT ACCAT	3_prime_UTR_variant upstream_gene_variant upstream_gene_variant upstream_gene_variant upstream_gene_variant upstream_gene_variant downstream_gene_variant downstream_gene_variant downstream_gene_variant downstream_gene_variant downstream_gene_variant downstream_gene_variant downstream_gene_variant downstream_gene_variant downstream_gene_variant downstream_gene_variant downstream_gene_variant downs…	MODIFIER MODIFIER MODIFIER MODIFIER MODIFIER MODIFIER MODIFIER MODIFIER MODIFIER MODIFIER MODIFIER MODIFIER MODIFIER MODIFIER MODIFIER MODIFIER MODIFIER MODIFIER MODIFIER MODIFIER	AT1G01730 AT1G04043 AT1G01725 ADF10 AT1G04057 ADF10 AT1G01715 NAC002 AT1G04047 AT1G01740 AT1G04053 AT1G01760 AT1G01715 AT1G01740 AT1G01740 AT1G01740 AT1G01740 AT1G01760 AT1G01760 AT1G01760	AT1G01730 AT1G04043 AT1G01725 AT1G01750 AT1G04057 AT1G01750 AT1G01715 AT1G01720 AT1G04047 AT1G01740 AT1G04053 AT1G01760 AT1G01715 AT1G01740 AT1G01740 AT1G01740 AT1G01740 AT1G01760 AT1G01760 AT1G01760	transcript transcript transcript transcript transcript transcript transcript transcript transcript transcript transcript transcript transcript transcript transcript transcript transcript transcript transcript transcript	AT1G01730.1 AT1G04043.1 AT1G01725.1 AT1G01750.2 AT1G04057.1 AT1G01750.1 AT1G01715.1 AT1G01720.1 AT1G04047.1 AT1G01740.1 AT1G04053.1 AT1G01760.3 AT1G01715.2 AT1G01740.4 AT1G01740.5 AT1G01740.2 AT1G01740.3 AT1G01760.1 AT1G01760.2 AT1G01760.4	protein_coding pseudogene protein_coding protein_coding pseudogene protein_coding protein_coding protein_coding pseudogene protein_coding pseudogene protein_coding protein_coding protein_coding protein_coding protein_coding protein_coding protein_coding protein_coding protein_coding	3/3	c.*98delC n.-3634delG c.-1235delG c.-3644delC n.-4573delC c.-3558delC c.*4466delC c.*2456delC n.*1453delC c.*141delG n.*3503delG c.*4442delG c.*4466delC c.*141delG c.*141delG c.*141delG c.*141delG c.*4442delG c.*4670delG c.*4442delG					98 3634 1111 3361 4573 3218 4087 2151 1453 141 3503 4442 4437 141 141 141 141 4296 4398 4442		ACCCAT/ACCCAT	ACCCAT/ACCCAT	ACCCAT/ACCCAT	ACCCAT/ACCCAT	ACCCAT/ACCCAT	ACCCAT/ACCCAT	ACCCAT/ACCCAT	ACCCAT/ACCCAT	ACCCAT/ACCAT	ACCCAT/ACCCAT	ACCCAT/ACCCAT	23/0	10/0	56/0	37/0	255/0	21/0	18/0	15/0	8/2	8/0	30/0	ATGTATCAACTGAAACAATGGATTAGCTTCTACCCATGAAGCCTTAATTAGTACACAATATGCT	11	0.0454545	255	0	30	0
1	274027	C	A	PASS	A A A	stop_gained stop_gained stop_gained	HIGH HIGH HIGH	AT1G01740 AT1G01740 AT1G01740	AT1G01740 AT1G01740 AT1G01740	transcript transcript transcript	AT1G01740.1 AT1G01740.5 AT1G01740.2	protein_coding protein_coding protein_coding	3/10 3/10 3/10	c.130G>T c.130G>T c.130G>T	p.Glu44* p.Glu44* p.Glu44*	326/1648 326/1624 589/1911	130/1452 130/1428 130/1452	44/483 44/475 44/483			C/C	C/C	C/C	C/C	C/C	C/C	C/C	C/A	C/C	C/C	C/C	27/0	19/0	54/0	40/0	203/0	16/0	25/0	6/2	17/0	7/0	18/0	GCAAAACAAGAGGTGGCGATCTTAAGCTGTTCTAGTGAGTATTCACGAAAAGAATGCACACCGT	11	0.0454545	203	0	18	0
1	275255	G	T	PASS	T	5_prime_UTR_premature_start_codon_gain_variant	LOW	ADF10	AT1G01750	transcript	AT1G01750.1	protein_coding	1/3	c.-273G>T							G/G	G/G	G/G	G/G	G/G	G/G	G/G	G/T	G/G	G/G	G/G	56/0	12/0	56/0	48/0	177/0	20/0	16/0	7/2	15/0	11/0	28/0	ATCATGAAACCTCAACTCCCCAATGATGTCCGGAACAAACTTCACCACATGTGCTTGCATATAC	11	0.0454545	177	0	28	0
1	278071	C	A	PASS	A A A A	missense_variant missense_variant missense_variant missense_variant	MODERATE MODERATE MODERATE MODERATE	AT1G01760 AT1G01760 AT1G01760 AT1G01760	AT1G01760 AT1G01760 AT1G01760 AT1G01760	transcript transcript transcript transcript	AT1G01760.3 AT1G01760.1 AT1G01760.2 AT1G01760.4	protein_coding protein_coding protein_coding protein_coding	2/9 2/10 2/9 2/9	c.354G>T c.315G>T c.354G>T c.315G>T	p.Lys118Asn p.Lys105Asn p.Lys118Asn p.Lys105Asn	466/1414 315/1312 466/1541 315/1263	354/1302 315/1263 354/1260 315/1263	118/433 105/420 118/419 105/420			C/C	C/C	C/C	C/C	C/C	C/C	C/C	C/A	C/C	C/C	C/C	25/0	20/0	66/0	33/0	221/0	20/0	21/0	5/2	9/0	5/0	23/0	TTGAGCTTGTTTCGCTATCAATTCTCTGACGCTTGGCTTCATTACTCTTACCTGAAGTCAATTG	11	0.0454545	221	0	23	0
1	278628	G	T	PASS	T T T T T T T T T T T T T T T	5_prime_UTR_variant upstream_gene_variant upstream_gene_variant upstream_gene_variant upstream_gene_variant upstream_gene_variant upstream_gene_variant upstream_gene_variant upstream_gene_variant upstream_gene_variant upstream_gene_variant upstream_gene_variant downstream_gene_variant downstream_gene_variant downstream_gene_variant	MODIFIER MODIFIER MODIFIER MODIFIER MODIFIER MODIFIER MODIFIER MODIFIER MODIFIER MODIFIER MODIFIER MODIFIER MODIFIER MODIFIER MODIFIER	AT1G01770 AT1G01740 AT1G04053 AT1G01760 PLIM2B AT1G01740 AT1G01740 AT1G01740 AT1G01740 AT1G01760 AT1G01760 AT1G01760 ADF10 AT1G04057 ADF10	AT1G01770 AT1G01740 AT1G04053 AT1G01760 AT1G01780 AT1G01740 AT1G01740 AT1G01740 AT1G01740 AT1G01760 AT1G01760 AT1G01760 AT1G01750 AT1G04057 AT1G01750	transcript transcript transcript transcript transcript transcript transcript transcript transcript transcript transcript transcript transcript transcript transcript	AT1G01770.1 AT1G01740.1 AT1G04053.1 AT1G01760.3 AT1G01780.1 AT1G01740.4 AT1G01740.5 AT1G01740.2 AT1G01740.3 AT1G01760.1 AT1G01760.2 AT1G01760.4 AT1G01750.2 AT1G04057.1 AT1G01750.1	protein_coding protein_coding pseudogene protein_coding protein_coding protein_coding protein_coding protein_coding protein_coding protein_coding protein_coding protein_coding protein_coding pseudogene protein_coding	1/16	c.-131G>T c.-4389C>A n.-2309C>A c.-141C>A c.-4291G>T c.-4706C>A c.-4389C>A c.-4389C>A c.-4706C>A c.-180C>A c.-141C>A c.-180C>A c.*2502G>T n.*1899G>T c.*2502G>T					131 4059 2309 29 4133 4059 4059 3836 3698 180 29 180 2502 1899 2318		G/G	G/G	G/G	G/G	G/G	G/G	G/G	G/T	G/G	G/G	G/G	33/0	26/0	49/0	26/0	233/0	20/0	32/0	6/2	9/0	8/0	21/0	GATAAGCATCTTTAACTCACTTCCGTCACTCGCTTCCTTCACGTCTCTCTCCCAAAATTCAAAT	11	0.0454545	233	0	21	0
1	278788	C	A	PASS	A	synonymous_variant	LOW	AT1G01770	AT1G01770	transcript	AT1G01770.1	protein_coding	1/16	c.30C>A	p.Leu10Leu	189/2377	30/1899	10/632			C/C	C/C	C/C	C/C	C/C	C/C	C/C	C/A	C/C	C/C	C/C	32/0	16/0	47/0	38/0	294/0	17/0	28/0	6/2	15/0	4/0	28/0	TCATGGCTAACCCAGACGTTAAAGAGATTCTCTGCGATTGTGTGATAAACTTGGTAAGAAtttt	11	0.0454545	294	0	28	0
1	279296	C	A	PASS	A A A A A A A A A A A A A A A	upstream_gene_variant upstream_gene_variant upstream_gene_variant upstream_gene_variant upstream_gene_variant upstream_gene_variant upstream_gene_variant upstream_gene_variant upstream_gene_variant upstream_gene_variant upstream_gene_variant downstream_gene_variant downstream_gene_variant downstream_gene_variant intron_variant	MODIFIER MODIFIER MODIFIER MODIFIER MODIFIER MODIFIER MODIFIER MODIFIER MODIFIER MODIFIER MODIFIER MODIFIER MODIFIER MODIFIER MODIFIER	AT1G01740 AT1G04053 AT1G01760 PLIM2B AT1G01740 AT1G01740 AT1G01740 AT1G01740 AT1G01760 AT1G01760 AT1G01760 ADF10 AT1G04057 ADF10 AT1G01770	AT1G01740 AT1G04053 AT1G01760 AT1G01780 AT1G01740 AT1G01740 AT1G01740 AT1G01740 AT1G01760 AT1G01760 AT1G01760 AT1G01750 AT1G04057 AT1G01750 AT1G01770	transcript transcript transcript transcript transcript transcript transcript transcript transcript transcript transcript transcript transcript transcript transcript	AT1G01740.1 AT1G04053.1 AT1G01760.3 AT1G01780.1 AT1G01740.4 AT1G01740.5 AT1G01740.2 AT1G01740.3 AT1G01760.1 AT1G01760.2 AT1G01760.4 AT1G01750.2 AT1G04057.1 AT1G01750.1 AT1G01770.1	protein_coding pseudogene protein_coding protein_coding protein_coding protein_coding protein_coding protein_coding protein_coding protein_coding protein_coding protein_coding pseudogene protein_coding protein_coding	3/15	c.-5057G>T n.-2977G>T c.-809G>T c.-3623C>A c.-5374G>T c.-5057G>T c.-5057G>T c.-5374G>T c.-848G>T c.-809G>T c.-848G>T c.*3170C>A n.*2567C>A c.*3170C>A c.329-31C>A					4727 2977 697 3465 4727 4727 4504 4366 848 697 848 3170 2567 2986		C/C	C/C	C/C	C/C	C/C	C/C	C/C	C/A	C/C	C/C	C/C	19/0	11/0	61/0	35/0	223/0	19/0	36/0	4/2	9/0	8/0	18/0	AGGAGGCCttttttctctctgtttttcttttcatctgaattatcgtgtttttttcCTTGTAGTT	11	0.0454545	223	0	18	0
1	279657	A	G	PASS	G G G G G G G G G G G G G G	upstream_gene_variant upstream_gene_variant upstream_gene_variant upstream_gene_variant upstream_gene_variant upstream_gene_variant upstream_gene_variant upstream_gene_variant upstream_gene_variant upstream_gene_variant downstream_gene_variant downstream_gene_variant downstream_gene_variant intron_variant	MODIFIER MODIFIER MODIFIER MODIFIER MODIFIER MODIFIER MODIFIER MODIFIER MODIFIER MODIFIER MODIFIER MODIFIER MODIFIER MODIFIER	AT1G04053 AT1G01760 PLIM2B KEA1 AT1G01740 AT1G01740 AT1G01760 AT1G01760 AT1G01760 KEA1 ADF10 AT1G04057 ADF10 AT1G01770	AT1G04053 AT1G01760 AT1G01780 AT1G01790 AT1G01740 AT1G01740 AT1G01760 AT1G01760 AT1G01760 AT1G01790 AT1G01750 AT1G04057 AT1G01750 AT1G01770	transcript transcript transcript transcript transcript transcript transcript transcript transcript transcript transcript transcript transcript transcript	AT1G04053.1 AT1G01760.3 AT1G01780.1 AT1G01790.1 AT1G01740.2 AT1G01740.3 AT1G01760.1 AT1G01760.2 AT1G01760.4 AT1G01790.2 AT1G01750.2 AT1G04057.1 AT1G01750.1 AT1G01770.1	pseudogene protein_coding protein_coding protein_coding protein_coding protein_coding protein_coding protein_coding protein_coding protein_coding protein_coding pseudogene protein_coding protein_coding	5/15	n.-3338T>C c.-1170T>C c.-3262A>G c.-5124A>G c.-5418T>C c.-5735T>C c.-1209T>C c.-1170T>C c.-1209T>C c.-5124A>G c.*3531A>G n.*2928A>G c.*3531A>G c.468+81A>G					3338 1058 3104 4693 4865 4727 1209 1058 1209 4803 3531 2928 3347		A/A	A/A	A/A	A/A	A/A	A/A	A/A	A/A	A/A	A/G	A/A	39/0	10/0	53/0	33/0	255/0	9/0	23/0	10/0	13/0	8/2	22/0	TATCAGCTAGTGACAATTATTTTGATAGAGTAGAAGATATGTAGAACATAGTTATGTGTACTGT	11	0.0454545	255	0	22	0
1	279804	G	T	PASS	T	missense_variant	MODERATE	AT1G01770	AT1G01770	transcript	AT1G01770.1	protein_coding	6/16	c.476G>T	p.Ser159Ile	635/2377	476/1899	159/632			G/G	G/G	G/G	G/G	G/G	G/G	G/G	G/G	G/T	G/G	G/G	32/0	18/0	54/0	30/0	267/1	21/0	24/0	4/0	7/2	8/0	20/0	AACTTTTATCCTCCTTTGTTGAAGGGTACTAGCACTTATCTTGGAGCAGCTCCTATTGTTGAAT	11	0.0454545	267	1	20	0
1	281341	A	G	PASS	G	missense_variant	MODERATE	AT1G01770	AT1G01770	transcript	AT1G01770.1	protein_coding	12/16	c.1355A>G	p.Lys452Arg	1514/2377	1355/1899	452/632			A/A	A/A	A/A	A/A	A/A	A/A	A/A	A/A	A/G	A/A	A/A	26/0	6/0	55/0	38/0	246/1	11/0	37/0	7/0	8/2	11/0	26/0	ACCGGACACAAGATGGAAATTGTTCTTGAAAAGCGTTTGGTAGGTCGTCTCCATCAAAAAATTT	11	0.0454545	246	1	26	0
1	281348	G	A	PASS	A	splice_region_variant&synonymous_variant	LOW	AT1G01770	AT1G01770	transcript	AT1G01770.1	protein_coding	12/16	c.1362G>A	p.Leu454Leu	1521/2377	1362/1899	454/632			G/G	G/G	G/G	G/G	G/G	G/A	G/G	G/A	G/G	G/G	G/G	24/0	7/0	53/0	39/0	242/0	9/1	35/0	4/2	9/0	11/0	27/0	ACAAGATGGAAATTGTTCTTGAAAAGCGTTTGGTAGGTCGTCTCCATCAAAAAATTTAAACTAA	11	0.0909091	242	0	27	0
1	281442	G	T	PASS	T	missense_variant	MODERATE	AT1G01770	AT1G01770	transcript	AT1G01770.1	protein_coding	13/16	c.1367G>T	p.Ser456Ile	1526/2377	1367/1899	456/632			G/G	G/G	G/G	G/G	G/G	G/G	G/G	G/T	G/G	G/G	G/G	15/0	14/0	74/0	41/0	223/0	15/0	23/0	3/2	4/0	16/0	28/0	TCTGATGTTATATGTTTGGTTATCCAGGTCAGCCGTGAATCTGTAATGTGGAAAACTGGACTTC	11	0.0454545	223	0	28	0
1	282891	CAAAAAAAAAAAAGATAAAACAAAAAAAATGTC	CAAAAAAAAAAAGATAAAACAAAAAAAATGTC	BackgroundGenotypesOnly	CAAAAAAAAAAAGATAAAACAAAAAAAATGTC CAAAAAAAAAAAGATAAAACAAAAAAAATGTC CAAAAAAAAAAAGATAAAACAAAAAAAATGTC CAAAAAAAAAAAGATAAAACAAAAAAAATGTC CAAAAAAAAAAAGATAAAACAAAAAAAATGTC CAAAAAAAAAAAGATAAAACAAAAAAAATGTC CAAAAAAAAAAAGATAAAACAAAAAAAATGTC CAAAAAAAAAAAGATAAAACAAAAAAAATGTC	5_prime_UTR_variant upstream_gene_variant upstream_gene_variant upstream_gene_variant upstream_gene_variant upstream_gene_variant upstream_gene_variant downstream_gene_variant	MODIFIER MODIFIER MODIFIER MODIFIER MODIFIER MODIFIER MODIFIER MODIFIER	PLIM2B AT1G01760 KEA1 AT1G01760 AT1G01760 AT1G01760 KEA1 AT1G01770	AT1G01780 AT1G01760 AT1G01790 AT1G01760 AT1G01760 AT1G01760 AT1G01790 AT1G01770	transcript transcript transcript transcript transcript transcript transcript transcript	AT1G01780.1 AT1G01760.3 AT1G01790.1 AT1G01760.1 AT1G01760.2 AT1G01760.4 AT1G01790.2 AT1G01770.1	protein_coding protein_coding protein_coding protein_coding protein_coding protein_coding protein_coding protein_coding	1/5	c.-16delA c.-4416delT c.-1878delA c.-4455delT c.-4416delT c.-4455delT c.-1878delA c.*413delA					16 4304 1447 4455 4304 4455 1557 12		CAAAAAAAAAAAAGATAAAACAAAAAAAATGTC/CAAAAAAAAAAAAGATAAAACAAAAAAAATGTC	CAAAAAAAAAAAAGATAAAACAAAAAAAATGTC/CAAAAAAAAAAAAGATAAAACAAAAAAAATGTC	CAAAAAAAAAAAAGATAAAACAAAAAAAATGTC/CAAAAAAAAAAAAGATAAAACAAAAAAAATGTC	CAAAAAAAAAAAAGATAAAACAAAAAAAATGTC/CAAAAAAAAAAAAGATAAAACAAAAAAAATGTC	CAAAAAAAAAAAAGATAAAACAAAAAAAATGTC/CAAAAAAAAAAAAGATAAAACAAAAAAAATGTC	CAAAAAAAAAAAAGATAAAACAAAAAAAATGTC/CAAAAAAAAAAAAGATAAAACAAAAAAAATGTC	CAAAAAAAAAAAAGATAAAACAAAAAAAATGTC/CAAAAAAAAAAAAGATAAAACAAAAAAAATGTC	CAAAAAAAAAAAAGATAAAACAAAAAAAATGTC/CAAAAAAAAAAAAGATAAAACAAAAAAAATGTC	.	CAAAAAAAAAAAAGATAAAACAAAAAAAATGTC/CAAAAAAAAAAAAGATAAAACAAAAAAAATGTC	CAAAAAAAAAAAAGATAAAACAAAAAAAATGTC/CAAAAAAAAAAAAGATAAAACAAAAAAAATGTC	10/1	7/0	22/0	18/0	148/0	6/0	7/1	1/0	./.	4/0	2/2	AGGAAGGAAACAACAACaaccaaaaaaaaaccaaaaaaaaaaaagataaaacaaaaaaaaTGTC	10	0	148	0	2	2
1	284354	C	G	PASS	G G G G	5_prime_UTR_variant upstream_gene_variant downstream_gene_variant downstream_gene_variant	MODIFIER MODIFIER MODIFIER MODIFIER	KEA1 KEA1 AT1G01770 PLIM2B	AT1G01790 AT1G01790 AT1G01770 AT1G01780	transcript transcript transcript transcript	AT1G01790.1 AT1G01790.2 AT1G01770.1 AT1G01780.1	protein_coding protein_coding protein_coding protein_coding	1/21	c.-341C>G c.-427C>G c.*1864C>G c.*272C>G					427 106 1463 109		C/C	C/C	C/C	C/C	C/C	C/C	C/C	C/G	C/C	C/C	C/C	31/0	19/0	52/0	42/0	229/0	22/0	24/0	8/2	7/0	11/0	25/0	AATATCTGTTCGGTTCAAAGATACCAAACTACTTATATACCGGATCAAACCAAGTGGTTATCGG	11	0.0454545	229	0	25	0
1	286817	ATTTTTTTTTCTTCTTTTGTTAA	ATTTTTTTTCTTCTTTTGTTAA	PASS	ATTTTTTTTCTTCTTTTGTTAA ATTTTTTTTCTTCTTTTGTTAA ATTTTTTTTCTTCTTTTGTTAA ATTTTTTTTCTTCTTTTGTTAA ATTTTTTTTCTTCTTTTGTTAA	downstream_gene_variant downstream_gene_variant downstream_gene_variant intron_variant intron_variant	MODIFIER MODIFIER MODIFIER MODIFIER MODIFIER	AT1G01770 PLIM2B AT1G04063 KEA1 KEA1	AT1G01770 AT1G01780 AT1G04063 AT1G01790 AT1G01790	transcript transcript transcript transcript transcript	AT1G01770.1 AT1G01780.1 AT1G04063.1 AT1G01790.1 AT1G01790.2	protein_coding protein_coding pseudogene protein_coding protein_coding	4/20 3/19	c.*4336delT c.*2744delT n.*4768delA c.1834+19delT c.1834+19delT					3935 2581 4768		ATTTTTTTTTCTTCTTTTGTTAA/ATTTTTTTTTCTTCTTTTGTTAA	ATTTTTTTTTCTTCTTTTGTTAA/ATTTTTTTTTCTTCTTTTGTTAA	ATTTTTTTTTCTTCTTTTGTTAA/ATTTTTTTTTCTTCTTTTGTTAA	ATTTTTTTTTCTTCTTTTGTTAA/ATTTTTTTTTCTTCTTTTGTTAA	ATTTTTTTTTCTTCTTTTGTTAA/ATTTTTTTTTCTTCTTTTGTTAA	ATTTTTTTTTCTTCTTTTGTTAA/ATTTTTTTTCTTCTTTTGTTAA	ATTTTTTTTTCTTCTTTTGTTAA/ATTTTTTTTTCTTCTTTTGTTAA	ATTTTTTTTTCTTCTTTTGTTAA/ATTTTTTTTTCTTCTTTTGTTAA	ATTTTTTTTTCTTCTTTTGTTAA/ATTTTTTTTTCTTCTTTTGTTAA	ATTTTTTTTTCTTCTTTTGTTAA/ATTTTTTTTTCTTCTTTTGTTAA	ATTTTTTTTTCTTCTTTTGTTAA/ATTTTTTTTTCTTCTTTTGTTAA	14/0	8/0	36/2	28/0	204/0	10/4	15/0	6/0	4/0	8/0	14/0	CTATTTCAGAAAATTCCTGGAGGTAAGTAGTAtttttttttCTTCTTTTGTTAATTCTATCCAT	11	0.0454545	204	0	14	0
1	287446	C	G	PASS	G G	missense_variant missense_variant	MODERATE MODERATE	KEA1 KEA1	AT1G01790 AT1G01790	transcript transcript	AT1G01790.1 AT1G01790.2	protein_coding protein_coding	7/21 6/20	c.2083C>G c.2083C>G	p.Gln695Glu p.Gln695Glu	2428/4259 2404/4237	2083/3582 2083/3582	695/1193 695/1193			C/C	C/C	C/C	C/C	C/C	C/C	C/C	C/C	C/G	C/C	C/C	16/0	24/0	61/0	29/0	262/0	31/0	20/0	3/0	3/2	11/0	20/0	AGTTGGATTGCTTGCCCATTATGTTGCTGGTCAGGCTGGTCCAGCAGCAATAGTGATTGGAAAT	11	0.0454545	262	0	20	0
1	288223	A	G	PASS	G G G G	downstream_gene_variant downstream_gene_variant intron_variant intron_variant	MODIFIER MODIFIER MODIFIER MODIFIER	PLIM2B AT1G04063 KEA1 KEA1	AT1G01780 AT1G04063 AT1G01790 AT1G01790	transcript transcript transcript transcript	AT1G01780.1 AT1G04063.1 AT1G01790.1 AT1G01790.2	protein_coding pseudogene protein_coding protein_coding	10/20 9/19	c.*4141A>G n.*3371T>C c.2376+47A>G c.2376+47A>G					3978 3371		A/A	A/A	A/A	A/A	A/A	A/A	A/A	A/G	A/A	A/A	A/A	19/0	19/0	61/0	34/0	241/0	14/0	28/0	4/2	8/0	5/0	29/0	TTTAACTTTTGAGGGTTCAGATATCAAAATAAGTTAATTATTACCAAAGTTGTTAGGTGAAATG	11	0.0454545	241	0	29	0
1	288360	G	T	PASS	T T T T T T	upstream_gene_variant upstream_gene_variant downstream_gene_variant downstream_gene_variant intron_variant intron_variant	MODIFIER MODIFIER MODIFIER MODIFIER MODIFIER MODIFIER	AT1G01800 AT1G01800 PLIM2B AT1G04063 KEA1 KEA1	AT1G01800 AT1G01800 AT1G01780 AT1G04063 AT1G01790 AT1G01790	transcript transcript transcript transcript transcript transcript	AT1G01800.1 AT1G01800.2 AT1G01780.1 AT1G04063.1 AT1G01790.1 AT1G01790.2	protein_coding protein_coding protein_coding pseudogene protein_coding protein_coding	10/20 9/19	c.-5036G>T c.-5235G>T c.*4278G>T n.*3234C>A c.2377-41G>T c.2377-41G>T					4886 4982 4115 3234		G/G	G/G	G/G	G/G	G/G	G/G	G/G	G/G	G/T	G/G	G/G	34/0	10/0	53/0	43/0	305/0	21/0	35/0	6/0	8/2	8/0	36/0	TACTTCCGGTACTCAATTTATATGTTTCAATGGAGTTATAATATAAGGAATTTACACTCTTGTT	11	0.0454545	305	0	36	0
1	288559	C	A	PASS	A A A A A A	upstream_gene_variant upstream_gene_variant downstream_gene_variant downstream_gene_variant intron_variant intron_variant	MODIFIER MODIFIER MODIFIER MODIFIER MODIFIER MODIFIER	AT1G01800 AT1G01800 PLIM2B AT1G04063 KEA1 KEA1	AT1G01800 AT1G01800 AT1G01780 AT1G04063 AT1G01790 AT1G01790	transcript transcript transcript transcript transcript transcript	AT1G01800.1 AT1G01800.2 AT1G01780.1 AT1G04063.1 AT1G01790.1 AT1G01790.2	protein_coding protein_coding protein_coding pseudogene protein_coding protein_coding	11/20 10/19	c.-4837C>A c.-5036C>A c.*4477C>A n.*3035G>T c.2482-34C>A c.2482-34C>A					4687 4783 4314 3035		C/C	C/C	C/C	C/C	C/C	C/C	C/C	C/C	C/A	C/C	C/C	26/0	21/0	50/0	30/0	225/0	18/0	17/0	6/0	6/2	11/0	17/0	ATTGAGTAGTTTACTGACATGCCAGTACTTCCCGTCTGCTAATTTTTCCAGTTTCTATAAATCA	11	0.0454545	225	0	17	0
1	288804	T	C	PASS	C C C C C C	upstream_gene_variant upstream_gene_variant downstream_gene_variant downstream_gene_variant intron_variant intron_variant	MODIFIER MODIFIER MODIFIER MODIFIER MODIFIER MODIFIER	AT1G01800 AT1G01800 PLIM2B AT1G04063 KEA1 KEA1	AT1G01800 AT1G01800 AT1G01780 AT1G04063 AT1G01790 AT1G01790	transcript transcript transcript transcript transcript transcript	AT1G01800.1 AT1G01800.2 AT1G01780.1 AT1G04063.1 AT1G01790.1 AT1G01790.2	protein_coding protein_coding protein_coding pseudogene protein_coding protein_coding	12/20 11/19	c.-4592T>C c.-4791T>C c.*4722T>C n.*2790A>G c.2611-78T>C c.2611-78T>C					4442 4538 4559 2790		T/T	T/T	T/T	T/T	T/T	T/T	T/T	T/C	T/T	T/T	T/T	21/0	22/0	64/0	31/0	220/0	10/0	31/0	5/2	11/0	14/0	28/0	AATGAGGAACTATAGATGGAAAAGGAAACCTTTTACTTGTGTTCTAGTAAGATCCTGATATTGT	11	0.0454545	220	0	28	0
1	289460	T	C	PASS	C C C C C	upstream_gene_variant upstream_gene_variant downstream_gene_variant intron_variant intron_variant	MODIFIER MODIFIER MODIFIER MODIFIER MODIFIER	AT1G01800 AT1G01800 AT1G04063 KEA1 KEA1	AT1G01800 AT1G01800 AT1G04063 AT1G01790 AT1G01790	transcript transcript transcript transcript transcript	AT1G01800.1 AT1G01800.2 AT1G04063.1 AT1G01790.1 AT1G01790.2	protein_coding protein_coding pseudogene protein_coding protein_coding	14/20 13/19	c.-3936T>C c.-4135T>C n.*2134A>G c.2970+74T>C c.2970+74T>C					3786 3882 2134		T/T	T/T	T/T	T/T	T/T	T/T	T/T	T/T	T/C	T/T	T/T	36/0	13/0	71/0	39/0	268/0	21/0	20/0	2/0	7/2	3/0	33/0	GGCAATAATTTATCAATCATGGAACCACTTGTAGCTCACACATTCTCTAGTTGAGGAAATCATT	11	0.0454545	268	0	33	0
1	289841	C	A	PASS	A A A A A	upstream_gene_variant upstream_gene_variant downstream_gene_variant intron_variant intron_variant	MODIFIER MODIFIER MODIFIER MODIFIER MODIFIER	AT1G01800 AT1G01800 AT1G04063 KEA1 KEA1	AT1G01800 AT1G01800 AT1G04063 AT1G01790 AT1G01790	transcript transcript transcript transcript transcript	AT1G01800.1 AT1G01800.2 AT1G04063.1 AT1G01790.1 AT1G01790.2	protein_coding protein_coding pseudogene protein_coding protein_coding	16/20 15/19	c.-3555C>A c.-3754C>A n.*1753G>T c.3083+65C>A c.3083+65C>A					3405 3501 1753		C/C	C/C	C/C	C/C	C/C	C/C	C/C	C/C	C/A	C/C	C/C	30/2	16/0	69/0	39/0	252/0	10/0	23/0	4/0	8/2	10/0	27/0	GTTGAAGAATCTTTGTGGGCTAAAGTGGTTTCAAATATTTTGTTCTCGTATCGAACCGAAAATG	11	0.0454545	252	0	27	0
1	293917	C	A	PASS	A A A A A A A A A A	upstream_gene_variant upstream_gene_variant downstream_gene_variant downstream_gene_variant downstream_gene_variant downstream_gene_variant downstream_gene_variant downstream_gene_variant intron_variant intron_variant	MODIFIER MODIFIER MODIFIER MODIFIER MODIFIER MODIFIER MODIFIER MODIFIER MODIFIER MODIFIER	AT1G04063 AT1G01810 KEA1 PEX11C AT1G01830 KEA1 AT1G01830 AT1G01830 AT1G01800 AT1G01800	AT1G04063 AT1G01810 AT1G01790 AT1G01820 AT1G01830 AT1G01790 AT1G01830 AT1G01830 AT1G01800 AT1G01800	transcript transcript transcript transcript transcript transcript transcript transcript transcript transcript	AT1G04063.1 AT1G01810.1 AT1G01790.1 AT1G01820.1 AT1G01830.1 AT1G01790.2 AT1G01830.3 AT1G01830.2 AT1G01800.1 AT1G01800.2	pseudogene protein_coding protein_coding protein_coding protein_coding protein_coding protein_coding protein_coding protein_coding protein_coding	2/4 2/4	n.-1856G>T c.-1325C>A c.*3048C>A c.*2296G>T c.*4800G>T c.*3048C>A c.*4800G>T c.*4800G>T c.268-138C>A c.163-138C>A					1856 1290 2716 2084 4534 2714 4534 4534		C/C	C/C	C/C	C/C	C/C	C/C	C/C	.	C/A	C/C	C/C	30/0	17/0	75/0	48/0	281/0	28/0	28/0	./.	6/2	7/0	24/0	ATCCTTTTTAGGGATTGAGATACTTCTTCAACAACTTCTTGTCTGTTGCGACTAGGATACATAC	10	0.05	281	0	24	0
1	296670	T	C	PASS	C	missense_variant	MODERATE	PEX11C	AT1G01820	transcript	AT1G01820.1	protein_coding	6/8	c.454A>G	p.Ile152Val	796/1262	454/708	152/235			T/T	T/T	T/T	T/T	T/T	T/T	T/T	T/C	T/T	T/T	T/T	20/0	13/0	66/0	42/0	229/0	15/0	36/0	4/2	9/0	9/0	23/0	TTGTTCCCTATCTCTTTTTCTAACTTCTTAATTGATGCTGACAGCCTACCAAGCTCCCCAACCT	11	0.0454545	229	0	23	0
1	297794	CAAAACAAAGAAAACC	CAAACAAAGAAAACC	PASS	CAAACAAAGAAAACC CAAACAAAGAAAACC CAAACAAAGAAAACC CAAACAAAGAAAACC CAAACAAAGAAAACC CAAACAAAGAAAACC CAAACAAAGAAAACC	downstream_gene_variant downstream_gene_variant downstream_gene_variant downstream_gene_variant downstream_gene_variant downstream_gene_variant intron_variant	MODIFIER MODIFIER MODIFIER MODIFIER MODIFIER MODIFIER MODIFIER	AT1G01800 AT1G01810 AT1G01830 AT1G01800 AT1G01830 AT1G01830 PEX11C	AT1G01800 AT1G01810 AT1G01830 AT1G01800 AT1G01830 AT1G01830 AT1G01820	transcript transcript transcript transcript transcript transcript transcript	AT1G01800.1 AT1G01810.1 AT1G01830.1 AT1G01800.2 AT1G01830.3 AT1G01830.2 AT1G01820.1	protein_coding protein_coding protein_coding protein_coding protein_coding protein_coding protein_coding	1/7	c.*2910delA c.*2074delA c.*919delT c.*2910delA c.*919delT c.*919delT c.-20-55delT					2712 1939 653 2758 653 653		CAAAACAAAGAAAACC/CAAAACAAAGAAAACC	CAAAACAAAGAAAACC/CAAAACAAAGAAAACC	CAAAACAAAGAAAACC/CAAAACAAAGAAAACC	CAAAACAAAGAAAACC/CAAAACAAAGAAAACC	CAAAACAAAGAAAACC/CAAAACAAAGAAAACC	CAAAACAAAGAAAACC/CAAAACAAAGAAAACC	CAAAACAAAGAAAACC/CAAAACAAAGAAAACC	CAAAACAAAGAAAACC/CAAACAAAGAAAACC	CAAAACAAAGAAAACC/CAAAACAAAGAAAACC	CAAAACAAAGAAAACC/CAAAACAAAGAAAACC	CAAAACAAAGAAAACC/CAAAACAAAGAAAACC	26/0	20/0	46/0	36/0	217/0	19/0	29/0	2/2	6/0	10/0	20/0	TTAGGTTTGAGGTAACCATATCCAAAAAAGTCAAAACAAAGAAAACCCGATTTTTTATTAGTCA	11	0.0454545	217	0	20	0
1	298288	TAAAAAAAAAAAGTTAAAATATAG	TAAAAAAAAAAGTTAAAATATAG	PASS	TAAAAAAAAAAGTTAAAATATAG TAAAAAAAAAAGTTAAAATATAG TAAAAAAAAAAGTTAAAATATAG TAAAAAAAAAAGTTAAAATATAG TAAAAAAAAAAGTTAAAATATAG TAAAAAAAAAAGTTAAAATATAG TAAAAAAAAAAGTTAAAATATAG	5_prime_UTR_variant downstream_gene_variant downstream_gene_variant downstream_gene_variant downstream_gene_variant downstream_gene_variant downstream_gene_variant	MODIFIER MODIFIER MODIFIER MODIFIER MODIFIER MODIFIER MODIFIER	PEX11C AT1G01800 AT1G01810 AT1G01830 AT1G01800 AT1G01830 AT1G01830	AT1G01820 AT1G01800 AT1G01810 AT1G01830 AT1G01800 AT1G01830 AT1G01830	transcript transcript transcript transcript transcript transcript transcript	AT1G01820.1 AT1G01800.1 AT1G01810.1 AT1G01830.1 AT1G01800.2 AT1G01830.3 AT1G01830.2	protein_coding protein_coding protein_coding protein_coding protein_coding protein_coding protein_coding	1/8	c.-307delT c.*3411delA c.*2575delA c.*418delT c.*3411delA c.*418delT c.*418delT					576 3213 2440 152 3259 152 152		TAAAAAAAAAAAGTTAAAATATAG/TAAAAAAAAAAAGTTAAAATATAG	TAAAAAAAAAAAGTTAAAATATAG/TAAAAAAAAAAAGTTAAAATATAG	TAAAAAAAAAAAGTTAAAATATAG/TAAAAAAAAAAAGTTAAAATATAG	TAAAAAAAAAAAGTTAAAATATAG/TAAAAAAAAAAAGTTAAAATATAG	TAAAAAAAAAAAGTTAAAATATAG/TAAAAAAAAAAAGTTAAAATATAG	TAAAAAAAAAAAGTTAAAATATAG/TAAAAAAAAAAGTTAAAATATAG	TAAAAAAAAAAAGTTAAAATATAG/TAAAAAAAAAAAGTTAAAATATAG	TAAAAAAAAAAAGTTAAAATATAG/TAAAAAAAAAAGTTAAAATATAG	TAAAAAAAAAAAGTTAAAATATAG/TAAAAAAAAAAAGTTAAAATATAG	TAAAAAAAAAAAGTTAAAATATAG/TAAAAAAAAAAAGTTAAAATATAG	TAAAAAAAAAAAGTTAAAATATAG/TAAAAAAAAAAAGTTAAAATATAG	9/0	9/0	22/0	14/1	207/0	10/4	15/0	1/1	4/0	9/0	10/1	ATTATTATGTTTCCTAGCAACAAGATAGACCTaaaaaaaaaaaGTTAAAATATAGTGTGAGATA	11	0.0909091	207	0	10	1
1	298900	C	A	PASS	A A A	synonymous_variant synonymous_variant synonymous_variant	LOW LOW LOW	AT1G01830 AT1G01830 AT1G01830	AT1G01830 AT1G01830 AT1G01830	transcript transcript transcript	AT1G01830.1 AT1G01830.3 AT1G01830.2	protein_coding protein_coding protein_coding	2/2 3/3 5/5	c.1542G>T c.1542G>T c.1542G>T	p.Thr514Thr p.Thr514Thr p.Thr514Thr	1771/2220 1849/2298 2068/2517	1542/1725 1542/1725 1542/1725	514/574 514/574 514/574			C/C	C/A	C/C	C/C	C/C	C/C	C/C	C/C	C/C	C/C	C/C	27/0	7/2	46/0	30/0	209/0	17/0	21/0	4/0	14/0	6/0	18/0	CCAACAGCCCCGCCACGGCGTACTTCTTCGCCGTGTTTCCAGGGTTTGAATCCAATAACATCAC	11	0.0454545	209	0	18	0
1	299107	C	A	PASS	A A A	synonymous_variant synonymous_variant synonymous_variant	LOW LOW LOW	AT1G01830 AT1G01830 AT1G01830	AT1G01830 AT1G01830 AT1G01830	transcript transcript transcript	AT1G01830.1 AT1G01830.3 AT1G01830.2	protein_coding protein_coding protein_coding	2/2 3/3 5/5	c.1335G>T c.1335G>T c.1335G>T	p.Pro445Pro p.Pro445Pro p.Pro445Pro	1564/2220 1642/2298 1861/2517	1335/1725 1335/1725 1335/1725	445/574 445/574 445/574			C/C	C/A	C/C	C/C	C/C	C/C	C/C	C/C	C/C	C/C	C/C	15/0	8/2	58/0	17/0	253/1	21/0	22/0	10/0	13/0	4/0	22/0	AACCGGATTCTCCCACTAGCCTTTTCGTCTCCGGCGAGCAAGCGAAACGGCAAATAGCCGATGC	11	0.0454545	253	1	22	0
1	299342	G	T	PASS	T T T	missense_variant missense_variant missense_variant	MODERATE MODERATE MODERATE	AT1G01830 AT1G01830 AT1G01830	AT1G01830 AT1G01830 AT1G01830	transcript transcript transcript	AT1G01830.1 AT1G01830.3 AT1G01830.2	protein_coding protein_coding protein_coding	2/2 3/3 5/5	c.1100C>A c.1100C>A c.1100C>A	p.Ala367Asp p.Ala367Asp p.Ala367Asp	1329/2220 1407/2298 1626/2517	1100/1725 1100/1725 1100/1725	367/574 367/574 367/574			G/G	G/G	G/G	G/G	G/G	G/G	G/G	G/T	G/G	G/G	G/G	20/0	7/0	61/0	24/0	223/0	24/0	25/0	6/2	8/0	4/0	27/0	TCCGCCTTCTGAGACAATGGCTTCACGTAGAGCGTCGCTCGCTGCAGTGAGATTCTGCAAACAC	11	0.0454545	223	0	27	0
1	299834	A	G	PASS	G G G	missense_variant missense_variant missense_variant	MODERATE MODERATE MODERATE	AT1G01830 AT1G01830 AT1G01830	AT1G01830 AT1G01830 AT1G01830	transcript transcript transcript	AT1G01830.1 AT1G01830.3 AT1G01830.2	protein_coding protein_coding protein_coding	2/2 3/3 5/5	c.608T>C c.608T>C c.608T>C	p.Leu203Pro p.Leu203Pro p.Leu203Pro	837/2220 915/2298 1134/2517	608/1725 608/1725 608/1725	203/574 203/574 203/574			A/A	A/A	A/A	A/A	A/A	A/A	A/A	A/G	A/A	A/A	A/A	26/0	12/0	67/0	34/0	219/0	25/0	26/0	5/2	17/0	10/0	21/0	TGCAACGTTGGCTCGTCCGATCAAAGGCATAAGAACCATCTTTTCATCTTCTTGCATTGCACCA	11	0.0454545	219	0	21	0
1	299991	C	A	PASS	A A A	missense_variant missense_variant missense_variant	MODERATE MODERATE MODERATE	AT1G01830 AT1G01830 AT1G01830	AT1G01830 AT1G01830 AT1G01830	transcript transcript transcript	AT1G01830.1 AT1G01830.3 AT1G01830.2	protein_coding protein_coding protein_coding	2/2 3/3 5/5	c.451G>T c.451G>T c.451G>T	p.Ala151Ser p.Ala151Ser p.Ala151Ser	680/2220 758/2298 977/2517	451/1725 451/1725 451/1725	151/574 151/574 151/574			C/C	C/A	C/C	C/C	C/C	C/C	C/C	C/C	C/C	C/C	C/C	15/0	4/2	80/0	20/0	168/0	17/0	26/0	3/0	8/0	7/0	26/0	GATGAACTTGAAATGTAAAGAGGTAACGTAGCTTCACCGAGAACGCCGGTCTTGATCAAAACCC	11	0.0454545	168	0	26	0
1	301424	G	T	PASS	T T T T T T T T T T T T T	upstream_gene_variant upstream_gene_variant upstream_gene_variant upstream_gene_variant upstream_gene_variant upstream_gene_variant downstream_gene_variant downstream_gene_variant downstream_gene_variant downstream_gene_variant downstream_gene_variant downstream_gene_variant intron_variant	MODIFIER MODIFIER MODIFIER MODIFIER MODIFIER MODIFIER MODIFIER MODIFIER MODIFIER MODIFIER MODIFIER MODIFIER MODIFIER	PEX11C AT1G01830 AT1G01840 AT1G04073 AT1G01870 AT1G01830 AT1G04067 PFC1 PFC1 PFC1 PFC1 PFC1 AT1G01830	AT1G01820 AT1G01830 AT1G01840 AT1G04073 AT1G01870 AT1G01830 AT1G04067 AT1G01860 AT1G01860 AT1G01860 AT1G01860 AT1G01860 AT1G01830	transcript transcript transcript transcript transcript transcript transcript transcript transcript transcript transcript transcript transcript	AT1G01820.1 AT1G01830.1 AT1G01840.1 AT1G04073.1 AT1G01870.1 AT1G01830.3 AT1G04067.1 AT1G01860.4 AT1G01860.1 AT1G01860.2 AT1G01860.3 AT1G01860.5 AT1G01830.2	protein_coding protein_coding protein_coding pseudogene protein_coding protein_coding pseudogene protein_coding protein_coding protein_coding protein_coding protein_coding protein_coding	2/4	c.-3701C>A c.-983C>A c.-2226G>T n.-3057G>T c.-4960G>T c.-983C>A n.*2039C>A c.*3198C>A c.*3015C>A c.*3015C>A c.*3198C>A c.*3727C>A c.-213+64C>A					3090 667 2113 3057 4960 503 2039 3198 2709 3015 3198 3727	WARNING_TRANSCRIPT_INCOMPLETE	G/G	G/G	G/G	G/G	G/G	G/G	G/G	G/G	G/G	G/T	G/G	28/0	17/0	52/0	47/0	208/0	33/0	22/0	13/0	19/0	8/2	26/0	ATACTGAGTGATCTAATAAATATTGAAATTAGCCCAAAATTTAGTAGTAATCTTTAGTGGATGA	11	0.0454545	208	0	26	0
1	301894	T	G	PASS	G G G G G G G G G G G G G G G G G	upstream_gene_variant upstream_gene_variant upstream_gene_variant upstream_gene_variant upstream_gene_variant upstream_gene_variant downstream_gene_variant downstream_gene_variant downstream_gene_variant downstream_gene_variant downstream_gene_variant downstream_gene_variant downstream_gene_variant downstream_gene_variant downstream_gene_variant downstream_gene_variant intron_variant	MODIFIER MODIFIER MODIFIER MODIFIER MODIFIER MODIFIER MODIFIER MODIFIER MODIFIER MODIFIER MODIFIER MODIFIER MODIFIER MODIFIER MODIFIER MODIFIER MODIFIER	PEX11C AT1G01830 AT1G01840 AT1G04073 AT1G01870 AT1G01830 AT1G04067 PFC1 GEN1 PFC1 PFC1 PFC1 PFC1 GEN1 GEN1 GEN1 AT1G01830	AT1G01820 AT1G01830 AT1G01840 AT1G04073 AT1G01870 AT1G01830 AT1G04067 AT1G01860 AT1G01880 AT1G01860 AT1G01860 AT1G01860 AT1G01860 AT1G01880 AT1G01880 AT1G01880 AT1G01830	transcript transcript transcript transcript transcript transcript transcript transcript transcript transcript transcript transcript transcript transcript transcript transcript transcript	AT1G01820.1 AT1G01830.1 AT1G01840.1 AT1G04073.1 AT1G01870.1 AT1G01830.3 AT1G04067.1 AT1G01860.4 AT1G01880.1 AT1G01860.1 AT1G01860.2 AT1G01860.3 AT1G01860.5 AT1G01880.3 AT1G01880.2 AT1G01880.4 AT1G01830.2	protein_coding protein_coding protein_coding pseudogene protein_coding protein_coding pseudogene protein_coding protein_coding protein_coding protein_coding protein_coding protein_coding protein_coding protein_coding protein_coding protein_coding	1/4	c.-4171A>C c.-1453A>C c.-1756T>G n.-2587T>G c.-4490T>G c.-1453A>C n.*1569A>C c.*2728A>C c.*4664A>C c.*2545A>C c.*2545A>C c.*2728A>C c.*3257A>C c.*4664A>C c.*4664A>C c.*4664A>C c.-270+160A>C					3560 1137 1643 2587 4490 973 1569 2728 4586 2239 2545 2728 3257 4573 4586 4664	WARNING_TRANSCRIPT_INCOMPLETE	T/T	T/T	T/T	T/T	T/T	T/T	T/T	T/G	.	T/T	T/T	9/0	2/0	25/0	13/0	154/0	12/0	15/0	8/2	./.	2/0	15/0	AACCAACCTTTTAAGATTCAGAATCTTAAAATAATTTTCATCTTTTGTTTACGaaaatcaaaaa	10	0.05	154	0	15	0
1	301927	GAC	AAA	PASS	AAA AAA AAA AAA AAA AAA AAA AAA AAA AAA AAA AAA AAA AAA AAA AAA AAA	upstream_gene_variant upstream_gene_variant upstream_gene_variant upstream_gene_variant upstream_gene_variant upstream_gene_variant downstream_gene_variant downstream_gene_variant downstream_gene_variant downstream_gene_variant downstream_gene_variant downstream_gene_variant downstream_gene_variant downstream_gene_variant downstream_gene_variant downstream_gene_variant intron_variant	MODIFIER MODIFIER MODIFIER MODIFIER MODIFIER MODIFIER MODIFIER MODIFIER MODIFIER MODIFIER MODIFIER MODIFIER MODIFIER MODIFIER MODIFIER MODIFIER MODIFIER	PEX11C AT1G01830 AT1G01840 AT1G04073 AT1G01870 AT1G01830 AT1G04067 PFC1 GEN1 PFC1 PFC1 PFC1 PFC1 GEN1 GEN1 GEN1 AT1G01830	AT1G01820 AT1G01830 AT1G01840 AT1G04073 AT1G01870 AT1G01830 AT1G04067 AT1G01860 AT1G01880 AT1G01860 AT1G01860 AT1G01860 AT1G01860 AT1G01880 AT1G01880 AT1G01880 AT1G01830	transcript transcript transcript transcript transcript transcript transcript transcript transcript transcript transcript transcript transcript transcript transcript transcript transcript	AT1G01820.1 AT1G01830.1 AT1G01840.1 AT1G04073.1 AT1G01870.1 AT1G01830.3 AT1G04067.1 AT1G01860.4 AT1G01880.1 AT1G01860.1 AT1G01860.2 AT1G01860.3 AT1G01860.5 AT1G01880.3 AT1G01880.2 AT1G01880.4 AT1G01830.2	protein_coding protein_coding protein_coding pseudogene protein_coding protein_coding pseudogene protein_coding protein_coding protein_coding protein_coding protein_coding protein_coding protein_coding protein_coding protein_coding protein_coding	1/4	c.-4206_-4204delGTCinsTTT c.-1488_-1486delGTCinsTTT c.-1723_-1721delGACinsAAA n.-2554_-2552delGACinsAAA c.-4457_-4455delGACinsAAA c.-1488_-1486delGTCinsTTT n.*1534_*1536delGTCinsTTT c.*2693_*2695delGTCinsTTT c.*4629_*4631delGTCinsTTT c.*2510_*2512delGTCinsTTT c.*2510_*2512delGTCinsTTT c.*2693_*2695delGTCinsTTT c.*3222_*3224delGTCinsTTT c.*4629_*4631delGTCinsTTT c.*4629_*4631delGTCinsTTT c.*4629_*…					3593 1170 1610 2554 4457 1006 1536 2695 4553 2206 2512 2695 3224 4540 4553 4631	WARNING_TRANSCRIPT_INCOMPLETE	GAC/AAA	GAC/AAA	GAC/AAA	GAC/AAA	GAC/GAC	GAC/AAA	GAC/AAA	GAC/GAC	GAC/GAC	GAC/GAC	GAC/GAC	9/3	4/1	22/0	7/1	133/4	2/0	6/0	2/0	2/0	4/0	11/0	ATTTTCATCTTTTGTTTACGaaaatcaaaaagacaaaaaaaaaaaaaaaaaaaaaaCTGAGGGA	11	0.272727	133	4	11	0
1	303618	AAGAGAGAGAGAGAGAGT	AAGAGAGAGAGAGT	PASS	AAGAGAGAGAGAGT AAGAGAGAGAGAGT AAGAGAGAGAGAGT AAGAGAGAGAGAGT AAGAGAGAGAGAGT AAGAGAGAGAGAGT AAGAGAGAGAGAGT AAGAGAGAGAGAGT AAGAGAGAGAGAGT AAGAGAGAGAGAGT AAGAGAGAGAGAGT AAGAGAGAGAGAGT AAGAGAGAGAGAGT AAGAGAGAGAGAGT AAGAGAGAGAGAGT AAGAGAGAGAGAGT	5_prime_UTR_variant upstream_gene_variant upstream_gene_variant upstream_gene_variant upstream_gene_variant upstream_gene_variant downstream_gene_variant downstream_gene_variant downstream_gene_variant downstream_gene_variant downstream_gene_variant downstream_gene_variant downstream_gene_variant downstream_gene_variant downstream_gene_variant non_coding_transcript_exon_variant	MODIFIER MODIFIER MODIFIER MODIFIER MODIFIER MODIFIER MODIFIER MODIFIER MODIFIER MODIFIER MODIFIER MODIFIER MODIFIER MODIFIER MODIFIER MODIFIER	AT1G01840 AT1G01830 AT1G04073 AT1G01870 AT1G01830 AT1G01830 PFC1 GEN1 PFC1 PFC1 PFC1 PFC1 GEN1 GEN1 GEN1 AT1G04067	AT1G01840 AT1G01830 AT1G04073 AT1G01870 AT1G01830 AT1G01830 AT1G01860 AT1G01880 AT1G01860 AT1G01860 AT1G01860 AT1G01860 AT1G01880 AT1G01880 AT1G01880 AT1G04067	transcript transcript transcript transcript transcript transcript transcript transcript transcript transcript transcript transcript transcript transcript transcript transcript	AT1G01840.1 AT1G01830.1 AT1G04073.1 AT1G01870.1 AT1G01830.3 AT1G01830.2 AT1G01860.4 AT1G01880.1 AT1G01860.1 AT1G01860.2 AT1G01860.3 AT1G01860.5 AT1G01880.3 AT1G01880.2 AT1G01880.4 AT1G04067.1	protein_coding protein_coding pseudogene protein_coding protein_coding protein_coding protein_coding protein_coding protein_coding protein_coding protein_coding protein_coding protein_coding protein_coding protein_coding pseudogene	1/1 1/1	c.-19_-16delAGAG c.-3193_-3190delCTCT n.-850_-847delAGAG c.-2753_-2750delAGAG c.-3193_-3190delCTCT c.-3193_-3190delCTCT c.*988_*991delCTCT c.*2924_*2927delCTCT c.*805_*808delCTCT c.*805_*808delCTCT c.*988_*991delCTCT c.*1517_*1520delCTCT c.*2924_*2927delCTCT c.*2924_*2927delCTCT c.*2924_*2927delCTCT n.344_347delCTCT					16 2874 850 2753 2710 1321 991 2849 502 808 991 1520 2836 2849 2927	WARNING_TRANSCRIPT_INCOMPLETE	AAGAGAGAGAGAGAGAGT/AAGAGAGAGAGAGAGAGT	AAGAGAGAGAGAGAGAGT/AAGAGAGAGAGAGAGAGT	AAGAGAGAGAGAGAGAGT/AAGAGAGAGAGAGAGAGT	AAGAGAGAGAGAGAGAGT/AAGAGAGAGAGAGAGAGT	AAGAGAGAGAGAGAGAGT/AAGAGAGAGAGAGAGAGT	AAGAGAGAGAGAGAGAGT/AAGAGAGAGAGAGAGAGT	AAGAGAGAGAGAGAGAGT/AAGAGAGAGAGAGAGAGT	AAGAGAGAGAGAGAGAGT/AAGAGAGAGAGAGAGAGT	AAGAGAGAGAGAGAGAGT/AAGAGAGAGAGAGT	AAGAGAGAGAGAGAGAGT/AAGAGAGAGAGAGAGAGT	AAGAGAGAGAGAGAGAGT/AAGAGAGAGAGAGAGAGT	20/0	15/0	49/0	26/0	194/0	19/0	22/0	11/0	5/2	6/0	15/0	GAAATAGATTATCCATAGAAAGCGAAAGCGAAagagagagagagagagTGTGTGTGTAAGAATA	11	0.0454545	194	0	15	0
1	304066	C	T	PASS	T	synonymous_variant	LOW	AT1G01840	AT1G01840	transcript	AT1G01840.1	protein_coding	1/1	c.417C>T	p.Thr139Thr	530/822	417/459	139/152			C/C	C/C	C/C	C/C	C/C	C/C	C/C	C/T	C/C	C/C	C/C	31/0	20/0	48/0	38/0	246/0	33/0	22/0	4/2	14/0	10/0	22/0	ATTATGGGTTTGATTCCGACCCACATGCCACCAAGTTGAGAGCTTTGGATCTTATCTACCAGTT	11	0.0454545	246	0	22	0
1	315206	CTTTTTTTTTTTTTTTTGAATTTGGC	CTTTTTTTTTTTTTTTGAATTTGGC	PASS	CTTTTTTTTTTTTTTTGAATTTGGC CTTTTTTTTTTTTTTTGAATTTGGC CTTTTTTTTTTTTTTTGAATTTGGC CTTTTTTTTTTTTTTTGAATTTGGC CTTTTTTTTTTTTTTTGAATTTGGC CTTTTTTTTTTTTTTTGAATTTGGC CTTTTTTTTTTTTTTTGAATTTGGC CTTTTTTTTTTTTTTTGAATTTGGC CTTTTTTTTTTTTTTTGAATTTGGC CTTTTTTTTTTTTTTTGAATTTGGC CTTTTTTTTTTTTTTTGAATTTGGC CTTTTTTTTTTTTTTTGAATTTGGC CTTTTTTTTTTTTTTTGAATTTGGC CTTTTTTTTTTTTTTTGAATTTGGC	upstream_gene_variant upstream_gene_variant upstream_gene_variant upstream_gene_variant upstream_gene_variant upstream_gene_variant downstream_gene_variant downstream_gene_variant downstream_gene_variant intron_variant intron_variant intron_variant intron_variant intron_variant	MODIFIER MODIFIER MODIFIER MODIFIER MODIFIER MODIFIER MODIFIER MODIFIER MODIFIER MODIFIER MODIFIER MODIFIER MODIFIER MODIFIER	AT1G04077 AT1G01920 AT1G01920 AT1G01920 AT1G01920 AT1G01920 SBTI1.1 AT1G04083 AT1G01930 AT1G01910 AT1G01910 AT1G01910 AT1G01910 AT1G01910	AT1G04077 AT1G01920 AT1G01920 AT1G01920 AT1G01920 AT1G01920 AT1G01900 AT1G04083 AT1G01930 AT1G01910 AT1G01910 AT1G01910 AT1G01910 AT1G01910	transcript transcript transcript transcript transcript transcript transcript transcript transcript transcript transcript transcript transcript transcript	AT1G04077.1 AT1G01920.1 AT1G01920.2 AT1G01920.3 AT1G01920.4 AT1G01920.5 AT1G01900.1 AT1G04083.1 AT1G01930.1 AT1G01910.1 AT1G01910.4 AT1G01910.2 AT1G01910.3 AT1G01910.5	pseudogene protein_coding protein_coding protein_coding protein_coding protein_coding protein_coding pseudogene protein_coding protein_coding protein_coding protein_coding protein_coding protein_coding	1/7 1/7 1/6 1/6 1/5	n.-2338delA c.-982delT c.-982delT c.-982delT c.-1216delT c.-982delT c.*2211delT n.*759delT c.*4819delA c.256-207delA c.256-207delA c.256-207delA c.256-207delA c.68+355delA					2338 965 761 761 888 891 2092 759 4547		CTTTTTTTTTTTTTTTTGAATTTGGC/CTTTTTTTTTTTTTTTTGAATTTGGC	CTTTTTTTTTTTTTTTTGAATTTGGC/CTTTTTTTTTTTTTTTTGAATTTGGC	CTTTTTTTTTTTTTTTTGAATTTGGC/CTTTTTTTTTTTTTTTTGAATTTGGC	CTTTTTTTTTTTTTTTTGAATTTGGC/CTTTTTTTTTTTTTTTTGAATTTGGC	CTTTTTTTTTTTTTTTTGAATTTGGC/CTTTTTTTTTTTTTTTTGAATTTGGC	CTTTTTTTTTTTTTTTTGAATTTGGC/CTTTTTTTTTTTTTTTGAATTTGGC	CTTTTTTTTTTTTTTTTGAATTTGGC/CTTTTTTTTTTTTTTTTGAATTTGGC	CTTTTTTTTTTTTTTTTGAATTTGGC/CTTTTTTTTTTTTTTTTGAATTTGGC	CTTTTTTTTTTTTTTTTGAATTTGGC/CTTTTTTTTTTTTTTTGAATTTGGC	CTTTTTTTTTTTTTTTTGAATTTGGC/CTTTTTTTTTTTTTTTGAATTTGGC	CTTTTTTTTTTTTTTTTGAATTTGGC/CTTTTTTTTTTTTTTTTGAATTTGGC	8/2	5/1	10/4	8/0	166/1	1/0	7/0	3/0	6/3	3/1	5/1	ATTAGAGGCGACCCAGAACCACAAAAAACAACttttttttttttttttGAATTTGGCATAACTA	11	0.136364	166	1	5	1
1	318351	G	T	PASS	T	missense_variant	MODERATE	AT1G01920	AT1G01920	transcript	AT1G01920.1	protein_coding	12/16	c.1043G>T	p.Gly348Val	1060/1873	1043/1719	348/572			G/G	G/G	G/G	G/G	G/G	G/G	G/G	G/T	G/G	G/G	G/G	28/0	21/0	66/0	35/0	233/0	42/0	23/0	6/2	13/0	9/0	22/0	GTTCTCACATCTGTTGTTACGTTTAACAATGGATTTATTCAGGTACATTATCCTGTTGAGGCAA	11	0.0454545	233	0	22	0
1	318884	A	G	PASS	G G G G G G G G G G G G G	3_prime_UTR_variant upstream_gene_variant upstream_gene_variant upstream_gene_variant upstream_gene_variant upstream_gene_variant upstream_gene_variant downstream_gene_variant downstream_gene_variant intron_variant intron_variant intron_variant intron_variant	MODIFIER MODIFIER MODIFIER MODIFIER MODIFIER MODIFIER MODIFIER MODIFIER MODIFIER MODIFIER MODIFIER MODIFIER MODIFIER	AT1G01920 AT1G01910 CYP18-1 AT1G01910 AT1G01910 AT1G01910 AT1G01910 AT1G04083 AT1G01930 AT1G01920 AT1G01920 AT1G01920 AT1G01920	AT1G01920 AT1G01910 AT1G01940 AT1G01910 AT1G01910 AT1G01910 AT1G01910 AT1G04083 AT1G01930 AT1G01920 AT1G01920 AT1G01920 AT1G01920	transcript transcript transcript transcript transcript transcript transcript transcript transcript transcript transcript transcript transcript	AT1G01920.3 AT1G01910.1 AT1G01940.1 AT1G01910.4 AT1G01910.2 AT1G01910.3 AT1G01910.5 AT1G04083.1 AT1G01930.1 AT1G01920.1 AT1G01920.2 AT1G01920.4 AT1G01920.5	protein_coding protein_coding protein_coding protein_coding protein_coding protein_coding protein_coding pseudogene protein_coding protein_coding protein_coding protein_coding protein_coding	13/15 13/15 13/15 13/15 13/14	c.*65A>G c.-3053T>C c.-4198A>G c.-3053T>C c.-3053T>C c.-3053T>C c.-3240T>C n.*4421A>G c.*1157T>C c.1374+71A>G c.1299+71A>G c.1167+71A>G c.1299+71A>G					65 2959 4002 2904 2794 2982 2982 4421 885		A/A	A/G	A/A	A/A	A/A	A/A	A/A	A/A	A/A	A/A	A/A	33/0	8/2	60/0	49/0	243/0	39/0	34/0	13/0	16/0	24/0	33/0	CCATATCCTACACAAAAAATCTCCATCTCTGAAAGAGTGAAAGTAGTAACTTGGGAAACGAAGG	11	0.0454545	243	0	33	0
1	319035	T	C	PASS	C C C C	missense_variant missense_variant missense_variant missense_variant	MODERATE MODERATE MODERATE MODERATE	AT1G01920 AT1G01920 AT1G01920 AT1G01920	AT1G01920 AT1G01920 AT1G01920 AT1G01920	transcript transcript transcript transcript	AT1G01920.1 AT1G01920.2 AT1G01920.4 AT1G01920.5	protein_coding protein_coding protein_coding protein_coding	14/16 14/16 14/16 14/15	c.1424T>C c.1349T>C c.1217T>C c.1349T>C	p.Met475Thr p.Met450Thr p.Met406Thr p.Met450Thr	1441/1873 1570/2025 1459/1907 1440/1953	1424/1719 1349/1644 1217/1512 1349/1554	475/572 450/547 406/503 450/517			T/T	T/C	T/T	T/T	T/T	T/T	T/T	T/T	T/T	T/T	T/T	27/0	8/2	72/0	42/0	214/0	35/0	37/0	14/0	17/0	18/0	23/0	GGCGAGCAACCTTCTGAAACTGAGGTCAGGATGGCAGTATGGGAAGCATGTGGGGATTCTGGAG	11	0.0454545	214	0	23	0
1	321657	A	T	PASS	T T T T T T T T T T T	upstream_gene_variant upstream_gene_variant upstream_gene_variant upstream_gene_variant upstream_gene_variant downstream_gene_variant downstream_gene_variant downstream_gene_variant downstream_gene_variant downstream_gene_variant intron_variant	MODIFIER MODIFIER MODIFIER MODIFIER MODIFIER MODIFIER MODIFIER MODIFIER MODIFIER MODIFIER MODIFIER	CYP18-1 ARK2 ARK2 ARK2 ARK2 AT1G01920 AT1G01920 AT1G01920 AT1G01920 AT1G01920 AT1G01930	AT1G01940 AT1G01950 AT1G01950 AT1G01950 AT1G01950 AT1G01920 AT1G01920 AT1G01920 AT1G01920 AT1G01920 AT1G01930	transcript transcript transcript transcript transcript transcript transcript transcript transcript transcript transcript	AT1G01940.1 AT1G01950.3 AT1G01950.1 AT1G01950.4 AT1G01950.2 AT1G01920.1 AT1G01920.2 AT1G01920.3 AT1G01920.4 AT1G01920.5 AT1G01930.1	protein_coding protein_coding protein_coding protein_coding protein_coding protein_coding protein_coding protein_coding protein_coding protein_coding protein_coding	3/6	c.-1425A>T c.-3816A>T c.-3816A>T c.-4705A>T c.-3816A>T c.*2150A>T c.*2150A>T c.*2838A>T c.*2150A>T c.*2315A>T c.861+94T>A					1229 3722 3659 3672 3722 2013 1990 1990 1997 2007		A/A	A/A	A/A	A/A	A/A	A/A	A/A	A/A	A/T	A/A	A/A	22/0	18/0	26/0	35/0	229/0	32/0	24/0	7/0	7/2	17/0	26/0	TCCGAGTTCAGAATTGCCTTTACAAATGGACAGAGCCGCATATATTATTATAAAAAATCAACGA	11	0.0454545	229	0	26	0
1	322466	T	C	PASS	C C C C C C C C C C C	upstream_gene_variant upstream_gene_variant upstream_gene_variant upstream_gene_variant upstream_gene_variant downstream_gene_variant downstream_gene_variant downstream_gene_variant downstream_gene_variant downstream_gene_variant intron_variant	MODIFIER MODIFIER MODIFIER MODIFIER MODIFIER MODIFIER MODIFIER MODIFIER MODIFIER MODIFIER MODIFIER	CYP18-1 ARK2 ARK2 ARK2 ARK2 AT1G01920 AT1G01920 AT1G01920 AT1G01920 AT1G01920 AT1G01930	AT1G01940 AT1G01950 AT1G01950 AT1G01950 AT1G01950 AT1G01920 AT1G01920 AT1G01920 AT1G01920 AT1G01920 AT1G01930	transcript transcript transcript transcript transcript transcript transcript transcript transcript transcript transcript	AT1G01940.1 AT1G01950.3 AT1G01950.1 AT1G01950.4 AT1G01950.2 AT1G01920.1 AT1G01920.2 AT1G01920.3 AT1G01920.4 AT1G01920.5 AT1G01930.1	protein_coding protein_coding protein_coding protein_coding protein_coding protein_coding protein_coding protein_coding protein_coding protein_coding protein_coding	1/6	c.-616T>C c.-3007T>C c.-3007T>C c.-3896T>C c.-3007T>C c.*2959T>C c.*2959T>C c.*3647T>C c.*2959T>C c.*3124T>C c.297+47A>G					420 2913 2850 2863 2913 2822 2799 2799 2806 2816		T/T	T/T	T/T	T/T	T/T	T/T	T/T	T/T	T/C	T/T	T/T	25/0	14/0	62/0	36/0	240/0	38/0	27/0	4/0	7/2	21/1	23/0	ATTGGAAAACGAAATTGTGACACtttttttttCCATATAATTGCTCGAATAATTTAGTCGGAAG	11	0.0454545	240	0	23	0
1	325143	G	T	PASS	T T T T T T T	upstream_gene_variant upstream_gene_variant upstream_gene_variant upstream_gene_variant upstream_gene_variant downstream_gene_variant intergenic_region	MODIFIER MODIFIER MODIFIER MODIFIER MODIFIER MODIFIER MODIFIER	AT1G01930 ARK2 ARK2 ARK2 ARK2 CYP18-1 CYP18-1-ARK2	AT1G01930 AT1G01950 AT1G01950 AT1G01950 AT1G01950 AT1G01940 AT1G01940-AT1G01950	transcript transcript transcript transcript transcript transcript intergenic_region	AT1G01930.1 AT1G01950.3 AT1G01950.1 AT1G01950.4 AT1G01950.2 AT1G01940.1 AT1G01940-AT1G01950	protein_coding protein_coding protein_coding protein_coding protein_coding protein_coding		c.-2334C>A c.-330G>T c.-330G>T c.-1219G>T c.-330G>T c.*424G>T n.325143G>T					2248 236 173 186 236 226		G/G	G/G	G/G	G/G	G/G	G/G	G/G	G/T	G/G	G/G	G/G	19/0	11/0	51/0	17/0	233/0	20/0	27/0	3/2	11/0	7/0	26/0	CAATTAAAGCGGCCACTACCTCTGGCTAGTAGGGACCGAACCACACTGCGCAGTCAGCACAAAC	11	0.0454545	233	0	26	0
1	326288	A	T	PASS	T T T T T T T	upstream_gene_variant downstream_gene_variant downstream_gene_variant intron_variant intron_variant intron_variant intron_variant	MODIFIER MODIFIER MODIFIER MODIFIER MODIFIER MODIFIER MODIFIER	AT1G01930 CYP18-1 BIG3 ARK2 ARK2 ARK2 ARK2	AT1G01930 AT1G01940 AT1G01960 AT1G01950 AT1G01950 AT1G01950 AT1G01950	transcript transcript transcript transcript transcript transcript transcript	AT1G01930.1 AT1G01940.1 AT1G01960.1 AT1G01950.3 AT1G01950.1 AT1G01950.4 AT1G01950.2	protein_coding protein_coding protein_coding protein_coding protein_coding protein_coding protein_coding	3/19 3/18 2/17 3/18	c.-3479T>A c.*1569A>T c.*4542T>A c.394-44A>T c.394-44A>T c.-30-44A>T c.394-44A>T					3393 1371 4300		A/A	A/A	A/A	A/A	A/A	A/A	A/A	A/A	A/T	A/A	A/A	29/0	16/0	64/0	37/0	242/0	19/0	27/0	3/0	5/2	19/0	27/0	TTTATACTCCTTTGCTCCTTCTTTCTTGGTTACCCTTGGGAGTATCTTTACAGTGAAATTGCTT	11	0.0454545	242	0	27	0
1	329313	G	T	PASS	T T T T	missense_variant&splice_region_variant missense_variant&splice_region_variant missense_variant&splice_region_variant missense_variant&splice_region_variant	MODERATE MODERATE MODERATE MODERATE	ARK2 ARK2 ARK2 ARK2	AT1G01950 AT1G01950 AT1G01950 AT1G01950	transcript transcript transcript transcript	AT1G01950.3 AT1G01950.1 AT1G01950.4 AT1G01950.2	protein_coding protein_coding protein_coding protein_coding	16/20 15/19 14/18 15/19	c.2065G>T c.2002G>T c.1579G>T c.1951G>T	p.Ala689Ser p.Ala668Ser p.Ala527Ser p.Ala651Ser	2159/3058 2159/3058 2238/2921 2045/2944	2065/2748 2002/2685 1579/2262 1951/2634	689/915 668/894 527/753 651/877			G/G	G/G	G/G	G/G	G/G	G/G	G/G	G/G	G/T	G/G	G/G	32/0	17/0	54/0	30/0	261/0	18/0	29/0	2/0	5/2	9/0	34/0	ccctttttctttttGGGGTTGATACACAGAGGCAAATCAAGAAAAGATCGTTGAAGCTGGAGGC	11	0.0454545	261	0	34	0
1	329665	G	A	PASS	A A A A	missense_variant missense_variant missense_variant missense_variant	MODERATE MODERATE MODERATE MODERATE	ARK2 ARK2 ARK2 ARK2	AT1G01950 AT1G01950 AT1G01950 AT1G01950	transcript transcript transcript transcript	AT1G01950.3 AT1G01950.1 AT1G01950.4 AT1G01950.2	protein_coding protein_coding protein_coding protein_coding	17/20 16/19 15/18 16/19	c.2281G>A c.2218G>A c.1795G>A c.2167G>A	p.Val761Ile p.Val740Ile p.Val599Ile p.Val723Ile	2375/3058 2375/3058 2454/2921 2261/2944	2281/2748 2218/2685 1795/2262 2167/2634	761/915 740/894 599/753 723/877			G/G	G/G	G/G	G/G	G/G	G/G	G/G	G/G	G/A	G/G	G/G	27/0	19/0	54/0	31/0	274/0	20/0	19/0	4/0	8/2	8/0	22/0	AGATGCAGAAGATCCACAGACTTTACGCATGGTTGCTGGGGCTATTGCTAATCTCTGTGGCAAC	11	0.0454545	274	0	22	0
1	329946	C	A	PASS	A A A A A	downstream_gene_variant intron_variant intron_variant intron_variant intron_variant	MODIFIER MODIFIER MODIFIER MODIFIER MODIFIER	BIG3 ARK2 ARK2 ARK2 ARK2	AT1G01960 AT1G01950 AT1G01950 AT1G01950 AT1G01950	transcript transcript transcript transcript transcript	AT1G01960.1 AT1G01950.3 AT1G01950.1 AT1G01950.4 AT1G01950.2	protein_coding protein_coding protein_coding protein_coding protein_coding	18/19 17/18 16/17 17/18	c.*884G>T c.2458+22C>A c.2395+22C>A c.1972+22C>A c.2344+22C>A					642		C/C	C/C	C/C	C/C	C/C	C/C	C/C	C/A	C/C	C/C	C/C	30/0	15/0	50/0	39/0	254/0	26/0	30/0	3/2	7/0	14/0	20/0	ACCACTCAAGGTAATGCTCTTTTCCAGTATTCCTTCAAGGTCATTCAGCCTTTagagagagaga	11	0.0454545	254	0	20	0
1	331056	C	A	PASS	A	missense_variant	MODERATE	BIG3	AT1G01960	transcript	AT1G01960.1	protein_coding	11/11	c.5027G>T	p.Gly1676Val	5357/5825	5027/5253	1676/1750			C/C	C/C	C/C	C/C	C/C	C/C	C/C	C/C	C/A	C/C	C/C	20/0	14/0	58/0	28/0	249/0	21/0	26/0	5/0	3/2	9/0	29/0	CCGCGCTGTTAGCTCTTTCTTTTTTCCTGACCCCGAGGGAACCGCCCACCTTGAAGACTGCTCC	11	0.0454545	249	0	29	0
1	331573	A	T	PASS	T	missense_variant	MODERATE	BIG3	AT1G01960	transcript	AT1G01960.1	protein_coding	10/11	c.4620T>A	p.Asp1540Glu	4950/5825	4620/5253	1540/1750			A/A	A/A	A/A	A/A	A/A	A/A	A/A	A/A	A/T	A/A	A/A	25/0	18/0	65/0	29/0	239/0	21/0	28/0	22/0	6/2	12/0	21/0	CAAAAATCTGAATTGAAGCTTTAGATTTGGCATCTGTGACGACAGCATGAAGCTGCCTGTTCCT	11	0.0454545	239	0	21	0
1	331679	G	A	PASS	A	missense_variant	MODERATE	BIG3	AT1G01960	transcript	AT1G01960.1	protein_coding	10/11	c.4514C>T	p.Thr1505Ile	4844/5825	4514/5253	1505/1750			G/G	G/G	G/G	G/G	G/G	G/G	G/G	G/G	G/A	G/G	G/G	18/0	12/0	68/0	30/0	224/0	22/0	34/0	16/0	2/2	14/0	18/0	ATTGCTTACATCCTCCATCAAATCTTCACTGGTAACGTATGAGAAGTCAGGGGATGTAGCATCT	11	0.0454545	224	0	18	0
1	332262	G	T	PASS	T T T T T	downstream_gene_variant downstream_gene_variant downstream_gene_variant downstream_gene_variant intron_variant	MODIFIER MODIFIER MODIFIER MODIFIER MODIFIER	ARK2 ARK2 ARK2 ARK2 BIG3	AT1G01950 AT1G01950 AT1G01950 AT1G01950 AT1G01960	transcript transcript transcript transcript transcript	AT1G01950.3 AT1G01950.1 AT1G01950.4 AT1G01950.2 AT1G01960.1	protein_coding protein_coding protein_coding protein_coding protein_coding	9/10	c.*1859G>T c.*1859G>T c.*1859G>T c.*1859G>T c.4009+14C>A					1643 1643 1859 1643		G/G	G/G	G/G	G/G	G/G	G/G	G/G	G/T	G/G	G/G	G/G	28/0	8/0	75/0	25/0	233/0	25/0	28/0	4/2	7/0	12/0	26/0	TTTAAGAAGTAAAATCAATAAGACGAAGTATGAATTTTGGCTTACCGGCTAACAGTGGAAACCA	11	0.0454545	233	0	26	0
1	333928	G	T	PASS	T	missense_variant	MODERATE	BIG3	AT1G01960	transcript	AT1G01960.1	protein_coding	6/11	c.2806C>A	p.Gln936Lys	3136/5825	2806/5253	936/1750			G/G	G/G	G/G	G/G	G/G	G/G	G/G	G/G	G/T	G/G	G/G	32/0	13/0	55/0	39/0	223/0	20/0	38/0	6/0	8/2	13/0	25/0	TTACAAACCTTTATTGCTTCAATGtttttttGCTTGATATCAGCAGGAGAGTGGAGGGAAGTAA	11	0.0454545	223	0	25	0
1	334459	G	A	PASS	A A A A A A	upstream_gene_variant downstream_gene_variant downstream_gene_variant downstream_gene_variant downstream_gene_variant intron_variant	MODIFIER MODIFIER MODIFIER MODIFIER MODIFIER MODIFIER	AT1G01970 ARK2 ARK2 ARK2 ARK2 BIG3	AT1G01970 AT1G01950 AT1G01950 AT1G01950 AT1G01950 AT1G01960	transcript transcript transcript transcript transcript transcript	AT1G01970.1 AT1G01950.3 AT1G01950.1 AT1G01950.4 AT1G01950.2 AT1G01960.1	protein_coding protein_coding protein_coding protein_coding protein_coding protein_coding	5/10	c.-4079G>A c.*4056G>A c.*4056G>A c.*4056G>A c.*4056G>A c.2555+12C>T					3782 3840 3840 4056 3840		G/G	G/G	G/G	G/G	G/G	G/G	G/G	G/A	G/G	G/G	G/G	31/0	20/0	63/0	43/0	210/0	22/0	33/0	7/2	9/0	10/0	14/0	ACAAGAGTGCAAAACAAAAGGTTAAATAAAGGAAGCTTCTTACTCAGATTTGCGAGCCTTTTCT	11	0.0454545	210	0	14	0
1	334466	C	A	PASS	A	splice_region_variant&intron_variant	LOW	BIG3	AT1G01960	transcript	AT1G01960.1	protein_coding	5/10	c.2555+5G>T							C/C	C/C	C/C	C/C	C/C	C/C	C/C	C/C	C/A	C/C	C/C	30/0	20/0	65/0	38/0	211/0	23/0	32/0	10/0	7/2	11/0	14/0	TGCAAAACAAAAGGTTAAATAAAGGAAGCTTCTTACTCAGATTTGCGAGCCTTTTCTTTAAATC	11	0.0454545	211	0	14	0
1	341652	G	A	PASS	A	synonymous_variant	LOW	AT1G01980	AT1G01980	transcript	AT1G01980.1	protein_coding	1/1	c.348C>T	p.Asp116Asp	389/1933	348/1626	116/541			G/G	G/G	G/G	G/G	G/G	G/G	G/A	G/G	G/G	G/G	G/G	20/0	14/0	45/0	23/0	224/0	16/0	10/12	11/0	16/0	8/0	19/0	AGAAAGGGCGGTTAGAGATGTAGGAAACGCCGTCGTAGTCATGGCCGCCGCTGCGAGTCTTGAG	11	0.0454545	224	0	19	0
1	350626	GTTTTTTTTTTTTACTTTATAATC	GTTTTTTTTTTTACTTTATAATC	PASS	GTTTTTTTTTTTACTTTATAATC GTTTTTTTTTTTACTTTATAATC GTTTTTTTTTTTACTTTATAATC GTTTTTTTTTTTACTTTATAATC GTTTTTTTTTTTACTTTATAATC GTTTTTTTTTTTACTTTATAATC GTTTTTTTTTTTACTTTATAATC GTTTTTTTTTTTACTTTATAATC GTTTTTTTTTTTACTTTATAATC GTTTTTTTTTTTACTTTATAATC GTTTTTTTTTTTACTTTATAATC	downstream_gene_variant downstream_gene_variant downstream_gene_variant downstream_gene_variant downstream_gene_variant intron_variant intron_variant intron_variant intron_variant intron_variant intron_variant	MODIFIER MODIFIER MODIFIER MODIFIER MODIFIER MODIFIER MODIFIER MODIFIER MODIFIER MODIFIER MODIFIER	GAE2 AT1G02020 ZAT1 AT1G02020 AT1G02020 SEC1A SEC1A SEC1A SEC1A SEC1A SEC1A	AT1G02000 AT1G02020 AT1G02030 AT1G02020 AT1G02020 AT1G02010 AT1G02010 AT1G02010 AT1G02010 AT1G02010 AT1G02010	transcript transcript transcript transcript transcript transcript transcript transcript transcript transcript transcript	AT1G02000.1 AT1G02020.1 AT1G02030.1 AT1G02020.3 AT1G02020.2 AT1G02010.4 AT1G02010.1 AT1G02010.3 AT1G02010.5 AT1G02010.2 AT1G02010.6	protein_coding protein_coding protein_coding protein_coding protein_coding protein_coding protein_coding protein_coding protein_coding protein_coding protein_coding	12/19 13/20 13/19 12/19 13/20 7/14	c.*3282delT c.*2204delA c.*4747delA c.*2752delA c.*2576delA c.1222-20delT c.1132-20delT c.1132-20delT c.1036-20delT c.1132-20delT c.685-20delT					3035 1984 4486 1974 1999		GTTTTTTTTTTTTACTTTATAATC/GTTTTTTTTTTTTACTTTATAATC	GTTTTTTTTTTTTACTTTATAATC/GTTTTTTTTTTTTACTTTATAATC	GTTTTTTTTTTTTACTTTATAATC/GTTTTTTTTTTTTACTTTATAATC	GTTTTTTTTTTTTACTTTATAATC/GTTTTTTTTTTTTACTTTATAATC	GTTTTTTTTTTTTACTTTATAATC/GTTTTTTTTTTTTACTTTATAATC	GTTTTTTTTTTTTACTTTATAATC/GTTTTTTTTTTTACTTTATAATC	GTTTTTTTTTTTTACTTTATAATC/GTTTTTTTTTTTTACTTTATAATC	GTTTTTTTTTTTTACTTTATAATC/GTTTTTTTTTTTTACTTTATAATC	GTTTTTTTTTTTTACTTTATAATC/GTTTTTTTTTTTACTTTATAATC	GTTTTTTTTTTTTACTTTATAATC/GTTTTTTTTTTTACTTTATAATC	GTTTTTTTTTTTTACTTTATAATC/GTTTTTTTTTTTTACTTTATAATC	16/0	10/0	33/0	20/1	191/0	12/4	8/1	7/1	7/3	6/4	3/0	CAAAATTCAATGTTAGATGTGGTTGCTGACAGttttttttttttACTTTATAATCAAATTCAGC	11	0.136364	191	0	3	0
1	354677	CAGAAGAAGAAGAAGAAGAAGAAGAAGAAGAAGAAGAGAAGGT	CAGAAGAAGAAGAAGAAGAAGAAGAAGAAGAAGAGAAGGT	PASS	CAGAAGAAGAAGAAGAAGAAGAAGAAGAAGAAGAGAAGGT CAGAAGAAGAAGAAGAAGAAGAAGAAGAAGAAGAGAAGGT CAGAAGAAGAAGAAGAAGAAGAAGAAGAAGAAGAGAAGGT	conservative_inframe_deletion conservative_inframe_deletion conservative_inframe_deletion	MODERATE MODERATE MODERATE	AT1G02020 AT1G02020 AT1G02020	AT1G02020 AT1G02020 AT1G02020	transcript transcript transcript	AT1G02020.1 AT1G02020.3 AT1G02020.2	protein_coding protein_coding protein_coding	1/2 1/3 1/1	c.133_135delTCT c.133_135delTCT c.133_135delTCT	p.Ser45del p.Ser45del p.Ser45del	414/2428 311/2226 405/2479	133/1929 133/1347 133/1632	45/642 45/448 45/543			CAGAAGAAGAAGAAGAAGAAGAAGAAGAAGAAGAAGAGAAGGT/CAGAAGAAGAAGAAGAAGAAGAAGAAGAAGAAGAAGAGAAGGT	CAGAAGAAGAAGAAGAAGAAGAAGAAGAAGAAGAAGAGAAGGT/CAGAAGAAGAAGAAGAAGAAGAAGAAGAAGAAGAGAAGGT	CAGAAGAAGAAGAAGAAGAAGAAGAAGAAGAAGAAGAGAAGGT/CAGAAGAAGAAGAAGAAGAAGAAGAAGAAGAAGAAGAGAAGGT	CAGAAGAAGAAGAAGAAGAAGAAGAAGAAGAAGAAGAGAAGGT/CAGAAGAAGAAGAAGAAGAAGAAGAAGAAGAAGAAGAGAAGGT	CAGAAGAAGAAGAAGAAGAAGAAGAAGAAGAAGAAGAGAAGGT/CAGAAGAAGAAGAAGAAGAAGAAGAAGAAGAAGAAGAGAAGGT	CAGAAGAAGAAGAAGAAGAAGAAGAAGAAGAAGAAGAGAAGGT/CAGAAGAAGAAGAAGAAGAAGAAGAAGAAGAAGAAGAGAAGGT	CAGAAGAAGAAGAAGAAGAAGAAGAAGAAGAAGAAGAGAAGGT/CAGAAGAAGAAGAAGAAGAAGAAGAAGAAGAAGAAGAGAAGGT	CAGAAGAAGAAGAAGAAGAAGAAGAAGAAGAAGAAGAGAAGGT/CAGAAGAAGAAGAAGAAGAAGAAGAAGAAGAAGAAGAGAAGGT	CAGAAGAAGAAGAAGAAGAAGAAGAAGAAGAAGAAGAGAAGGT/CAGAAGAAGAAGAAGAAGAAGAAGAAGAAGAAGAAGAGAAGGT	CAGAAGAAGAAGAAGAAGAAGAAGAAGAAGAAGAAGAGAAGGT/CAGAAGAAGAAGAAGAAGAAGAAGAAGAAGAAGAAGAGAAGGT	CAGAAGAAGAAGAAGAAGAAGAAGAAGAAGAAGAAGAGAAGGT/CAGAAGAAGAAGAAGAAGAAGAAGAAGAAGAAGAAGAGAAGGT	12/0	9/3	25/1	16/1	124/0	10/0	20/1	7/0	12/0	2/0	16/0	GAGGAGGAATCGTCCTTGTTAGGGTTTTCCACagaagaagaagaagaagaagaagaagaagaag	11	0.0454545	124	0	16	0
1	364589	CTTTTTTTTTTGTGGTTAA	CTTTTTTTTTGTGGTTAA	PASS	CTTTTTTTTTGTGGTTAA CTTTTTTTTTGTGGTTAA CTTTTTTTTTGTGGTTAA CTTTTTTTTTGTGGTTAA CTTTTTTTTTGTGGTTAA CTTTTTTTTTGTGGTTAA	upstream_gene_variant upstream_gene_variant upstream_gene_variant upstream_gene_variant downstream_gene_variant intergenic_region	MODIFIER MODIFIER MODIFIER MODIFIER MODIFIER MODIFIER	PKSA AT1G02060 SPL8 SPL8 AT1G02067 AT1G02060-SPL8	AT1G02050 AT1G02060 AT1G02065 AT1G02065 AT1G02067 AT1G02060-AT1G02065	transcript transcript transcript transcript transcript intergenic_region	AT1G02050.1 AT1G02060.1 AT1G02065.1 AT1G02065.2 AT1G02067.1 AT1G02060-AT1G02065	protein_coding protein_coding protein_coding protein_coding protein_coding		c.-4158delA c.-1549delA c.-1026delT c.-1026delT c.*2346delA n.364599delT					3853 1457 610 566 2346		CTTTTTTTTTTGTGGTTAA/CTTTTTTTTTTGTGGTTAA	CTTTTTTTTTTGTGGTTAA/CTTTTTTTTTGTGGTTAA	CTTTTTTTTTTGTGGTTAA/CTTTTTTTTTTGTGGTTAA	CTTTTTTTTTTGTGGTTAA/CTTTTTTTTTTGTGGTTAA	CTTTTTTTTTTGTGGTTAA/CTTTTTTTTTTGTGGTTAA	CTTTTTTTTTTGTGGTTAA/CTTTTTTTTTTGTGGTTAA	CTTTTTTTTTTGTGGTTAA/CTTTTTTTTTTGTGGTTAA	CTTTTTTTTTTGTGGTTAA/CTTTTTTTTTTGTGGTTAA	CTTTTTTTTTTGTGGTTAA/CTTTTTTTTTGTGGTTAA	CTTTTTTTTTTGTGGTTAA/CTTTTTTTTTGTGGTTAA	CTTTTTTTTTTGTGGTTAA/CTTTTTTTTTTGTGGTTAA	17/2	11/2	35/1	15/0	199/0	21/1	13/0	12/0	5/4	7/2	13/0	ttatctctctctcttttttggccttttcctccttttttttttGTGGTTAATTGAAATAGATATT	11	0.136364	199	0	13	0
1	366881	CATATATATATATATATATATATC	CATATATATATATATATATATC	PASS	CATATATATATATATATATATC CATATATATATATATATATATC CATATATATATATATATATATC CATATATATATATATATATATC CATATATATATATATATATATC	upstream_gene_variant downstream_gene_variant downstream_gene_variant intron_variant intron_variant	MODIFIER MODIFIER MODIFIER MODIFIER MODIFIER	AT1G02060 AT1G02067 AT1G02070 SPL8 SPL8	AT1G02060 AT1G02067 AT1G02070 AT1G02065 AT1G02065	transcript transcript transcript transcript transcript	AT1G02060.1 AT1G02067.1 AT1G02070.1 AT1G02065.1 AT1G02065.2	protein_coding protein_coding protein_coding protein_coding protein_coding	2/2 1/1	c.-3853_-3852delAT c.*42_*43delAT c.*3542_*3543delAT c.838+43_838+44delAT c.*494+43_*494+44delAT					3760 43 3293		CATATATATATATATATATATATC/CATATATATATATATATATATC	CATATATATATATATATATATATC/CATATATATATATATATATATC	CATATATATATATATATATATATC/CATATATATATATATATATATATC	CATATATATATATATATATATATC/CATATATATATATATATATATC	CATATATATATATATATATATATC/CATATATATATATATATATATATC	CATATATATATATATATATATATC/CATATATATATATATATATATC	CATATATATATATATATATATATC/CATATATATATATATATATATATC	CATATATATATATATATATATATC/CATATATATATATATATATATC	CATATATATATATATATATATATC/CATATATATATATATATATATATC	CATATATATATATATATATATATC/CATATATATATATATATATATC	CATATATATATATATATATATATC/CATATATATATATATATATATATC	7/4	5/5	6/1	1/3	212/0	4/2	8/4	6/4	9/1	10/3	14/3	ACTACTCCAAGTACGTACTTAATTCTCTTATCatatatatatatatatatatatCCTCTTTCAA	11	0.272727	212	0	14	3
1	369579	CAAAAAAAAAAAAAAAAACGGCT	CAAAAAAAAAAAAAAAAAACGGCT	PASS	CAAAAAAAAAAAAAAAAAACGGCT CAAAAAAAAAAAAAAAAAACGGCT CAAAAAAAAAAAAAAAAAACGGCT CAAAAAAAAAAAAAAAAAACGGCT CAAAAAAAAAAAAAAAAAACGGCT CAAAAAAAAAAAAAAAAAACGGCT CAAAAAAAAAAAAAAAAAACGGCT CAAAAAAAAAAAAAAAAAACGGCT	upstream_gene_variant upstream_gene_variant upstream_gene_variant upstream_gene_variant downstream_gene_variant downstream_gene_variant downstream_gene_variant intergenic_region	MODIFIER MODIFIER MODIFIER MODIFIER MODIFIER MODIFIER MODIFIER MODIFIER	AT1G02067 AT1G02080 AT1G02080 AT1G02080 SPL8 AT1G02070 SPL8 SPL8-AT1G02070	AT1G02067 AT1G02080 AT1G02080 AT1G02080 AT1G02065 AT1G02070 AT1G02065 AT1G02065-AT1G02070	transcript transcript transcript transcript transcript transcript transcript intergenic_region	AT1G02067.1 AT1G02080.1 AT1G02080.2 AT1G02080.3 AT1G02065.1 AT1G02070.1 AT1G02065.2 AT1G02065-AT1G02070	protein_coding protein_coding protein_coding protein_coding protein_coding protein_coding protein_coding		c.-2431_-2430insT c.-3739_-3738insA c.-4098_-4097insA c.-4098_-4097insA c.*2447_*2448insA c.*848_*849insT c.*3231_*3232insA n.369596_369597insA					2431 3738 3890 3904 2154 598 2244		CAAAAAAAAAAAAAAAAACGGCT/CAAAAAAAAAAAAAAAAACGGCT	.	CAAAAAAAAAAAAAAAAACGGCT/CAAAAAAAAAAAAAAAAAACGGCT	CAAAAAAAAAAAAAAAAAACGGCT/CAAAAAAAAAAAAAAAAAACGGCT	CAAAAAAAAAAAAAAAAAACGGCT/CAAAAAAAAAAAAAAAAAACGGCT	CAAAAAAAAAAAAAAAAACGGCT/CAAAAAAAAAAAAAAAAAACGGCT	.	.	.	CAAAAAAAAAAAAAAAAACGGCT/CAAAAAAAAAAAAAAAAACGGCT	CAAAAAAAAAAAAAAAAAACGGCT/CAAAAAAAAAAAAAAAAAACGGCT	2/0	./.	0/0	3/0	0/98	3/3	./.	./.	./.	2/1	0/0	GATGCCCGTTATGGATTCCATTTTTCAAGATCaaaaaaaaaaaaaaaaaCGGCTGTGTCATTTA	7	0.571429	0	98	0	0
1	371888	G	T	PASS	T T T T T T T T	upstream_gene_variant upstream_gene_variant upstream_gene_variant upstream_gene_variant upstream_gene_variant downstream_gene_variant downstream_gene_variant intergenic_region	MODIFIER MODIFIER MODIFIER MODIFIER MODIFIER MODIFIER MODIFIER MODIFIER	AT1G02067 AT1G02070 AT1G02080 AT1G02080 AT1G02080 SPL8 SPL8 AT1G02070-AT1G02080	AT1G02067 AT1G02070 AT1G02080 AT1G02080 AT1G02080 AT1G02065 AT1G02065 AT1G02070-AT1G02080	transcript transcript transcript transcript transcript transcript transcript intergenic_region	AT1G02067.1 AT1G02070.1 AT1G02080.1 AT1G02080.2 AT1G02080.3 AT1G02065.1 AT1G02065.2 AT1G02070-AT1G02080	protein_coding protein_coding protein_coding protein_coding protein_coding protein_coding protein_coding		c.-4722C>A c.-941C>A c.-1447G>T c.-1806G>T c.-1806G>T c.*4739G>T c.*5523G>T n.371888G>T					4722 798 1447 1599 1613 4445 4535		G/G	G/G	G/G	G/G	G/G	G/G	G/G	G/G	G/T	G/G	G/G	29/0	27/0	44/0	46/0	242/0	37/0	24/0	18/0	8/2	13/0	29/0	TTATGTTGATGGATAGAGATGGATTTAATGAGGAGGGTTAGGTTATATACAATTTGGTACCCAT	11	0.0454545	242	0	29	0
1	373036	T	A	PASS	A A A A A	upstream_gene_variant upstream_gene_variant upstream_gene_variant upstream_gene_variant intergenic_region	MODIFIER MODIFIER MODIFIER MODIFIER MODIFIER	AT1G02070 AT1G02080 AT1G02080 AT1G02080 AT1G02070-AT1G02080	AT1G02070 AT1G02080 AT1G02080 AT1G02080 AT1G02070-AT1G02080	transcript transcript transcript transcript intergenic_region	AT1G02070.1 AT1G02080.1 AT1G02080.2 AT1G02080.3 AT1G02070-AT1G02080	protein_coding protein_coding protein_coding protein_coding		c.-2089A>T c.-299T>A c.-658T>A c.-658T>A n.373036T>A					1946 299 451 465		T/T	T/T	T/T	T/T	T/T	T/T	T/T	T/T	T/A	T/T	T/T	34/0	16/0	52/0	50/0	254/0	38/0	32/0	7/0	6/2	14/0	28/0	AAGAAGAGACATGGTAATATAATAGATATTATGGATGGTGTGACGAATAATTGATCTAATAATC	11	0.0454545	254	0	28	0
1	374262	C	A	PASS	A A A A	upstream_gene_variant intron_variant intron_variant intron_variant	MODIFIER MODIFIER MODIFIER MODIFIER	AT1G02070 AT1G02080 AT1G02080 AT1G02080	AT1G02070 AT1G02080 AT1G02080 AT1G02080	transcript transcript transcript transcript	AT1G02070.1 AT1G02080.1 AT1G02080.2 AT1G02080.3	protein_coding protein_coding protein_coding protein_coding	3/49 2/48 2/48	c.-3315G>T c.551-10C>A c.392-10C>A c.392-10C>A					3172		C/C	C/C	C/C	C/C	C/C	C/C	C/C	C/C	C/C	C/A	C/C	31/0	14/0	58/0	38/0	246/0	30/0	27/0	18/0	20/0	6/2	20/0	TTATCTACCATTTGATGACATTTTGCTCTTTCCTTTTCTAGGACGGAACTTACTGTTGGCTCAG	11	0.0454545	246	0	20	0
1	374773	G	T	PASS	T T T	missense_variant missense_variant missense_variant	MODERATE MODERATE MODERATE	AT1G02080 AT1G02080 AT1G02080	AT1G02080 AT1G02080 AT1G02080	transcript transcript transcript	AT1G02080.1 AT1G02080.2 AT1G02080.3	protein_coding protein_coding protein_coding	5/50 4/49 4/49	c.970G>T c.811G>T c.811G>T	p.Gly324Cys p.Gly271Cys p.Gly271Cys	970/7461 1018/7572 1004/7495	970/7296 811/7134 811/7137	324/2431 271/2377 271/2378			G/G	G/G	G/G	G/G	G/G	G/G	G/G	G/G	G/T	G/G	G/G	28/0	18/0	82/0	38/0	227/0	19/0	41/1	15/0	8/2	20/0	26/0	ACTAGGAGAGGCTACTATCTCAAGAATTGTTGGCAATGTTTCTCGGACCTGTGCTGATCTTGAA	11	0.0454545	227	0	26	0
1	375100	C	A	PASS	A A A A	upstream_gene_variant intron_variant intron_variant intron_variant	MODIFIER MODIFIER MODIFIER MODIFIER	AT1G02070 AT1G02080 AT1G02080 AT1G02080	AT1G02070 AT1G02080 AT1G02080 AT1G02080	transcript transcript transcript transcript	AT1G02070.1 AT1G02080.1 AT1G02080.2 AT1G02080.3	protein_coding protein_coding protein_coding protein_coding	5/49 4/48 4/48	c.-4153G>T c.1120-22C>A c.961-25C>A c.961-25C>A					4010		C/C	C/C	C/C	C/C	C/C	C/C	C/C	C/A	C/C	C/C	C/C	27/0	12/0	76/0	50/0	246/0	21/0	40/0	6/2	10/0	13/0	28/0	TAGCTTATTGTTAAGTGTTATGTGGTTCATGCTCTTAAGATTTTATGCTAAAGCAGGCTCCTGG	11	0.0454545	246	0	28	0
1	375936	T	A	PASS	A A A	synonymous_variant synonymous_variant synonymous_variant	LOW LOW LOW	AT1G02080 AT1G02080 AT1G02080	AT1G02080 AT1G02080 AT1G02080	transcript transcript transcript	AT1G02080.1 AT1G02080.2 AT1G02080.3	protein_coding protein_coding protein_coding	9/50 8/49 8/49	c.1686T>A c.1524T>A c.1524T>A	p.Ile562Ile p.Ile508Ile p.Ile508Ile	1686/7461 1731/7572 1717/7495	1686/7296 1524/7134 1524/7137	562/2431 508/2377 508/2378			T/T	T/T	T/T	T/T	T/T	T/T	T/T	T/A	T/T	T/T	T/T	23/0	13/0	78/0	32/0	206/0	22/0	23/0	6/2	12/0	7/0	24/0	ATCAAAATGCAGAACTCGTTCTGTGGGGGATTATAGATGCCCAACATCTCAAAGCAGACAGCAT	11	0.0454545	206	0	24	0
1	381946	C	A	PASS	A A A	missense_variant missense_variant missense_variant	MODERATE MODERATE MODERATE	AT1G02080 AT1G02080 AT1G02080	AT1G02080 AT1G02080 AT1G02080	transcript transcript transcript	AT1G02080.1 AT1G02080.2 AT1G02080.3	protein_coding protein_coding protein_coding	33/50 32/49 32/49	c.4940C>A c.4778C>A c.4781C>A	p.Ala1647Asp p.Ala1593Asp p.Ala1594Asp	4940/7461 4985/7572 4974/7495	4940/7296 4778/7134 4781/7137	1647/2431 1593/2377 1594/2378			C/C	C/C	C/C	C/C	C/C	C/C	C/C	C/A	C/C	C/C	C/C	28/0	22/0	72/0	34/0	239/0	18/0	28/0	7/2	16/0	10/0	23/0	ACTGGAACATCACTGCAGACATTGACTTCAGCTGCTACCATGGAACGACTTGGTGCTAGTAATA	11	0.0454545	239	0	23	0
1	382751	C	A	PASS	A A A A A A	downstream_gene_variant downstream_gene_variant downstream_gene_variant intron_variant intron_variant intron_variant	MODIFIER MODIFIER MODIFIER MODIFIER MODIFIER MODIFIER	CSN7 CSN7 CSN7 AT1G02080 AT1G02080 AT1G02080	AT1G02090 AT1G02090 AT1G02090 AT1G02080 AT1G02080 AT1G02080	transcript transcript transcript transcript transcript transcript	AT1G02090.1 AT1G02090.2 AT1G02090.3 AT1G02080.1 AT1G02080.2 AT1G02080.3	protein_coding protein_coding protein_coding protein_coding protein_coding protein_coding	35/49 34/48 34/48	c.*4728G>T c.*4896G>T c.*5472G>T c.5275-52C>A c.5113-52C>A c.5116-52C>A					4526 4527 4530		C/C	C/C	C/C	C/C	C/C	C/C	C/C	C/A	C/C	C/C	C/C	38/0	11/0	45/0	42/0	238/0	25/0	28/0	8/2	10/0	13/0	24/0	CCTCAACTGGTTATAGATACTAGATTTGTTTCTTTGGTATTTTTAGTTATAATTAATTATCTTT	11	0.0454545	238	0	24	0
1	382919	AGGGAGAAA	AGGAGAAA	PASS	AGGAGAAA AGGAGAAA AGGAGAAA	frameshift_variant frameshift_variant frameshift_variant	HIGH HIGH HIGH	AT1G02080 AT1G02080 AT1G02080	AT1G02080 AT1G02080 AT1G02080	transcript transcript transcript	AT1G02080.1 AT1G02080.2 AT1G02080.3	protein_coding protein_coding protein_coding	36/50 35/49 35/49	c.5394delG c.5232delG c.5235delG	p.Arg1799fs p.Arg1745fs p.Arg1746fs	5394/7461 5439/7572 5428/7495	5394/7296 5232/7134 5235/7137	1798/2431 1744/2377 1745/2378			AGGGAGAAA/AGGGAGAAA	AGGGAGAAA/AGGGAGAAA	AGGGAGAAA/AGGGAGAAA	AGGGAGAAA/AGGGAGAAA	AGGGAGAAA/AGGGAGAAA	AGGGAGAAA/AGGGAGAAA	AGGGAGAAA/AGGGAGAAA	AGGGAGAAA/AGGGAGAAA	AGGGAGAAA/AGGAGAAA	AGGGAGAAA/AGGGAGAAA	AGGGAGAAA/AGGGAGAAA	26/0	9/0	46/0	27/0	205/0	19/0	33/0	11/0	4/2	6/0	21/0	ACAATGTCCACATGGCGAAGCATCTTGATGGAGGGAGAAACAGTATGCTGAATTGCTTAACCTT	11	0.0454545	205	0	21	0
1	384376	C	A	PASS	A A A	missense_variant missense_variant missense_variant	MODERATE MODERATE MODERATE	AT1G02080 AT1G02080 AT1G02080	AT1G02080 AT1G02080 AT1G02080	transcript transcript transcript	AT1G02080.1 AT1G02080.2 AT1G02080.3	protein_coding protein_coding protein_coding	41/50 40/49 40/49	c.5924C>A c.5762C>A c.5765C>A	p.Ser1975Tyr p.Ser1921Tyr p.Ser1922Tyr	5924/7461 5969/7572 5958/7495	5924/7296 5762/7134 5765/7137	1975/2431 1921/2377 1922/2378			C/C	C/C	C/C	C/C	C/C	C/C	C/C	C/C	C/A	C/C	C/C	30/0	18/0	62/0	30/0	201/0	29/0	19/0	15/0	2/2	9/0	33/0	TCTGAAGATATTAATTCCGGTGCTGTGCAATCTCCTCAGCAACCTCAGAGTCCATCATTCCTTA	11	0.0454545	201	0	33	0
1	386133	G	T	PASS	T T T	missense_variant&splice_region_variant missense_variant&splice_region_variant missense_variant&splice_region_variant	MODERATE MODERATE MODERATE	AT1G02080 AT1G02080 AT1G02080	AT1G02080 AT1G02080 AT1G02080	transcript transcript transcript	AT1G02080.1 AT1G02080.2 AT1G02080.3	protein_coding protein_coding protein_coding	49/50 48/49 48/49	c.6841G>T c.6679G>T c.6682G>T	p.Ala2281Ser p.Ala2227Ser p.Ala2228Ser	6841/7461 6886/7572 6875/7495	6841/7296 6679/7134 6682/7137	2281/2431 2227/2377 2228/2378			G/G	G/G	G/G	G/G	G/G	G/G	G/G	G/T	G/G	G/G	G/G	14/0	6/0	30/0	26/0	247/0	15/0	19/0	3/2	15/0	12/0	31/0	tatatGCAAATAACCGACATTGCGATAACAGGCTATTCAGCAGCTTCAGGCCGGTGAGACACAG	11	0.0454545	247	0	31	0
1	388248	G	T	PASS	T	missense_variant	MODERATE	CSN7	AT1G02090	transcript	AT1G02090.3	protein_coding	7/8	c.689C>A	p.Pro230His	929/1816	689/714	230/237			G/G	G/G	G/G	G/G	G/G	G/G	G/G	G/T	G/G	G/G	G/G	38/0	28/0	64/0	34/0	261/0	30/0	34/0	7/2	20/0	19/0	23/0	ATATACTTAGTAGGGAAAAGTGAAGCCAATAGGACTCCAAGCGCGACTGACCTTCATGGACAGA	11	0.0454545	261	0	23	0
1	393884	C	A	PASS	A A A A A A A A A A	upstream_gene_variant upstream_gene_variant upstream_gene_variant upstream_gene_variant upstream_gene_variant upstream_gene_variant downstream_gene_variant downstream_gene_variant downstream_gene_variant intron_variant	MODIFIER MODIFIER MODIFIER MODIFIER MODIFIER MODIFIER MODIFIER MODIFIER MODIFIER MODIFIER	CSN7 VAD1 CSN7 CSN7 VAD1 VAD1 AT1G02100 AT1G02100 AT1G02100 AT1G02110	AT1G02090 AT1G02120 AT1G02090 AT1G02090 AT1G02120 AT1G02120 AT1G02100 AT1G02100 AT1G02100 AT1G02110	transcript transcript transcript transcript transcript transcript transcript transcript transcript transcript	AT1G02090.1 AT1G02120.1 AT1G02090.2 AT1G02090.3 AT1G02120.2 AT1G02120.3 AT1G02100.1 AT1G02100.2 AT1G02100.3 AT1G02110.1	protein_coding protein_coding protein_coding protein_coding protein_coding protein_coding protein_coding protein_coding protein_coding protein_coding	1/3	c.-4316G>T c.-1877C>A c.-4316G>T c.-4316G>T c.-1877C>A c.-1877C>A c.*1436C>A c.*1591C>A c.*1436C>A c.937+9C>A					4076 1805 4076 4076 1805 1805 1068 1088 1073		C/C	C/C	C/C	C/C	C/C	C/C	C/C	C/C	C/C	C/A	C/C	26/0	10/0	81/0	24/0	231/0	32/0	19/0	21/0	47/0	7/2	23/0	CCGCAGCTTCAGCAAGCTGAGGAGTAAGTCTCACACTCTACTAACTAGATGTAGATGATGATGC	11	0.0454545	231	0	23	0
1	397225	GTTTTTTTTTTTTTGCTGGG	GTTTTTTTTTTTTGCTGGG	PASS	GTTTTTTTTTTTTGCTGGG GTTTTTTTTTTTTGCTGGG GTTTTTTTTTTTTGCTGGG GTTTTTTTTTTTTGCTGGG GTTTTTTTTTTTTGCTGGG GTTTTTTTTTTTTGCTGGG GTTTTTTTTTTTTGCTGGG GTTTTTTTTTTTTGCTGGG GTTTTTTTTTTTTGCTGGG	upstream_gene_variant downstream_gene_variant downstream_gene_variant downstream_gene_variant downstream_gene_variant downstream_gene_variant intron_variant intron_variant intron_variant	MODIFIER MODIFIER MODIFIER MODIFIER MODIFIER MODIFIER MODIFIER MODIFIER MODIFIER	AT1G04087 AT1G02100 AT1G02110 RABD2A AT1G02100 AT1G02100 VAD1 VAD1 VAD1	AT1G04087 AT1G02100 AT1G02110 AT1G02130 AT1G02100 AT1G02100 AT1G02120 AT1G02120 AT1G02120	transcript transcript transcript transcript transcript transcript transcript transcript transcript	AT1G04087.1 AT1G02100.1 AT1G02110.1 AT1G02130.1 AT1G02100.2 AT1G02100.3 AT1G02120.1 AT1G02120.2 AT1G02120.3	pseudogene protein_coding protein_coding protein_coding protein_coding protein_coding protein_coding protein_coding protein_coding	8/17 8/16 8/16	n.-4848delT c.*4790delT c.*1804delT c.*3112delA c.*4945delT c.*4790delT c.805+140delT c.805+140delT c.805+140delT					4848 4422 1710 2745 4442 4427		GTTTTTTTTTTTTTGCTGGG/GTTTTTTTTTTTTTGCTGGG	GTTTTTTTTTTTTTGCTGGG/GTTTTTTTTTTTTGCTGGG	GTTTTTTTTTTTTTGCTGGG/GTTTTTTTTTTTTTGCTGGG	GTTTTTTTTTTTTTGCTGGG/GTTTTTTTTTTTTTGCTGGG	GTTTTTTTTTTTTTGCTGGG/GTTTTTTTTTTTTTGCTGGG	GTTTTTTTTTTTTTGCTGGG/GTTTTTTTTTTTTTGCTGGG	GTTTTTTTTTTTTTGCTGGG/GTTTTTTTTTTTTTGCTGGG	GTTTTTTTTTTTTTGCTGGG/GTTTTTTTTTTTTTGCTGGG	GTTTTTTTTTTTTTGCTGGG/GTTTTTTTTTTTTGCTGGG	GTTTTTTTTTTTTTGCTGGG/GTTTTTTTTTTTTGCTGGG	GTTTTTTTTTTTTTGCTGGG/GTTTTTTTTTTTTTGCTGGG	11/2	8/2	27/2	9/0	162/0	6/1	10/0	13/0	4/3	4/1	5/0	TGAATGCTAGTGTTTTCAGTAAATTCAACGGGtttttttttttttGCTGGGGTCAGGTCAACCT	11	0.136364	162	0	5	0
1	399446	GAAAAAAAAAAGCT	GAAAAAAAAAGCT	PASS	GAAAAAAAAAGCT GAAAAAAAAAGCT GAAAAAAAAAGCT GAAAAAAAAAGCT GAAAAAAAAAGCT GAAAAAAAAAGCT GAAAAAAAAAGCT	upstream_gene_variant downstream_gene_variant downstream_gene_variant downstream_gene_variant intron_variant intron_variant intron_variant	MODIFIER MODIFIER MODIFIER MODIFIER MODIFIER MODIFIER MODIFIER	AT1G04087 AT1G02110 RABD2A AT1G02140 VAD1 VAD1 VAD1	AT1G04087 AT1G02110 AT1G02130 AT1G02140 AT1G02120 AT1G02120 AT1G02120	transcript transcript transcript transcript transcript transcript transcript	AT1G04087.1 AT1G02110.1 AT1G02130.1 AT1G02140.1 AT1G02120.1 AT1G02120.2 AT1G02120.3	pseudogene protein_coding protein_coding protein_coding protein_coding protein_coding protein_coding	17/17 16/16 16/16	n.-2630delA c.*4022delA c.*894delT c.*4011delT c.1561-28delA c.*240-28delA c.*296-28delA					2630 3928 527 3644		GAAAAAAAAAAGCT/GAAAAAAAAAAGCT	GAAAAAAAAAAGCT/GAAAAAAAAAAGCT	GAAAAAAAAAAGCT/GAAAAAAAAAAGCT	GAAAAAAAAAAGCT/GAAAAAAAAAAGCT	GAAAAAAAAAAGCT/GAAAAAAAAAAGCT	GAAAAAAAAAAGCT/GAAAAAAAAAAGCT	GAAAAAAAAAAGCT/GAAAAAAAAAAGCT	GAAAAAAAAAAGCT/GAAAAAAAAAAGCT	GAAAAAAAAAAGCT/GAAAAAAAAAGCT	GAAAAAAAAAAGCT/GAAAAAAAAAAGCT	GAAAAAAAAAAGCT/GAAAAAAAAAAGCT	25/1	15/0	29/0	12/0	174/0	19/0	18/0	11/0	8/2	12/1	25/0	TGGTAGTGAAagagagagagagggagatagagaaaaaaaaaaGCTAACAATAGGTGGAAGTGTG	11	0.0454545	174	0	25	0
1	401390	GAAAAAAAAAAAGGTC	GAAAAAAAAAAGGTC	PASS	GAAAAAAAAAAGGTC GAAAAAAAAAAGGTC GAAAAAAAAAAGGTC GAAAAAAAAAAGGTC GAAAAAAAAAAGGTC GAAAAAAAAAAGGTC GAAAAAAAAAAGGTC GAAAAAAAAAAGGTC GAAAAAAAAAAGGTC GAAAAAAAAAAGGTC	upstream_gene_variant upstream_gene_variant upstream_gene_variant upstream_gene_variant upstream_gene_variant downstream_gene_variant downstream_gene_variant downstream_gene_variant downstream_gene_variant intron_variant	MODIFIER MODIFIER MODIFIER MODIFIER MODIFIER MODIFIER MODIFIER MODIFIER MODIFIER MODIFIER	AT1G04087 ALG12 ALG12 ALG12 ALG12 VAD1 AT1G02140 VAD1 VAD1 RABD2A	AT1G04087 AT1G02145 AT1G02145 AT1G02145 AT1G02145 AT1G02120 AT1G02140 AT1G02120 AT1G02120 AT1G02130	transcript transcript transcript transcript transcript transcript transcript transcript transcript transcript	AT1G04087.1 AT1G02145.3 AT1G02145.1 AT1G02145.2 AT1G02145.4 AT1G02120.1 AT1G02140.1 AT1G02120.2 AT1G02120.3 AT1G02130.1	pseudogene protein_coding protein_coding protein_coding protein_coding protein_coding protein_coding protein_coding protein_coding protein_coding	3/7	n.-685delA c.-3226delA c.-3226delA c.-3514delA c.-3514delA c.*1681delA c.*2066delT c.*2318delA c.*2374delA c.136-31delT					685 3199 3199 3199 3199 1400 1699 1400 1400		GAAAAAAAAAAAGGTC/GAAAAAAAAAAAGGTC	GAAAAAAAAAAAGGTC/GAAAAAAAAAAAGGTC	GAAAAAAAAAAAGGTC/GAAAAAAAAAAAGGTC	GAAAAAAAAAAAGGTC/GAAAAAAAAAAAGGTC	GAAAAAAAAAAAGGTC/GAAAAAAAAAAAGGTC	GAAAAAAAAAAAGGTC/GAAAAAAAAAAAGGTC	GAAAAAAAAAAAGGTC/GAAAAAAAAAAAGGTC	GAAAAAAAAAAAGGTC/GAAAAAAAAAAAGGTC	GAAAAAAAAAAAGGTC/GAAAAAAAAAAGGTC	GAAAAAAAAAAAGGTC/GAAAAAAAAAAGGTC	GAAAAAAAAAAAGGTC/GAAAAAAAAAAAGGTC	14/1	13/0	36/0	11/0	193/0	16/1	17/2	4/0	6/2	10/2	17/0	AGTCCTAATTTTCTGAACAAGAGATATATAAGaaaaaaaaaaaGGTCAGATCAAAGCATCGTCA	11	0.0909091	193	0	17	0
1	401578	CAAAAAAAAAAACTTAC	CAAAAAAAAAACTTAC	PASS	CAAAAAAAAAACTTAC	splice_region_variant&intron_variant	LOW	RABD2A	AT1G02130	transcript	AT1G02130.1	protein_coding	2/7	c.87+6delT							CAAAAAAAAAAACTTAC/CAAAAAAAAAACTTAC	CAAAAAAAAAAACTTAC/CAAAAAAAAAAACTTAC	CAAAAAAAAAAACTTAC/CAAAAAAAAAAACTTAC	CAAAAAAAAAAACTTAC/CAAAAAAAAAAACTTAC	CAAAAAAAAAAACTTAC/CAAAAAAAAAAACTTAC	CAAAAAAAAAAACTTAC/CAAAAAAAAAACTTAC	CAAAAAAAAAAACTTAC/CAAAAAAAAAAACTTAC	CAAAAAAAAAAACTTAC/CAAAAAAAAAAACTTAC	CAAAAAAAAAAACTTAC/CAAAAAAAAAAACTTAC	CAAAAAAAAAAACTTAC/CAAAAAAAAAACTTAC	CAAAAAAAAAAACTTAC/CAAAAAAAAAAACTTAC	20/3	12/1	50/2	24/1	183/0	18/3	12/1	15/1	15/0	6/2	16/0	TACAGTGTTTGATCTCTGAGAAAGAAAAAGACaaaaaaaaaaaCTTACAGAGAATCTCAAAAGA	11	0.136364	183	0	16	0
1	402448	TAAAAAAAAAAAAAAAAAAATCCATG	TAAAAAAAAAAAAAAAAAATCCATG	PASS	TAAAAAAAAAAAAAAAAAATCCATG TAAAAAAAAAAAAAAAAAATCCATG TAAAAAAAAAAAAAAAAAATCCATG TAAAAAAAAAAAAAAAAAATCCATG TAAAAAAAAAAAAAAAAAATCCATG TAAAAAAAAAAAAAAAAAATCCATG TAAAAAAAAAAAAAAAAAATCCATG TAAAAAAAAAAAAAAAAAATCCATG TAAAAAAAAAAAAAAAAAATCCATG TAAAAAAAAAAAAAAAAAATCCATG TAAAAAAAAAAAAAAAAAATCCATG	upstream_gene_variant upstream_gene_variant upstream_gene_variant upstream_gene_variant upstream_gene_variant downstream_gene_variant downstream_gene_variant downstream_gene_variant downstream_gene_variant downstream_gene_variant intergenic_region	MODIFIER MODIFIER MODIFIER MODIFIER MODIFIER MODIFIER MODIFIER MODIFIER MODIFIER MODIFIER MODIFIER	RABD2A ALG12 ALG12 ALG12 ALG12 VAD1 AT1G04087 AT1G02140 VAD1 VAD1 AT1G04087-AT1G02140	AT1G02130 AT1G02145 AT1G02145 AT1G02145 AT1G02145 AT1G02120 AT1G04087 AT1G02140 AT1G02120 AT1G02120 AT1G04087-AT1G02140	transcript transcript transcript transcript transcript transcript transcript transcript transcript transcript intergenic_region	AT1G02130.1 AT1G02145.3 AT1G02145.1 AT1G02145.2 AT1G02145.4 AT1G02120.1 AT1G04087.1 AT1G02140.1 AT1G02120.2 AT1G02120.3 AT1G04087-AT1G02140	protein_coding protein_coding protein_coding protein_coding protein_coding protein_coding pseudogene protein_coding protein_coding protein_coding		c.-679delT c.-2160delA c.-2160delA c.-2448delA c.-2448delA c.*2747delA n.*173delA c.*1000delT c.*3384delA c.*3440delA n.402467delA					548 2133 2133 2133 2133 2466 173 633 2466 2466		TAAAAAAAAAAAAAAAAAAATCCATG/TAAAAAAAAAAAAAAAAAAATCCATG	TAAAAAAAAAAAAAAAAAAATCCATG/TAAAAAAAAAAAAAAAAAAATCCATG	TAAAAAAAAAAAAAAAAAAATCCATG/TAAAAAAAAAAAAAAAAAAATCCATG	TAAAAAAAAAAAAAAAAAAATCCATG/TAAAAAAAAAAAAAAAAAAATCCATG	TAAAAAAAAAAAAAAAAAAATCCATG/TAAAAAAAAAAAAAAAAAAATCCATG	TAAAAAAAAAAAAAAAAAAATCCATG/TAAAAAAAAAAAAAAAAAATCCATG	TAAAAAAAAAAAAAAAAAAATCCATG/TAAAAAAAAAAAAAAAAAAATCCATG	TAAAAAAAAAAAAAAAAAAATCCATG/TAAAAAAAAAAAAAAAAAATCCATG	TAAAAAAAAAAAAAAAAAATCCATG/TAAAAAAAAAAAAAAAAAATCCATG	TAAAAAAAAAAAAAAAAAAATCCATG/TAAAAAAAAAAAAAAAAAAATCCATG	TAAAAAAAAAAAAAAAAAAATCCATG/TAAAAAAAAAAAAAAAAAAATCCATG	4/0	1/0	17/1	3/0	149/0	4/1	4/1	2/0	0/2	1/0	3/0	ATGGAGGAGAAAGGCTACGTTAAAATCCATGTaaaaaaaaaaaaaaaaaaaTCCATGTAGGAAT	11	0.181818	149	0	3	0
1	402907	G	A	PASS	A A A A A A A A A A A	upstream_gene_variant upstream_gene_variant upstream_gene_variant upstream_gene_variant upstream_gene_variant downstream_gene_variant downstream_gene_variant downstream_gene_variant downstream_gene_variant downstream_gene_variant intergenic_region	MODIFIER MODIFIER MODIFIER MODIFIER MODIFIER MODIFIER MODIFIER MODIFIER MODIFIER MODIFIER MODIFIER	RABD2A ALG12 ALG12 ALG12 ALG12 VAD1 AT1G04087 AT1G02140 VAD1 VAD1 AT1G04087-AT1G02140	AT1G02130 AT1G02145 AT1G02145 AT1G02145 AT1G02145 AT1G02120 AT1G04087 AT1G02140 AT1G02120 AT1G02120 AT1G04087-AT1G02140	transcript transcript transcript transcript transcript transcript transcript transcript transcript transcript intergenic_region	AT1G02130.1 AT1G02145.3 AT1G02145.1 AT1G02145.2 AT1G02145.4 AT1G02120.1 AT1G04087.1 AT1G02140.1 AT1G02120.2 AT1G02120.3 AT1G04087-AT1G02140	protein_coding protein_coding protein_coding protein_coding protein_coding protein_coding pseudogene protein_coding protein_coding protein_coding		c.-1119C>T c.-1720G>A c.-1720G>A c.-2008G>A c.-2008G>A c.*3187G>A n.*613G>A c.*560C>T c.*3824G>A c.*3880G>A n.402907G>A					988 1693 1693 1693 1693 2906 613 193 2906 2906		G/G	G/G	G/G	G/G	G/G	G/G	G/G	G/G	G/G	G/A	G/G	40/0	11/0	67/0	27/0	229/0	33/0	29/0	20/0	16/0	7/2	19/0	CGTGCTTAACCTGAGGATGAATGGCAGGTGCGTCCTCTGTCTAGGCTGTGAGTAATCCGCCTGA	11	0.0454545	229	0	19	0
1	403300	G	T	PASS	T T T T T T T T T T	3_prime_UTR_variant upstream_gene_variant upstream_gene_variant upstream_gene_variant upstream_gene_variant upstream_gene_variant downstream_gene_variant downstream_gene_variant downstream_gene_variant downstream_gene_variant	MODIFIER MODIFIER MODIFIER MODIFIER MODIFIER MODIFIER MODIFIER MODIFIER MODIFIER MODIFIER	AT1G02140 RABD2A ALG12 ALG12 ALG12 ALG12 VAD1 AT1G04087 VAD1 VAD1	AT1G02140 AT1G02130 AT1G02145 AT1G02145 AT1G02145 AT1G02145 AT1G02120 AT1G04087 AT1G02120 AT1G02120	transcript transcript transcript transcript transcript transcript transcript transcript transcript transcript	AT1G02140.1 AT1G02130.1 AT1G02145.3 AT1G02145.1 AT1G02145.2 AT1G02145.4 AT1G02120.1 AT1G04087.1 AT1G02120.2 AT1G02120.3	protein_coding protein_coding protein_coding protein_coding protein_coding protein_coding protein_coding pseudogene protein_coding protein_coding	3/3	c.*167C>A c.-1512C>A c.-1327G>T c.-1327G>T c.-1615G>T c.-1615G>T c.*3580G>T n.*1006G>T c.*4217G>T c.*4273G>T					167 1381 1300 1300 1300 1300 3299 1006 3299 3299		G/G	G/G	G/G	G/G	G/G	G/G	G/G	G/T	G/G	G/G	G/G	14/0	9/0	40/0	16/0	189/0	7/0	16/0	3/2	8/0	6/0	27/0	GTTCTTCACATGGGATGTTGACACAAAAAAGGACCAAAAGTTGAGGTAGAACATCTTACATACC	11	0.0454545	189	0	27	0
1	403352	CAAAAAAAAAAAACAGAGAACC	CAAAAAAAAAAACAGAGAACC	PASS	CAAAAAAAAAAACAGAGAACC CAAAAAAAAAAACAGAGAACC CAAAAAAAAAAACAGAGAACC CAAAAAAAAAAACAGAGAACC CAAAAAAAAAAACAGAGAACC CAAAAAAAAAAACAGAGAACC CAAAAAAAAAAACAGAGAACC CAAAAAAAAAAACAGAGAACC CAAAAAAAAAAACAGAGAACC CAAAAAAAAAAACAGAGAACC	3_prime_UTR_variant upstream_gene_variant upstream_gene_variant upstream_gene_variant upstream_gene_variant upstream_gene_variant downstream_gene_variant downstream_gene_variant downstream_gene_variant downstream_gene_variant	MODIFIER MODIFIER MODIFIER MODIFIER MODIFIER MODIFIER MODIFIER MODIFIER MODIFIER MODIFIER	AT1G02140 RABD2A ALG12 ALG12 ALG12 ALG12 VAD1 AT1G04087 VAD1 VAD1	AT1G02140 AT1G02130 AT1G02145 AT1G02145 AT1G02145 AT1G02145 AT1G02120 AT1G04087 AT1G02120 AT1G02120	transcript transcript transcript transcript transcript transcript transcript transcript transcript transcript	AT1G02140.1 AT1G02130.1 AT1G02145.3 AT1G02145.1 AT1G02145.2 AT1G02145.4 AT1G02120.1 AT1G04087.1 AT1G02120.2 AT1G02120.3	protein_coding protein_coding protein_coding protein_coding protein_coding protein_coding protein_coding pseudogene protein_coding protein_coding	3/3	c.*103delT c.-1576delT c.-1263delA c.-1263delA c.-1551delA c.-1551delA c.*3644delA n.*1070delA c.*4281delA c.*4337delA					103 1445 1236 1236 1236 1236 3363 1070 3363 3363		CAAAAAAAAAAAACAGAGAACC/CAAAAAAAAAAACAGAGAACC	CAAAAAAAAAAAACAGAGAACC/CAAAAAAAAAAAACAGAGAACC	CAAAAAAAAAAAACAGAGAACC/CAAAAAAAAAAAACAGAGAACC	CAAAAAAAAAAAACAGAGAACC/CAAAAAAAAAAAACAGAGAACC	CAAAAAAAAAAAACAGAGAACC/CAAAAAAAAAAAACAGAGAACC	CAAAAAAAAAAAACAGAGAACC/CAAAAAAAAAAACAGAGAACC	CAAAAAAAAAAAACAGAGAACC/CAAAAAAAAAAAACAGAGAACC	CAAAAAAAAAAAACAGAGAACC/CAAAAAAAAAAAACAGAGAACC	CAAAAAAAAAAAACAGAGAACC/CAAAAAAAAAAAACAGAGAACC	CAAAAAAAAAAAACAGAGAACC/CAAAAAAAAAAAACAGAGAACC	CAAAAAAAAAAAACAGAGAACC/CAAAAAAAAAAAACAGAGAACC	12/3	9/0	23/1	16/0	153/0	3/2	9/0	5/0	9/0	6/1	4/1	ATCTTACATACCCACTTTCACCCAAATCCAACaaaaaaaaaaaaCAGAGAACCAGAGACATAAA	11	0.0909091	153	0	4	1
1	403613	G	T	PASS	T T T T T T T T T T	upstream_gene_variant upstream_gene_variant upstream_gene_variant upstream_gene_variant upstream_gene_variant downstream_gene_variant downstream_gene_variant downstream_gene_variant downstream_gene_variant intron_variant	MODIFIER MODIFIER MODIFIER MODIFIER MODIFIER MODIFIER MODIFIER MODIFIER MODIFIER MODIFIER	RABD2A ALG12 ALG12 ALG12 ALG12 VAD1 AT1G04087 VAD1 VAD1 AT1G02140	AT1G02130 AT1G02145 AT1G02145 AT1G02145 AT1G02145 AT1G02120 AT1G04087 AT1G02120 AT1G02120 AT1G02140	transcript transcript transcript transcript transcript transcript transcript transcript transcript transcript	AT1G02130.1 AT1G02145.3 AT1G02145.1 AT1G02145.2 AT1G02145.4 AT1G02120.1 AT1G04087.1 AT1G02120.2 AT1G02120.3 AT1G02140.1	protein_coding protein_coding protein_coding protein_coding protein_coding protein_coding pseudogene protein_coding protein_coding protein_coding	2/2	c.-1825C>A c.-1014G>T c.-1014G>T c.-1302G>T c.-1302G>T c.*3893G>T n.*1319G>T c.*4530G>T c.*4586G>T c.394-87C>A					1694 987 987 987 987 3612 1319 3612 3612		G/G	G/G	G/G	G/G	G/G	G/G	G/G	G/G	G/T	G/G	G/G	19/0	5/0	35/0	18/0	233/0	14/0	9/0	12/0	3/2	16/0	22/0	CTaaaaaaaaaaaaaCTACAGAACCATGTAAGGGATGAGTGTTAACAGCCAAACCCTAAATGTT	11	0.0454545	233	0	22	0
1	404995	CTTTTTTTTTTTATCTCTAG	CTTTTTTTTTTATCTCTAG	PASS	CTTTTTTTTTTATCTCTAG CTTTTTTTTTTATCTCTAG CTTTTTTTTTTATCTCTAG CTTTTTTTTTTATCTCTAG CTTTTTTTTTTATCTCTAG CTTTTTTTTTTATCTCTAG CTTTTTTTTTTATCTCTAG CTTTTTTTTTTATCTCTAG	upstream_gene_variant upstream_gene_variant upstream_gene_variant downstream_gene_variant intron_variant intron_variant intron_variant intron_variant	MODIFIER MODIFIER MODIFIER MODIFIER MODIFIER MODIFIER MODIFIER MODIFIER	RABD2A AT1G02140 AT1G02150 AT1G04087 ALG12 ALG12 ALG12 ALG12	AT1G02130 AT1G02140 AT1G02150 AT1G04087 AT1G02145 AT1G02145 AT1G02145 AT1G02145	transcript transcript transcript transcript transcript transcript transcript transcript	AT1G02130.1 AT1G02140.1 AT1G02150.1 AT1G04087.1 AT1G02145.3 AT1G02145.1 AT1G02145.2 AT1G02145.4	protein_coding protein_coding protein_coding pseudogene protein_coding protein_coding protein_coding protein_coding	3/19 3/19 2/14 2/18	c.-3218delA c.-605delA c.-3773delT n.*2712delT c.171+53delT c.171+53delT c.39+53delT c.39+53delT					3087 550 3616 2712		CTTTTTTTTTTTATCTCTAG/CTTTTTTTTTTTATCTCTAG	CTTTTTTTTTTTATCTCTAG/CTTTTTTTTTTTATCTCTAG	CTTTTTTTTTTTATCTCTAG/CTTTTTTTTTTTATCTCTAG	CTTTTTTTTTTTATCTCTAG/CTTTTTTTTTTTATCTCTAG	CTTTTTTTTTTTATCTCTAG/CTTTTTTTTTTTATCTCTAG	CTTTTTTTTTTTATCTCTAG/CTTTTTTTTTTTATCTCTAG	CTTTTTTTTTTTATCTCTAG/CTTTTTTTTTTTATCTCTAG	CTTTTTTTTTTTATCTCTAG/CTTTTTTTTTTTATCTCTAG	CTTTTTTTTTTTATCTCTAG/CTTTTTTTTTTTATCTCTAG	CTTTTTTTTTTTATCTCTAG/CTTTTTTTTTTATCTCTAG	CTTTTTTTTTTTATCTCTAG/CTTTTTTTTTTTATCTCTAG	16/1	8/0	34/2	19/2	166/2	10/0	18/0	12/0	9/0	5/2	10/1	TCTCTTTTTACTTCTTCTCTGAAGCTTTACTCtttttttttttATCTCTAGAGTGATGTCAATT	11	0.0454545	166	2	10	1
1	419109	C	A	PASS	A A A	missense_variant missense_variant missense_variant	MODERATE MODERATE MODERATE	CER1 CER1 CER1	AT1G02205 AT1G02205 AT1G02205	transcript transcript transcript	AT1G02205.3 AT1G02205.2 AT1G02205.4	protein_coding protein_coding protein_coding	2/10 2/10 1/9	c.183C>A c.183C>A c.186C>A	p.Asn61Lys p.Asn61Lys p.Asn62Lys	253/2067 585/2705 384/2498	183/1893 183/1878 186/1881	61/630 61/625 62/626			C/C	C/C	C/C	C/C	C/C	C/C	C/C	C/A	C/C	C/C	C/C	23/0	17/0	53/0	35/0	269/0	23/0	32/0	6/2	12/0	9/0	19/0	TCCCATTCTTGCTCTTCAGAATTCTGCACAACCAGGTTTGGATCTCTCTGTCCCGTTACTATAC	11	0.0454545	269	0	19	0
1	424788	A	T	PASS	T T T T T T T T	downstream_gene_variant downstream_gene_variant downstream_gene_variant downstream_gene_variant downstream_gene_variant downstream_gene_variant downstream_gene_variant non_coding_transcript_exon_variant	MODIFIER MODIFIER MODIFIER MODIFIER MODIFIER MODIFIER MODIFIER MODIFIER	CER1 AT1G02210 NAC003 CER1 CER1 CER1 CER1 AT1G04093	AT1G02205 AT1G02210 AT1G02220 AT1G02205 AT1G02205 AT1G02205 AT1G02205 AT1G04093	transcript transcript transcript transcript transcript transcript transcript transcript	AT1G02205.3 AT1G02210.1 AT1G02220.1 AT1G02205.2 AT1G02205.4 AT1G02205.1 AT1G02205.5 AT1G04093.1	protein_coding protein_coding protein_coding protein_coding protein_coding protein_coding protein_coding pseudogene	1/1	c.*2634A>T c.*2760T>A c.*4114T>A c.*2634A>T c.*2634A>T c.*2634A>T c.*2634A>T n.123A>T					2530 2760 3862 2209 2215 2351 2351		A/A	A/A	A/A	A/A	A/A	A/A	A/A	A/A	A/T	A/A	A/A	34/0	12/0	32/0	52/0	241/0	20/0	30/0	10/0	3/2	13/0	30/0	TTGTTGATTTGAGTTTGAAATATAATTTTAAAATATCAATAAAGAAGTAAAGAAAGTATTATAC	11	0.0454545	241	0	30	0
1	425082	G	T	PASS	T T T T T T T T	downstream_gene_variant downstream_gene_variant downstream_gene_variant downstream_gene_variant downstream_gene_variant downstream_gene_variant downstream_gene_variant non_coding_transcript_exon_variant	MODIFIER MODIFIER MODIFIER MODIFIER MODIFIER MODIFIER MODIFIER MODIFIER	CER1 AT1G02210 NAC003 CER1 CER1 CER1 CER1 AT1G04093	AT1G02205 AT1G02210 AT1G02220 AT1G02205 AT1G02205 AT1G02205 AT1G02205 AT1G04093	transcript transcript transcript transcript transcript transcript transcript transcript	AT1G02205.3 AT1G02210.1 AT1G02220.1 AT1G02205.2 AT1G02205.4 AT1G02205.1 AT1G02205.5 AT1G04093.1	protein_coding protein_coding protein_coding protein_coding protein_coding protein_coding protein_coding pseudogene	1/1	c.*2928G>T c.*2466C>A c.*3820C>A c.*2928G>T c.*2928G>T c.*2928G>T c.*2928G>T n.417G>T					2824 2466 3568 2503 2509 2645 2645		G/G	G/G	G/G	G/G	G/G	G/G	G/G	G/T	G/G	G/G	G/G	28/0	19/0	77/0	31/0	206/0	32/0	30/0	8/2	4/0	10/0	18/0	TGACAGAAAACAGAGGATGGTGATCAATCACGAAACGAGATGAAATCGTTTCATAAATCATCGG	11	0.0454545	206	0	18	0
1	425610	CAAAACT	CAAACT	PASS	CAAACT CAAACT CAAACT CAAACT CAAACT CAAACT CAAACT CAAACT CAAACT	downstream_gene_variant downstream_gene_variant downstream_gene_variant downstream_gene_variant downstream_gene_variant downstream_gene_variant downstream_gene_variant downstream_gene_variant intergenic_region	MODIFIER MODIFIER MODIFIER MODIFIER MODIFIER MODIFIER MODIFIER MODIFIER MODIFIER	CER1 AT1G04093 AT1G02210 NAC003 CER1 CER1 CER1 CER1 AT1G04093-AT1G02210	AT1G02205 AT1G04093 AT1G02210 AT1G02220 AT1G02205 AT1G02205 AT1G02205 AT1G02205 AT1G04093-AT1G02210	transcript transcript transcript transcript transcript transcript transcript transcript intergenic_region	AT1G02205.3 AT1G04093.1 AT1G02210.1 AT1G02220.1 AT1G02205.2 AT1G02205.4 AT1G02205.1 AT1G02205.5 AT1G04093-AT1G02210	protein_coding pseudogene protein_coding protein_coding protein_coding protein_coding protein_coding protein_coding		c.*3460delA n.*450delA c.*1934delT c.*3288delT c.*3460delA c.*3460delA c.*3460delA c.*3460delA n.425614delA					3356 450 1934 3036 3035 3041 3177 3177		CAAAACT/CAAAACT	CAAAACT/CAAACT	CAAAACT/CAAAACT	CAAAACT/CAAAACT	CAAAACT/CAAAACT	CAAAACT/CAAAACT	CAAAACT/CAAAACT	CAAAACT/CAAAACT	CAAAACT/CAAAACT	CAAAACT/CAAAACT	CAAAACT/CAAAACT	26/0	5/2	55/0	20/0	195/0	24/0	30/0	4/0	7/0	7/0	19/0	TGGTTACTTTGTaaaaacacaattacaaactcaaaactgttacaaaaaacaacaacTTTTCACT	11	0.0454545	195	0	19	0
1	426701	C	T	PASS	T T T T T T T T T	downstream_gene_variant downstream_gene_variant downstream_gene_variant downstream_gene_variant downstream_gene_variant downstream_gene_variant downstream_gene_variant downstream_gene_variant intergenic_region	MODIFIER MODIFIER MODIFIER MODIFIER MODIFIER MODIFIER MODIFIER MODIFIER MODIFIER	CER1 AT1G04093 AT1G02210 NAC003 CER1 CER1 CER1 CER1 AT1G04093-AT1G02210	AT1G02205 AT1G04093 AT1G02210 AT1G02220 AT1G02205 AT1G02205 AT1G02205 AT1G02205 AT1G04093-AT1G02210	transcript transcript transcript transcript transcript transcript transcript transcript intergenic_region	AT1G02205.3 AT1G04093.1 AT1G02210.1 AT1G02220.1 AT1G02205.2 AT1G02205.4 AT1G02205.1 AT1G02205.5 AT1G04093-AT1G02210	protein_coding pseudogene protein_coding protein_coding protein_coding protein_coding protein_coding protein_coding		c.*4547C>T n.*1537C>T c.*847G>A c.*2201G>A c.*4547C>T c.*4547C>T c.*4547C>T c.*4547C>T n.426701C>T					4443 1537 847 1949 4122 4128 4264 4264		C/C	C/T	C/C	C/C	C/C	C/C	C/C	C/C	C/C	C/C	C/C	26/0	8/2	40/0	19/0	166/0	23/0	33/0	7/0	5/0	11/0	26/0	TAACGCGCCGCATTTACTTTTCAACGAATGGCACAGTTTCAACTACCTCGAGaaaaatccaaaa	11	0.0454545	166	0	26	0
1	427854	TAAAAAAAAAAACCTAAATC	TAAAAAAAAAACCTAAATC	PASS	TAAAAAAAAAACCTAAATC TAAAAAAAAAACCTAAATC TAAAAAAAAAACCTAAATC TAAAAAAAAAACCTAAATC	upstream_gene_variant downstream_gene_variant downstream_gene_variant intergenic_region	MODIFIER MODIFIER MODIFIER MODIFIER	AT1G02210 AT1G04093 NAC003 AT1G02210-NAC003	AT1G02210 AT1G04093 AT1G02220 AT1G02210-AT1G02220	transcript transcript transcript intergenic_region	AT1G02210.1 AT1G04093.1 AT1G02220.1 AT1G02210-AT1G02220	protein_coding pseudogene protein_coding		c.-54delT n.*2701delA c.*1037delT n.427865delA					54 2701 785		TAAAAAAAAAAACCTAAATC/TAAAAAAAAAAACCTAAATC	TAAAAAAAAAAACCTAAATC/TAAAAAAAAAAACCTAAATC	TAAAAAAAAAAACCTAAATC/TAAAAAAAAAAACCTAAATC	TAAAAAAAAAAACCTAAATC/TAAAAAAAAAACCTAAATC	TAAAAAAAAAAACCTAAATC/TAAAAAAAAAAACCTAAATC	TAAAAAAAAAAACCTAAATC/TAAAAAAAAAAACCTAAATC	TAAAAAAAAAAACCTAAATC/TAAAAAAAAAAACCTAAATC	TAAAAAAAAAAACCTAAATC/TAAAAAAAAAAACCTAAATC	TAAAAAAAAAAACCTAAATC/TAAAAAAAAAAACCTAAATC	TAAAAAAAAAAACCTAAATC/TAAAAAAAAAACCTAAATC	TAAAAAAAAAAACCTAAATC/TAAAAAAAAAAACCTAAATC	13/1	12/0	24/2	18/6	180/0	10/0	21/0	3/0	6/0	6/1	15/0	ACTCGCTCTTTGATTTGGCTATAATAATTATTaaaaaaaaaaaCCTAAATCAGAAATCAGCCTA	11	0.0909091	180	0	15	0
1	429015	C	A	PASS	A	stop_gained	HIGH	NAC003	AT1G02220	transcript	AT1G02220.1	protein_coding	6/6	c.1072G>T	p.Glu358*	1225/1590	1072/1185	358/394			C/C	C/A	C/C	C/C	C/C	C/C	C/C	C/C	C/C	C/C	C/C	19/0	6/2	54/0	43/0	161/0	13/0	22/0	11/0	2/0	14/0	17/0	TTCTTGATCGTCTCTTGACCCAATTTATGCTCACCAATCTCAGTCCCTTGTGCATCATCATAAG	11	0.0454545	161	0	17	0
1	429231	G	T	PASS	T T T	upstream_gene_variant downstream_gene_variant intron_variant	MODIFIER MODIFIER MODIFIER	AT1G02210 AT1G04093 NAC003	AT1G02210 AT1G04093 AT1G02220	transcript transcript transcript	AT1G02210.1 AT1G04093.1 AT1G02220.1	protein_coding pseudogene protein_coding	5/5	c.-1420C>A n.*4067G>T c.987+17C>A					1420 4067		G/G	G/T	G/G	G/G	G/G	G/G	G/G	G/G	G/G	G/G	G/G	17/0	5/2	77/0	34/0	162/0	11/0	27/0	1/0	3/0	18/0	23/0	TTAAGGATTGTTTGCCTCAGTGAAAGATAGAGAGATAAGAAAGCTCACCTCTTGAGTTAGTGAC	11	0.0454545	162	0	23	0
1	430048	CAAAAAAAAAACAGAGAGT	CAAAAAAAAACAGAGAGT	PASS	CAAAAAAAAACAGAGAGT CAAAAAAAAACAGAGAGT CAAAAAAAAACAGAGAGT CAAAAAAAAACAGAGAGT	upstream_gene_variant downstream_gene_variant downstream_gene_variant intron_variant	MODIFIER MODIFIER MODIFIER MODIFIER	AT1G02210 AT1G04093 NAC004 NAC003	AT1G02210 AT1G04093 AT1G02230 AT1G02220	transcript transcript transcript transcript	AT1G02210.1 AT1G04093.1 AT1G02230.1 AT1G02220.1	protein_coding pseudogene protein_coding protein_coding	2/5	c.-2247delT n.*4894delA c.*5116delT c.402+11delT					2247 4894 4907		CAAAAAAAAAACAGAGAGT/CAAAAAAAAAACAGAGAGT	CAAAAAAAAAACAGAGAGT/CAAAAAAAAACAGAGAGT	CAAAAAAAAAACAGAGAGT/CAAAAAAAAAACAGAGAGT	CAAAAAAAAAACAGAGAGT/CAAAAAAAAAACAGAGAGT	CAAAAAAAAAACAGAGAGT/CAAAAAAAAAACAGAGAGT	CAAAAAAAAAACAGAGAGT/CAAAAAAAAAACAGAGAGT	CAAAAAAAAAACAGAGAGT/CAAAAAAAAAACAGAGAGT	CAAAAAAAAAACAGAGAGT/CAAAAAAAAAACAGAGAGT	CAAAAAAAAAACAGAGAGT/CAAAAAAAAAACAGAGAGT	CAAAAAAAAAACAGAGAGT/CAAAAAAAAAACAGAGAGT	CAAAAAAAAAACAGAGAGT/CAAAAAAAAAACAGAGAGT	19/1	7/3	47/0	22/0	186/0	17/0	12/0	2/0	3/0	6/0	16/0	aaaCTCAGAATCGCAGCAATAGTAAGTAACACaaaaaaaaaaCAGAGAGTACCTGGTTATGAGA	11	0.0454545	186	0	16	0
1	430850	T	A	PASS	A A A A	upstream_gene_variant upstream_gene_variant downstream_gene_variant intergenic_region	MODIFIER MODIFIER MODIFIER MODIFIER	AT1G02210 NAC003 NAC004 NAC003-NAC004	AT1G02210 AT1G02220 AT1G02230 AT1G02220-AT1G02230	transcript transcript transcript intergenic_region	AT1G02210.1 AT1G02220.1 AT1G02230.1 AT1G02220-AT1G02230	protein_coding protein_coding protein_coding		c.-3039A>T c.-283A>T c.*4324A>T n.430850T>A					3039 130 4115		T/T	T/T	T/T	T/T	T/T	T/T	T/T	T/T	T/A	T/T	T/T	31/0	22/0	43/0	47/0	236/0	22/0	32/0	4/0	4/2	4/0	21/0	CAAAGGGTTAAGTTTCGGAATGGTAAATACGTGGTGCGTTTGTTTATCACTTGTCTTATAAATT	11	0.0454545	236	0	21	0
1	431888	C	G	PASS	G G G G	upstream_gene_variant upstream_gene_variant downstream_gene_variant intergenic_region	MODIFIER MODIFIER MODIFIER MODIFIER	AT1G02210 NAC003 NAC004 NAC003-NAC004	AT1G02210 AT1G02220 AT1G02230 AT1G02220-AT1G02230	transcript transcript transcript intergenic_region	AT1G02210.1 AT1G02220.1 AT1G02230.1 AT1G02220-AT1G02230	protein_coding protein_coding protein_coding		c.-4077G>C c.-1321G>C c.*3286G>C n.431888C>G					4077 1168 3077		C/C	C/C	C/C	C/C	C/C	C/C	C/C	C/C	C/G	C/C	C/C	32/0	25/0	44/0	54/0	297/0	22/0	37/0	3/0	1/2	8/0	19/0	tgcaaAATGCAAAAACATAATTCTTTAAAATCATGATTTTTGATTTATCAATAATAAAATGGGC	11	0.0454545	297	0	19	0
1	432986	GTTTTTTTTTTTTTTTTTTTTTTGTCAACC	GTTTTTTTTTTTTTTTTTTTTTTTGTCAACC	PASS	GTTTTTTTTTTTTTTTTTTTTTTTGTCAACC GTTTTTTTTTTTTTTTTTTTTTTTGTCAACC GTTTTTTTTTTTTTTTTTTTTTTTGTCAACC GTTTTTTTTTTTTTTTTTTTTTTTGTCAACC	upstream_gene_variant downstream_gene_variant downstream_gene_variant intergenic_region	MODIFIER MODIFIER MODIFIER MODIFIER	NAC003 NAC004 NAC005 NAC003-NAC004	AT1G02220 AT1G02230 AT1G02250 AT1G02220-AT1G02230	transcript transcript transcript intergenic_region	AT1G02220.1 AT1G02230.1 AT1G02250.1 AT1G02220-AT1G02230	protein_coding protein_coding protein_coding		c.-2442_-2441insA c.*2165_*2166insA c.*4942_*4943insA n.433008_433009insT					2289 1956 4851		.	.	GTTTTTTTTTTTTTTTTTTTTTTGTCAACC/GTTTTTTTTTTTTTTTTTTTTTTGTCAACC	.	GTTTTTTTTTTTTTTTTTTTTTTTGTCAACC/GTTTTTTTTTTTTTTTTTTTTTTTGTCAACC	.	.	.	.	.	GTTTTTTTTTTTTTTTTTTTTTTTGTCAACC/GTTTTTTTTTTTTTTTTTTTTTTTGTCAACC	./.	./.	1/0	./.	0/59	./.	./.	./.	./.	./.	0/0	AAAATATCTTTACCCTTTGGTTTATATTTTAGttttttttttttttttttttttgtcaaccgat	3	0.666667	0	59	0	0
1	434081	G	T	PASS	T T T T	upstream_gene_variant downstream_gene_variant downstream_gene_variant intergenic_region	MODIFIER MODIFIER MODIFIER MODIFIER	NAC003 NAC004 NAC005 NAC003-NAC004	AT1G02220 AT1G02230 AT1G02250 AT1G02220-AT1G02230	transcript transcript transcript intergenic_region	AT1G02220.1 AT1G02230.1 AT1G02250.1 AT1G02220-AT1G02230	protein_coding protein_coding protein_coding		c.-3514C>A c.*1093C>A c.*3870C>A n.434081G>T					3361 884 3779		G/G	G/G	G/G	G/G	G/G	G/G	G/G	G/T	G/G	G/G	G/G	27/0	12/0	49/0	34/0	243/0	17/0	22/0	5/2	4/0	4/0	18/0	TTTGTATATAGGAAACTTCGTAGGAGGCGTAGATAAAAGAACTAGACAGCTCCAACCAAATACT	11	0.0454545	243	0	18	0
1	434439	GTTTTTTTTTTTGTTTTTTTTTTAAATTTTAGAG	GTTTTTTTTTTGTTTTTTTTTTAAATTTTAGAG	PASS	GTTTTTTTTTTGTTTTTTTTTTAAATTTTAGAG GTTTTTTTTTTGTTTTTTTTTTAAATTTTAGAG GTTTTTTTTTTGTTTTTTTTTTAAATTTTAGAG GTTTTTTTTTTGTTTTTTTTTTAAATTTTAGAG	upstream_gene_variant downstream_gene_variant downstream_gene_variant intergenic_region	MODIFIER MODIFIER MODIFIER MODIFIER	NAC003 NAC004 NAC005 NAC003-NAC004	AT1G02220 AT1G02230 AT1G02250 AT1G02220-AT1G02230	transcript transcript transcript intergenic_region	AT1G02220.1 AT1G02230.1 AT1G02250.1 AT1G02220-AT1G02230	protein_coding protein_coding protein_coding		c.-3883delA c.*724delA c.*3501delA n.434450delT					3730 515 3410		GTTTTTTTTTTTGTTTTTTTTTTAAATTTTAGAG/GTTTTTTTTTTTGTTTTTTTTTTAAATTTTAGAG	GTTTTTTTTTTTGTTTTTTTTTTAAATTTTAGAG/GTTTTTTTTTTGTTTTTTTTTTAAATTTTAGAG	GTTTTTTTTTTTGTTTTTTTTTTAAATTTTAGAG/GTTTTTTTTTTTGTTTTTTTTTTAAATTTTAGAG	GTTTTTTTTTTTGTTTTTTTTTTAAATTTTAGAG/GTTTTTTTTTTTGTTTTTTTTTTAAATTTTAGAG	GTTTTTTTTTTTGTTTTTTTTTTAAATTTTAGAG/GTTTTTTTTTTTGTTTTTTTTTTAAATTTTAGAG	GTTTTTTTTTTTGTTTTTTTTTTAAATTTTAGAG/GTTTTTTTTTTTGTTTTTTTTTTAAATTTTAGAG	GTTTTTTTTTTTGTTTTTTTTTTAAATTTTAGAG/GTTTTTTTTTTTGTTTTTTTTTTAAATTTTAGAG	.	GTTTTTTTTTTTGTTTTTTTTTTAAATTTTAGAG/GTTTTTTTTTTTGTTTTTTTTTTAAATTTTAGAG	GTTTTTTTTTTTGTTTTTTTTTTAAATTTTAGAG/GTTTTTTTTTTTGTTTTTTTTTTAAATTTTAGAG	GTTTTTTTTTTTGTTTTTTTTTTAAATTTTAGAG/GTTTTTTTTTTTGTTTTTTTTTTAAATTTTAGAG	7/0	2/3	20/4	8/1	147/0	10/0	7/0	./.	4/0	3/0	4/0	cataaaatattctTTCAGATTTAGAGAAAATGtttttttttttgttttttttttAAATTTTAGA	10	0.05	147	0	4	0
1	435292	A	T	PASS	T	missense_variant	MODERATE	NAC004	AT1G02230	transcript	AT1G02230.1	protein_coding	6/6	c.962T>A	p.Ile321Asn	1109/1436	962/1080	321/359			A/A	A/A	A/A	A/A	A/A	A/A	A/A	A/T	A/A	A/A	A/A	20/0	10/0	61/0	40/0	228/0	14/0	31/0	4/2	1/0	11/0	15/0	GACAGACTCTTCACCCAATTTATGCTCTCGAATCACAGTCACTTGACCCGGACCTTGGCTCACC	11	0.0454545	228	0	15	0
1	438128	C	A	PASS	A A A A A	upstream_gene_variant downstream_gene_variant downstream_gene_variant downstream_gene_variant intron_variant	MODIFIER MODIFIER MODIFIER MODIFIER MODIFIER	NAC004 AT1G02260 AT1G02270 AT1G02260 NAC005	AT1G02230 AT1G02260 AT1G02270 AT1G02260 AT1G02250	transcript transcript transcript transcript transcript	AT1G02230.1 AT1G02260.1 AT1G02270.1 AT1G02260.2 AT1G02250.1	protein_coding protein_coding protein_coding protein_coding protein_coding	5/5	c.-1353G>T c.*2629G>T c.*5173G>T c.*2629G>T c.934-22G>T					1206 2072 4990 2072		C/C	C/C	C/C	C/C	C/C	C/A	C/C	C/C	C/C	C/C	C/C	25/1	9/0	76/0	30/0	224/0	6/2	21/0	4/0	1/0	8/0	24/0	TTTTGCTCACCTTAAATCACATCATAGAACCCAAAATGCTGTGAGTACTGGCACAAAGTAGCTT	11	0.0454545	224	0	24	0
1	441194	G	T	PASS	T T	synonymous_variant synonymous_variant	LOW LOW	AT1G02260 AT1G02260	AT1G02260 AT1G02260	transcript transcript	AT1G02260.1 AT1G02260.2	protein_coding protein_coding	3/4 2/3	c.1194C>A c.1194C>A	p.Ile398Ile p.Ile398Ile	1610/2482 1707/2579	1194/1509 1194/1509	398/502 398/502			G/G	G/G	G/G	G/G	G/G	G/G	G/G	G/G	T/T	G/G	G/G	27/0	15/0	71/0	44/0	238/0	20/0	21/0	2/0	0/2	6/0	20/0	AGAGGACAAGAATCACAACTGCTAGAACCGCGATTCCTTTGGCTTGATCAATTTTGGCATATGG	11	0.0909091	238	0	20	0
1	441951	G	T	PASS	T T	missense_variant missense_variant	MODERATE MODERATE	AT1G02260 AT1G02260	AT1G02260 AT1G02260	transcript transcript	AT1G02260.1 AT1G02260.2	protein_coding protein_coding	2/4 1/3	c.509C>A c.509C>A	p.Ala170Glu p.Ala170Glu	925/2482 1022/2579	509/1509 509/1509	170/502 170/502			G/G	G/G	G/G	G/G	G/G	G/G	G/G	G/T	G/G	G/G	G/G	21/0	10/0	68/0	25/0	221/0	18/0	22/0	2/2	4/0	2/0	28/0	AAACTCCCAAAACGGGATCTTGCTTTGAACCGCAATAACAAGATTCTGCGGATTCCCAATGGGA	11	0.0454545	221	0	28	0
1	442195	C	A	PASS	A A	missense_variant missense_variant	MODERATE MODERATE	AT1G02260 AT1G02260	AT1G02260 AT1G02260	transcript transcript	AT1G02260.1 AT1G02260.2	protein_coding protein_coding	2/4 1/3	c.265G>T c.265G>T	p.Gly89Cys p.Gly89Cys	681/2482 778/2579	265/1509 265/1509	89/502 89/502			C/C	C/C	C/C	C/C	C/C	C/C	C/C	C/A	.	C/C	C/C	11/0	12/0	71/0	34/0	219/0	12/0	26/0	3/2	./.	6/0	29/0	GGACCTCTGCTTTTCCACGAAAGCAATGTGCCTAAGTACTTGAACATATCAGCTCTCTCAAGGT	10	0.05	219	0	29	0
1	443197	G	T	PASS	T T T T T	3_prime_UTR_variant 3_prime_UTR_variant upstream_gene_variant upstream_gene_variant upstream_gene_variant	MODIFIER MODIFIER MODIFIER MODIFIER MODIFIER	AT1G02270 AT1G02270 NAC005 AT1G02260 AT1G02260	AT1G02270 AT1G02270 AT1G02250 AT1G02260 AT1G02260	transcript transcript transcript transcript transcript	AT1G02270.1 AT1G02270.2 AT1G02250.1 AT1G02260.1 AT1G02260.2	protein_coding protein_coding protein_coding protein_coding protein_coding	11/11 10/10	c.*104C>A c.*104C>A c.-3638C>A c.-738C>A c.-738C>A					104 104 3638 225 225		G/G	G/G	G/G	G/G	G/G	G/G	G/G	G/G	G/T	G/G	G/G	16/0	17/0	45/0	30/0	200/0	21/0	30/0	2/0	2/2	9/0	21/0	TTCATGAAAATAAATAAAAAATCTTTAAACAGACAAAACTATACAGCACACTCCATAAGGTTCG	11	0.0454545	200	0	21	0
1	445595	C	A	PASS	A A A A A A A	upstream_gene_variant upstream_gene_variant downstream_gene_variant downstream_gene_variant downstream_gene_variant intron_variant intron_variant	MODIFIER MODIFIER MODIFIER MODIFIER MODIFIER MODIFIER MODIFIER	AT1G02260 AT1G02260 TOC33 AT1G02290 TOC33 AT1G02270 AT1G02270	AT1G02260 AT1G02260 AT1G02280 AT1G02290 AT1G02280 AT1G02270 AT1G02270	transcript transcript transcript transcript transcript transcript transcript	AT1G02260.1 AT1G02260.2 AT1G02280.1 AT1G02290.1 AT1G02280.2 AT1G02270.1 AT1G02270.2	protein_coding protein_coding protein_coding protein_coding protein_coding protein_coding protein_coding	3/10 2/9	c.-3136G>T c.-3136G>T c.*3070G>T c.*5051G>T c.*3070G>T c.373-36G>T c.-33-36G>T					2623 2623 2828 4866 2865		C/A	C/A	C/A	C/A	C/C	C/A	C/A	C/C	C/A	C/A	C/A	6/2	6/3	34/7	11/4	156/10	4/1	12/3	1/0	1/1	4/1	19/3	GAACAGTCACAATTGCTAAGAGTCAGCTTAACaaaaaaaaaaaaaaGTCAAAATTTGACTCTTT	11	0.409091	156	10	19	3
1	446410	G	C	PASS	C C C C C C C C	upstream_gene_variant upstream_gene_variant upstream_gene_variant upstream_gene_variant downstream_gene_variant downstream_gene_variant downstream_gene_variant intergenic_region	MODIFIER MODIFIER MODIFIER MODIFIER MODIFIER MODIFIER MODIFIER MODIFIER	AT1G02260 AT1G02270 AT1G02260 AT1G02270 TOC33 AT1G02290 TOC33 AT1G02270-TOC33	AT1G02260 AT1G02270 AT1G02260 AT1G02270 AT1G02280 AT1G02290 AT1G02280 AT1G02270-AT1G02280	transcript transcript transcript transcript transcript transcript transcript intergenic_region	AT1G02260.1 AT1G02270.1 AT1G02260.2 AT1G02270.2 AT1G02280.1 AT1G02290.1 AT1G02280.2 AT1G02270-AT1G02280	protein_coding protein_coding protein_coding protein_coding protein_coding protein_coding protein_coding		c.-3951C>G c.-213C>G c.-3951C>G c.-884C>G c.*2255C>G c.*4236C>G c.*2255C>G n.446410G>C					3438 114 3438 134 2013 4051 2050		G/G	G/G	G/G	G/G	G/G	G/G	G/G	G/G	G/C	G/G	G/G	24/0	12/0	37/0	29/0	260/0	13/0	18/0	5/0	5/2	6/0	21/0	TGTAATTTCTTCATAATTGCAATGAAATAAAGAAAAATTAGTCTATTGACCAATGGTAGATTTT	11	0.0454545	260	0	21	0
1	446920	A	G	PASS	G G G G G G G G	upstream_gene_variant upstream_gene_variant upstream_gene_variant upstream_gene_variant downstream_gene_variant downstream_gene_variant downstream_gene_variant intergenic_region	MODIFIER MODIFIER MODIFIER MODIFIER MODIFIER MODIFIER MODIFIER MODIFIER	AT1G02260 AT1G02270 AT1G02260 AT1G02270 TOC33 AT1G02290 TOC33 AT1G02270-TOC33	AT1G02260 AT1G02270 AT1G02260 AT1G02270 AT1G02280 AT1G02290 AT1G02280 AT1G02270-AT1G02280	transcript transcript transcript transcript transcript transcript transcript intergenic_region	AT1G02260.1 AT1G02270.1 AT1G02260.2 AT1G02270.2 AT1G02280.1 AT1G02290.1 AT1G02280.2 AT1G02270-AT1G02280	protein_coding protein_coding protein_coding protein_coding protein_coding protein_coding protein_coding		c.-4461T>C c.-723T>C c.-4461T>C c.-1394T>C c.*1745T>C c.*3726T>C c.*1745T>C n.446920A>G					3948 624 3948 644 1503 3541 1540		A/A	A/A	A/A	A/A	A/A	A/A	A/A	A/A	A/A	A/G	A/A	31/0	13/0	33/0	37/0	213/0	12/0	38/0	4/0	2/0	6/2	20/0	CAGATACTGAGCGGATTTTAAGCAAAAAACCAAGAGAAGTGATAGATACTGAGCGAGTTTGATA	11	0.0454545	213	0	20	0
1	447696	A	T	PASS	T T T T T T T T	upstream_gene_variant upstream_gene_variant upstream_gene_variant upstream_gene_variant downstream_gene_variant downstream_gene_variant downstream_gene_variant intergenic_region	MODIFIER MODIFIER MODIFIER MODIFIER MODIFIER MODIFIER MODIFIER MODIFIER	AT1G02260 AT1G02270 AT1G02260 AT1G02270 TOC33 AT1G02290 TOC33 AT1G02270-TOC33	AT1G02260 AT1G02270 AT1G02260 AT1G02270 AT1G02280 AT1G02290 AT1G02280 AT1G02270-AT1G02280	transcript transcript transcript transcript transcript transcript transcript intergenic_region	AT1G02260.1 AT1G02270.1 AT1G02260.2 AT1G02270.2 AT1G02280.1 AT1G02290.1 AT1G02280.2 AT1G02270-AT1G02280	protein_coding protein_coding protein_coding protein_coding protein_coding protein_coding protein_coding		c.-5237T>A c.-1499T>A c.-5237T>A c.-2170T>A c.*969T>A c.*2950T>A c.*969T>A n.447696A>T					4724 1400 4724 1420 727 2765 764		A/A	A/T	A/A	A/A	A/A	A/A	A/A	.	A/A	A/A	A/A	15/0	8/2	46/0	22/0	211/0	10/0	28/0	./.	2/0	4/0	12/0	TGTCACaaaaattaaaaatttagtacttacaaaaaaaacaaaacatggttgaaaaaatctttca	10	0.05	211	0	12	0
1	449810	G	T	PASS	T T	stop_gained stop_gained	HIGH HIGH	TOC33 TOC33	AT1G02280 AT1G02280	transcript transcript	AT1G02280.1 AT1G02280.2	protein_coding protein_coding	4/8 4/8	c.233C>A c.233C>A	p.Ser78* p.Ser78*	311/1214 304/1170	233/894 233/894	78/297 78/297			G/G	G/T	G/G	G/G	G/G	G/G	G/G	G/G	G/G	G/G	G/G	25/0	8/2	64/0	30/0	204/0	19/0	25/0	10/0	3/0	8/0	19/0	AATGTTGATAGTGAACCCTCCCATTGTTCTTGAAACCATCACTGGTCTCAATCCTTCAGCCTAC	11	0.0454545	204	0	19	0
1	451788	C	A	PASS	A	stop_gained	HIGH	AT1G02290	AT1G02290	transcript	AT1G02290.1	protein_coding	2/2	c.190G>T	p.Glu64*	440/1767	190/1332	64/443			C/C	C/C	C/C	C/C	C/C	C/C	C/C	C/C	C/C	C/A	C/C	20/0	23/0	73/0	39/0	175/0	10/0	27/0	13/0	8/0	6/2	24/0	GGCAGAAAACATGAGAGGAAGAATCTTTCTTCTTCAGTCAGAAGTGAGTTCCAAGTCTCAACAG	11	0.0454545	175	0	24	0
1	454346	C	A	PASS	A A A A A A A A A	upstream_gene_variant upstream_gene_variant upstream_gene_variant upstream_gene_variant upstream_gene_variant downstream_gene_variant downstream_gene_variant downstream_gene_variant intron_variant	MODIFIER MODIFIER MODIFIER MODIFIER MODIFIER MODIFIER MODIFIER MODIFIER MODIFIER	TOC33 AT1G02290 AT1G02305 AT1G04103 TOC33 AT1G04097 MAN1 MAN1 AT1G02300	AT1G02280 AT1G02290 AT1G02305 AT1G04103 AT1G02280 AT1G04097 AT1G02310 AT1G02310 AT1G02300	transcript transcript transcript transcript transcript transcript transcript transcript transcript	AT1G02280.1 AT1G02290.1 AT1G02305.1 AT1G04103.1 AT1G02280.2 AT1G04097.1 AT1G02310.2 AT1G02310.1 AT1G02300.1	protein_coding protein_coding protein_coding pseudogene protein_coding pseudogene protein_coding protein_coding protein_coding	5/9	c.-4100G>T c.-2369G>T c.-1470C>A n.-4776C>A c.-4100G>T n.*1534G>T c.*3897G>T c.*3897G>T c.510+10C>A					3920 1603 1342 4776 3920 1534 3897 3787		C/C	C/C	C/C	C/C	C/C	C/C	C/C	C/A	C/C	C/C	C/C	19/0	22/0	58/0	38/0	187/0	23/0	30/0	7/2	3/0	6/0	20/0	GTTCTGCATCAAATATAACTTGGTAACACAACTTTCTCCATCAAGCCAAGATTGACGATTGCTA	11	0.0454545	187	0	20	0
1	455786	G	T	PASS	T T T T T T T T	5_prime_UTR_variant upstream_gene_variant upstream_gene_variant upstream_gene_variant downstream_gene_variant downstream_gene_variant downstream_gene_variant downstream_gene_variant	MODIFIER MODIFIER MODIFIER MODIFIER MODIFIER MODIFIER MODIFIER MODIFIER	AT1G02305 AT1G02290 AT1G04103 AT1G04103 AT1G02300 AT1G04097 MAN1 MAN1	AT1G02305 AT1G02290 AT1G04103 AT1G04103 AT1G02300 AT1G04097 AT1G02310 AT1G02310	transcript transcript transcript transcript transcript transcript transcript transcript	AT1G02305.1 AT1G02290.1 AT1G04103.1 AT1G04103.2 AT1G02300.1 AT1G04097.1 AT1G02310.2 AT1G02310.1	protein_coding protein_coding pseudogene pseudogene protein_coding pseudogene protein_coding protein_coding	1/11	c.-30G>T c.-3809C>A n.-3336G>T n.-4539G>T c.*410G>T n.*94C>A c.*2457C>A c.*2457C>A					30 3043 3336 4539 267 94 2457 2347		G/G	G/G	G/G	G/G	G/G	G/G	G/G	G/T	G/G	G/G	G/G	17/0	16/0	67/0	47/0	200/0	15/0	26/0	8/2	8/0	10/0	28/0	GTTTTTGATTACTGGAACTCGTTGAGGGATTGAGaaaaaaaTAATCAGAAGAGAAAGATCCATG	11	0.0454545	200	0	28	0
1	456058	TAAAAAAAAAAATCG	TAAAAAAAAAATCG	PASS	TAAAAAAAAAATCG TAAAAAAAAAATCG TAAAAAAAAAATCG TAAAAAAAAAATCG TAAAAAAAAAATCG TAAAAAAAAAATCG TAAAAAAAAAATCG TAAAAAAAAAATCG	upstream_gene_variant upstream_gene_variant upstream_gene_variant downstream_gene_variant downstream_gene_variant downstream_gene_variant intron_variant non_coding_transcript_exon_variant	MODIFIER MODIFIER MODIFIER MODIFIER MODIFIER MODIFIER MODIFIER MODIFIER	AT1G02290 AT1G04103 AT1G04103 AT1G02300 MAN1 MAN1 AT1G02305 AT1G04097	AT1G02290 AT1G04103 AT1G04103 AT1G02300 AT1G02310 AT1G02310 AT1G02305 AT1G04097	transcript transcript transcript transcript transcript transcript transcript transcript	AT1G02290.1 AT1G04103.1 AT1G04103.2 AT1G02300.1 AT1G02310.2 AT1G02310.1 AT1G02305.1 AT1G04097.1	protein_coding pseudogene pseudogene protein_coding protein_coding protein_coding protein_coding pseudogene	1/10 1/1	c.-4092delT n.-3053delA n.-4256delA c.*693delA c.*2174delT c.*2174delT c.88-109delA n.130delT					3326 3053 4256 550 2174 2064		TAAAAAAAAAAATCG/TAAAAAAAAAAATCG	TAAAAAAAAAAATCG/TAAAAAAAAAAATCG	TAAAAAAAAAAATCG/TAAAAAAAAAAATCG	TAAAAAAAAAAATCG/TAAAAAAAAAAATCG	TAAAAAAAAAAATCG/TAAAAAAAAAAATCG	TAAAAAAAAAAATCG/TAAAAAAAAAAATCG	TAAAAAAAAAAATCG/TAAAAAAAAAAATCG	TAAAAAAAAAAATCG/TAAAAAAAAAATCG	TAAAAAAAAAAATCG/TAAAAAAAAAAATCG	TAAAAAAAAAAATCG/TAAAAAAAAAAATCG	TAAAAAAAAAAATCG/TAAAAAAAAAAATCG	25/0	7/0	46/4	30/0	190/0	15/0	19/0	2/2	4/1	1/0	16/0	TTATTTGTTGGACTCTTGAAGCTAGAAGTTTTaaaaaaaaaaaTCGAAATTTTCTGGGTCTTAA	11	0.0454545	190	0	16	0
1	456145	A	G	PASS	G G G G G G G G	upstream_gene_variant upstream_gene_variant upstream_gene_variant downstream_gene_variant downstream_gene_variant downstream_gene_variant intron_variant non_coding_transcript_exon_variant	MODIFIER MODIFIER MODIFIER MODIFIER MODIFIER MODIFIER MODIFIER MODIFIER	AT1G02290 AT1G04103 AT1G04103 AT1G02300 MAN1 MAN1 AT1G02305 AT1G04097	AT1G02290 AT1G04103 AT1G04103 AT1G02300 AT1G02310 AT1G02310 AT1G02305 AT1G04097	transcript transcript transcript transcript transcript transcript transcript transcript	AT1G02290.1 AT1G04103.1 AT1G04103.2 AT1G02300.1 AT1G02310.2 AT1G02310.1 AT1G02305.1 AT1G04097.1	protein_coding pseudogene pseudogene protein_coding protein_coding protein_coding protein_coding pseudogene	1/10 1/1	c.-4168T>C n.-2977A>G n.-4180A>G c.*769A>G c.*2098T>C c.*2098T>C c.88-33A>G n.54T>C					3402 2977 4180 626 2098 1988		A/A	A/A	A/A	A/A	A/A	A/A	A/A	A/A	A/G	A/A	A/A	17/0	14/0	46/0	29/0	184/0	17/0	25/0	7/0	6/2	4/0	35/0	ATTTGTGATATCAGAATTGTTTAAAGTTTTAAACTTTTGAAGCTGGGTTGTCTCTTAATCTCAG	11	0.0454545	184	0	35	0
1	457242	C	A	PASS	A	stop_gained	HIGH	AT1G02305	AT1G02305	transcript	AT1G02305.1	protein_coding	8/11	c.617C>A	p.Ser206*	745/1407	617/1089	206/362			C/C	C/C	C/C	C/C	C/C	C/A	C/C	C/C	C/C	C/C	C/C	29/0	12/0	64/0	28/0	219/0	5/2	43/0	6/0	5/0	9/0	27/0	TGTGATCCATACTTCGACAATACTGGTTGCTCGCACCCGGGATGTGAACCCGCTTACCCTACAC	11	0.0454545	219	0	27	0
1	457650	C	A	PASS	A A A A A A A A A A	upstream_gene_variant upstream_gene_variant upstream_gene_variant upstream_gene_variant upstream_gene_variant downstream_gene_variant downstream_gene_variant downstream_gene_variant downstream_gene_variant intron_variant	MODIFIER MODIFIER MODIFIER MODIFIER MODIFIER MODIFIER MODIFIER MODIFIER MODIFIER MODIFIER	AT1G02290 AT1G04097 AT1G04103 AT1G02320 AT1G04103 AT1G02300 MAN1 AT1G02330 MAN1 AT1G02305	AT1G02290 AT1G04097 AT1G04103 AT1G02320 AT1G04103 AT1G02300 AT1G02310 AT1G02330 AT1G02310 AT1G02305	transcript transcript transcript transcript transcript transcript transcript transcript transcript transcript	AT1G02290.1 AT1G04097.1 AT1G04103.1 AT1G02320.1 AT1G04103.2 AT1G02300.1 AT1G02310.2 AT1G02330.1 AT1G02310.1 AT1G02305.1	protein_coding pseudogene pseudogene protein_coding pseudogene protein_coding protein_coding protein_coding protein_coding protein_coding	9/10	c.-5673G>T n.-1452G>T n.-1472C>A c.-4178C>A n.-2675C>A c.*2274C>A c.*593G>T c.*4552G>T c.*593G>T c.918+23C>A					4907 1452 1472 4178 2675 2131 593 4296 483		C/C	C/C	C/C	C/C	C/C	C/C	C/C	C/A	C/C	C/C	C/C	28/0	17/0	63/0	34/0	223/0	18/0	34/0	6/2	5/0	3/0	21/0	GATTATTGGGTATGACTCCACTTTTGACGCTCTGGATTTTGAGTTTCGATCTAGCCAAAAAATT	11	0.0454545	223	0	21	0
1	459261	C	A	PASS	A A A A A A A A A A	upstream_gene_variant upstream_gene_variant upstream_gene_variant downstream_gene_variant downstream_gene_variant downstream_gene_variant downstream_gene_variant intron_variant intron_variant non_coding_transcript_exon_variant	MODIFIER MODIFIER MODIFIER MODIFIER MODIFIER MODIFIER MODIFIER MODIFIER MODIFIER MODIFIER	AT1G04097 AT1G02320 AT1G04103 AT1G02300 AT1G02305 AT1G02330 AT1G02335 MAN1 MAN1 AT1G04103	AT1G04097 AT1G02320 AT1G04103 AT1G02300 AT1G02305 AT1G02330 AT1G02335 AT1G02310 AT1G02310 AT1G04103	transcript transcript transcript transcript transcript transcript transcript transcript transcript transcript	AT1G04097.1 AT1G02320.1 AT1G04103.2 AT1G02300.1 AT1G02305.1 AT1G02330.1 AT1G02335.1 AT1G02310.2 AT1G02310.1 AT1G04103.1	pseudogene protein_coding pseudogene protein_coding protein_coding protein_coding protein_coding protein_coding protein_coding pseudogene	2/4 2/4 1/1	n.-3063G>T c.-2567C>A n.-1064C>A c.*3885C>A c.*1287C>A c.*2941G>T c.*4718G>T c.571-118G>T c.511-118G>T n.140C>A					3063 2567 1064 3742 1097 2685 4493		C/C	C/C	C/C	C/C	C/C	C/C	C/C	C/C	C/A	C/C	C/C	29/0	19/0	58/0	32/0	237/0	18/0	25/0	11/0	4/2	9/0	30/0	TTTACGAGATATTTAATTTGGGACATTTGTTCAATAATAAGTTAACAAACATTTTTAGATTGGT	11	0.0454545	237	0	30	0
1	460056	G	T	PASS	T T T T T T T T T T T	upstream_gene_variant upstream_gene_variant upstream_gene_variant downstream_gene_variant downstream_gene_variant downstream_gene_variant downstream_gene_variant downstream_gene_variant intron_variant intron_variant intragenic_variant	MODIFIER MODIFIER MODIFIER MODIFIER MODIFIER MODIFIER MODIFIER MODIFIER MODIFIER MODIFIER MODIFIER	AT1G04097 AT1G02320 AT1G04103 AT1G02300 AT1G02305 AT1G04103 AT1G02330 AT1G02335 MAN1 MAN1 AT1G04103	AT1G04097 AT1G02320 AT1G04103 AT1G02300 AT1G02305 AT1G04103 AT1G02330 AT1G02335 AT1G02310 AT1G02310 AT1G04103	transcript transcript transcript transcript transcript transcript transcript transcript transcript transcript gene_variant	AT1G04097.1 AT1G02320.1 AT1G04103.2 AT1G02300.1 AT1G02305.1 AT1G04103.1 AT1G02330.1 AT1G02335.1 AT1G02310.2 AT1G02310.1 AT1G04103	pseudogene protein_coding pseudogene protein_coding protein_coding pseudogene protein_coding protein_coding protein_coding protein_coding	1/4 1/4	n.-3858C>A c.-1772G>T n.-269G>T c.*4680G>T c.*2082G>T n.*73G>T c.*2146C>A c.*3923C>A c.390+267C>A c.330+267C>A n.460056G>T					3858 1772 269 4537 1892 73 1890 3698		G/G	G/G	G/G	G/G	G/G	G/G	G/G	G/T	G/G	G/G	G/G	36/0	13/0	48/0	48/0	269/0	16/0	23/0	10/3	9/0	13/0	16/0	GTCATCCAAAGATTAATATACATATGATCATGACAATAAAAAATAACAGTCAATATTTTTCTTT	11	0.0454545	269	0	16	0
1	461566	CAAAAAAAAAAAAATTAATAATAGTT	CAAAAAAAAAAAATTAATAATAGTT	PASS	CAAAAAAAAAAAATTAATAATAGTT CAAAAAAAAAAAATTAATAATAGTT CAAAAAAAAAAAATTAATAATAGTT CAAAAAAAAAAAATTAATAATAGTT CAAAAAAAAAAAATTAATAATAGTT CAAAAAAAAAAAATTAATAATAGTT CAAAAAAAAAAAATTAATAATAGTT CAAAAAAAAAAAATTAATAATAGTT CAAAAAAAAAAAATTAATAATAGTT CAAAAAAAAAAAATTAATAATAGTT	upstream_gene_variant upstream_gene_variant upstream_gene_variant downstream_gene_variant downstream_gene_variant downstream_gene_variant downstream_gene_variant downstream_gene_variant downstream_gene_variant intron_variant	MODIFIER MODIFIER MODIFIER MODIFIER MODIFIER MODIFIER MODIFIER MODIFIER MODIFIER MODIFIER	MAN1 AT1G02320 MAN1 AT1G02305 AT1G04103 AT1G02330 AT1G02335 HFR1 HFR1 AT1G04103	AT1G02310 AT1G02320 AT1G02310 AT1G02305 AT1G04103 AT1G02330 AT1G02335 AT1G02340 AT1G02340 AT1G04103	transcript transcript transcript transcript transcript transcript transcript transcript transcript transcript	AT1G02310.2 AT1G02320.1 AT1G02310.1 AT1G02305.1 AT1G04103.1 AT1G02330.1 AT1G02335.1 AT1G02340.1 AT1G02340.2 AT1G04103.2	protein_coding protein_coding protein_coding protein_coding pseudogene protein_coding protein_coding protein_coding protein_coding pseudogene	1/1	c.-867delT c.-249delA c.-927delT c.*3605delA n.*1596delA c.*623delT c.*2400delT c.*4354delT c.*4354delT n.313-192delA					748 249 883 3415 1596 367 2175 4037 4086		CAAAAAAAAAAAAATTAATAATAGTT/CAAAAAAAAAAAAATTAATAATAGTT	CAAAAAAAAAAAAATTAATAATAGTT/CAAAAAAAAAAAATTAATAATAGTT	CAAAAAAAAAAAAATTAATAATAGTT/CAAAAAAAAAAAAATTAATAATAGTT	CAAAAAAAAAAAAATTAATAATAGTT/CAAAAAAAAAAAAATTAATAATAGTT	CAAAAAAAAAAAAATTAATAATAGTT/CAAAAAAAAAAAAATTAATAATAGTT	CAAAAAAAAAAAAATTAATAATAGTT/CAAAAAAAAAAAATTAATAATAGTT	CAAAAAAAAAAAAATTAATAATAGTT/CAAAAAAAAAAAAATTAATAATAGTT	CAAAAAAAAAAAAATTAATAATAGTT/CAAAAAAAAAAAATTAATAATAGTT	CAAAAAAAAAAAAATTAATAATAGTT/CAAAAAAAAAAAAATTAATAATAGTT	CAAAAAAAAAAAAATTAATAATAGTT/CAAAAAAAAAAAAATTAATAATAGTT	CAAAAAAAAAAAAATTAATAATAGTT/CAAAAAAAAAAAAATTAATAATAGTT	12/0	5/1	14/0	17/0	185/0	7/2	6/0	2/1	8/0	8/0	9/0	AATGATTAAAAATTAATAATAGTTTCCCTATCaaaaaaaaaaaaaTTAATAATAGTTTGGTCTA	11	0.136364	185	0	9	0
1	463523	GCAG	TCAT	PASS	TCAT TCAT TCAT TCAT TCAT TCAT TCAT TCAT TCAT	5_prime_UTR_variant upstream_gene_variant upstream_gene_variant downstream_gene_variant downstream_gene_variant downstream_gene_variant downstream_gene_variant downstream_gene_variant downstream_gene_variant	MODIFIER MODIFIER MODIFIER MODIFIER MODIFIER MODIFIER MODIFIER MODIFIER MODIFIER	AT1G02330 MAN1 MAN1 AT1G04103 AT1G02320 AT1G02335 HFR1 AT1G04103 HFR1	AT1G02330 AT1G02310 AT1G02310 AT1G04103 AT1G02320 AT1G02335 AT1G02340 AT1G04103 AT1G02340	transcript transcript transcript transcript transcript transcript transcript transcript transcript	AT1G02330.1 AT1G02310.2 AT1G02310.1 AT1G04103.1 AT1G02320.1 AT1G02335.1 AT1G02340.1 AT1G04103.2 AT1G02340.2	protein_coding protein_coding protein_coding pseudogene protein_coding protein_coding protein_coding pseudogene protein_coding	1/6	c.-5_-2delCTGCinsATGA c.-2814_-2811delCTGCinsATGA c.-2874_-2871delCTGCinsATGA n.*3540_*3543delGCAGinsTCAT c.*1549_*1552delGCAGinsTCAT c.*453_*456delCTGCinsATGA c.*2407_*2410delCTGCinsATGA n.*1602_*1605delGCAGinsTCAT c.*2407_*2410delCTGCinsATGA					2 2692 2827 3540 1549 231 2093 1602 2142		GCAG/GCAG	GCAG/GCAG	GCAG/GCAG	GCAG/GCAG	GCAG/GCAG	GCAG/GCAG	GCAG/GCAG	GCAG/TCAT	GCAG/GCAG	GCAG/GCAG	GCAG/GCAG	28/0	15/0	45/0	21/0	236/0	15/0	25/0	8/2	9/0	5/0	17/0	ACGCTTCCTGAAATTTCTCTTCGGCGGCATCGCAGCCAGAAACTATCGGATTTTTGAAAGAGCT	11	0.0454545	236	0	17	0
1	463664	G	T	PASS	T T T T T T T T T T	upstream_gene_variant upstream_gene_variant upstream_gene_variant downstream_gene_variant downstream_gene_variant downstream_gene_variant downstream_gene_variant downstream_gene_variant downstream_gene_variant intergenic_region	MODIFIER MODIFIER MODIFIER MODIFIER MODIFIER MODIFIER MODIFIER MODIFIER MODIFIER MODIFIER	MAN1 AT1G02330 MAN1 AT1G04103 AT1G02320 AT1G02335 HFR1 AT1G04103 HFR1 AT1G02330-AT1G02335	AT1G02310 AT1G02330 AT1G02310 AT1G04103 AT1G02320 AT1G02335 AT1G02340 AT1G04103 AT1G02340 AT1G02330-AT1G02335	transcript transcript transcript transcript transcript transcript transcript transcript transcript intergenic_region	AT1G02310.2 AT1G02330.1 AT1G02310.1 AT1G04103.1 AT1G02320.1 AT1G02335.1 AT1G02340.1 AT1G04103.2 AT1G02340.2 AT1G02330-AT1G02335	protein_coding protein_coding protein_coding pseudogene protein_coding protein_coding protein_coding pseudogene protein_coding		c.-2952C>A c.-143C>A c.-3012C>A n.*3681G>T c.*1690G>T c.*315C>A c.*2269C>A n.*1743G>T c.*2269C>A n.463664G>T					2833 46 2968 3681 1690 90 1952 1743 2001		G/G	G/G	G/G	G/G	G/G	G/G	G/G	G/G	G/G	G/T	G/G	28/0	14/0	34/0	28/0	253/0	16/0	21/0	1/0	14/0	4/2	22/0	GCGAAACATTTAATATGGGCCCTATTAGTAAGCCCATTATGTATTaaaaaaaTATATTTAAATG	11	0.0454545	253	0	22	0
1	464275	CTA	ATG	PASS	ATG	stop_gained	HIGH	AT1G02335	AT1G02335	transcript	AT1G02335.1	protein_coding	2/2	c.362_364delTAGinsCAT	p.LeuGlu121*	469/990	362/660	121/219			CTA/CTA	CTA/CTA	CTA/CTA	CTA/CTA	CTA/CTA	CTA/CTA	CTA/CTA	CTA/ATG	CTA/CTA	CTA/CTA	CTA/CTA	19/0	8/0	45/0	20/0	297/0	21/0	17/0	7/2	13/0	7/0	17/0	GTTGTGATAAATCCAACCTCAAGCTCTCCTTCTAGAACGTAGACGACTTCGGTGGCGCGTGGGT	11	0.0454545	297	0	17	0
1	464462	G	T	PASS	T	missense_variant	MODERATE	AT1G02335	AT1G02335	transcript	AT1G02335.1	protein_coding	2/2	c.177C>A	p.Phe59Leu	282/990	177/660	59/219			G/G	G/G	G/G	G/G	G/G	G/G	G/G	G/T	G/G	G/G	G/G	22/0	11/0	44/0	19/0	234/0	19/0	26/0	5/2	5/0	6/0	17/0	TTATGACGGCGGGTTTTGAGATTCCGGCGAAGAAGAAGTCGGACTCCGTGATGTTTAATGTTTC	11	0.0454545	234	0	17	0
1	465657	C	G	PASS	G G G G G G G G G	3_prime_UTR_variant upstream_gene_variant upstream_gene_variant upstream_gene_variant upstream_gene_variant upstream_gene_variant downstream_gene_variant downstream_gene_variant downstream_gene_variant	MODIFIER MODIFIER MODIFIER MODIFIER MODIFIER MODIFIER MODIFIER MODIFIER MODIFIER	HFR1 MAN1 AT1G02330 AT1G02335 AT1G02350 MAN1 AT1G02320 AT1G04103 HFR1	AT1G02340 AT1G02310 AT1G02330 AT1G02335 AT1G02350 AT1G02310 AT1G02320 AT1G04103 AT1G02340	transcript transcript transcript transcript transcript transcript transcript transcript transcript	AT1G02340.1 AT1G02310.2 AT1G02330.1 AT1G02335.1 AT1G02350.1 AT1G02310.1 AT1G02320.1 AT1G04103.2 AT1G02340.2	protein_coding protein_coding protein_coding protein_coding protein_coding protein_coding protein_coding pseudogene protein_coding	5/5	c.*276G>C c.-4945G>C c.-2136G>C c.-781G>C c.-4161C>G c.-5005G>C c.*3683C>G n.*3736C>G c.*276G>C					276 4826 2039 676 4161 4961 3683 3736 8		C/C	C/C	C/C	C/C	C/C	C/C	C/C	C/G	C/C	C/C	C/C	26/0	24/0	57/0	35/0	292/0	25/0	36/0	7/2	5/0	6/0	21/0	GATGCATGTAACCAAGTGTAAACGTTTGAGACGCTTAAGAATCAGGGAAATCTTGTTCCTACGT	11	0.0454545	292	0	21	0
1	466609	CAAAAAAAAACTC	CAAAAAAAACTC	PASS	CAAAAAAAACTC CAAAAAAAACTC CAAAAAAAACTC CAAAAAAAACTC CAAAAAAAACTC CAAAAAAAACTC CAAAAAAAACTC	upstream_gene_variant upstream_gene_variant upstream_gene_variant downstream_gene_variant downstream_gene_variant intron_variant intron_variant	MODIFIER MODIFIER MODIFIER MODIFIER MODIFIER MODIFIER MODIFIER	AT1G02330 AT1G02335 AT1G02350 AT1G02320 AT1G04103 HFR1 HFR1	AT1G02330 AT1G02335 AT1G02350 AT1G02320 AT1G04103 AT1G02340 AT1G02340	transcript transcript transcript transcript transcript transcript transcript	AT1G02330.1 AT1G02335.1 AT1G02350.1 AT1G02320.1 AT1G04103.2 AT1G02340.1 AT1G02340.2	protein_coding protein_coding protein_coding protein_coding pseudogene protein_coding protein_coding	4/4 3/3	c.-3097delT c.-1742delT c.-3200delA c.*4644delA n.*4697delA c.564+114delT c.543+114delT					3000 1637 3200 4644 4697		CAAAAAAAAACTC/CAAAAAAAAACTC	CAAAAAAAAACTC/CAAAAAAAAACTC	CAAAAAAAAACTC/CAAAAAAAAACTC	CAAAAAAAAACTC/CAAAAAAAAACTC	CAAAAAAAAACTC/CAAAAAAAAACTC	CAAAAAAAAACTC/CAAAAAAAAACTC	CAAAAAAAAACTC/CAAAAAAAAACTC	CAAAAAAAAACTC/CAAAAAAAAACTC	CAAAAAAAAACTC/CAAAAAAAAACTC	CAAAAAAAAACTC/CAAAAAAAACTC	CAAAAAAAAACTC/CAAAAAAAAACTC	28/0	15/0	61/0	25/1	241/0	12/0	27/0	3/0	18/0	4/2	21/0	AGAACAGTTTATGTCAACTAGTTAAATTAACCaaaaaaaaaCTCAGACTATTAGATAAACACTT	11	0.0454545	241	0	21	0
1	467030	C	A	PASS	A A	missense_variant missense_variant	MODERATE MODERATE	HFR1 HFR1	AT1G02340 AT1G02340	transcript transcript	AT1G02340.1 AT1G02340.2	protein_coding protein_coding	3/5 2/4	c.426G>T c.405G>T	p.Lys142Asn p.Lys135Asn	621/1391 745/1466	426/879 405/858	142/292 135/285			C/C	C/C	C/C	C/C	C/C	C/C	C/C	C/A	C/C	C/C	C/C	42/0	21/0	38/0	44/0	230/0	16/0	37/0	5/2	18/0	9/0	23/0	TATTACTCAtcttctcgtctcttcttcttctcttGGAACCTTTTCGAGTAACTGAAGGAACTTC	11	0.0454545	230	0	23	0
1	469794	C	T	PASS	T T T T T T T T T	upstream_gene_variant upstream_gene_variant upstream_gene_variant upstream_gene_variant upstream_gene_variant downstream_gene_variant downstream_gene_variant downstream_gene_variant intergenic_region	MODIFIER MODIFIER MODIFIER MODIFIER MODIFIER MODIFIER MODIFIER MODIFIER MODIFIER	AT1G02335 HFR1 AT1G02350 AT1G02370 HFR1 AT1G02360 AT1G02360 AT1G02360 HFR1-AT1G02350	AT1G02335 AT1G02340 AT1G02350 AT1G02370 AT1G02340 AT1G02360 AT1G02360 AT1G02360 AT1G02340-AT1G02350	transcript transcript transcript transcript transcript transcript transcript transcript intergenic_region	AT1G02335.1 AT1G02340.1 AT1G02350.1 AT1G02370.1 AT1G02340.2 AT1G02360.3 AT1G02360.1 AT1G02360.2 AT1G02340-AT1G02350	protein_coding protein_coding protein_coding protein_coding protein_coding protein_coding protein_coding protein_coding		c.-4918G>A c.-2109G>A c.-24C>T c.-4722C>T c.-2261G>A c.*2344G>A c.*2344G>A c.*2344G>A n.469794C>T					4813 1914 24 4579 1921 2177 2089 2165		C/C	C/C	C/C	C/C	C/C	C/C	C/C	C/T	C/C	C/C	C/C	33/0	17/0	61/0	28/0	255/0	10/0	20/0	1/9	10/0	8/0	20/0	CATGTTAGACAAAACTGAGAACAGGCCTCTACTTCTTCTTTTCGTAGCGATCGCCATGGAAATA	11	0.0454545	255	0	20	0
1	470252	C	A	PASS	A	missense_variant&splice_region_variant	MODERATE	AT1G02350	AT1G02350	transcript	AT1G02350.1	protein_coding	2/4	c.155C>A	p.Ala52Asp	155/423	155/423	52/140			C/C	C/C	C/C	C/C	C/C	C/C	C/C	C/A	C/C	C/C	C/C	43/0	20/0	44/0	28/0	227/0	19/0	12/0	7/2	13/0	5/0	17/0	GAATGCTCTGTCTTGGTTTAGTGGATTTAAGCCTTGTCGTTGTTTGCAAGTTTACTAGAAGAGT	11	0.0454545	227	0	17	0
1	470698	G	A	PASS	A A A A A A A A	upstream_gene_variant upstream_gene_variant upstream_gene_variant downstream_gene_variant downstream_gene_variant downstream_gene_variant downstream_gene_variant intergenic_region	MODIFIER MODIFIER MODIFIER MODIFIER MODIFIER MODIFIER MODIFIER MODIFIER	HFR1 AT1G02370 HFR1 AT1G02350 AT1G02360 AT1G02360 AT1G02360 AT1G02350-AT1G02360	AT1G02340 AT1G02370 AT1G02340 AT1G02350 AT1G02360 AT1G02360 AT1G02360 AT1G02350-AT1G02360	transcript transcript transcript transcript transcript transcript transcript intergenic_region	AT1G02340.1 AT1G02370.1 AT1G02340.2 AT1G02350.1 AT1G02360.3 AT1G02360.1 AT1G02360.2 AT1G02350-AT1G02360	protein_coding protein_coding protein_coding protein_coding protein_coding protein_coding protein_coding		c.-3013C>T c.-3818G>A c.-3165C>T c.*5G>A c.*1440C>T c.*1440C>T c.*1440C>T n.470698G>A					2818 3675 2825 5 1273 1185 1261		G/G	G/G	G/G	G/G	G/G	G/G	G/G	G/G	G/A	G/G	G/G	43/0	20/0	53/0	32/0	212/0	10/0	34/0	9/0	8/2	10/0	29/0	TATTCTCTGTACAGAGCAAAAGTGTAGCGATGACTGCTCCATCTCATGTTGCTAACAGTCTTTT	11	0.0454545	212	0	29	0
1	470942	C	A	PASS	A A A A A A A A	upstream_gene_variant upstream_gene_variant upstream_gene_variant downstream_gene_variant downstream_gene_variant downstream_gene_variant downstream_gene_variant intergenic_region	MODIFIER MODIFIER MODIFIER MODIFIER MODIFIER MODIFIER MODIFIER MODIFIER	HFR1 AT1G02370 HFR1 AT1G02350 AT1G02360 AT1G02360 AT1G02360 AT1G02350-AT1G02360	AT1G02340 AT1G02370 AT1G02340 AT1G02350 AT1G02360 AT1G02360 AT1G02360 AT1G02350-AT1G02360	transcript transcript transcript transcript transcript transcript transcript intergenic_region	AT1G02340.1 AT1G02370.1 AT1G02340.2 AT1G02350.1 AT1G02360.3 AT1G02360.1 AT1G02360.2 AT1G02350-AT1G02360	protein_coding protein_coding protein_coding protein_coding protein_coding protein_coding protein_coding		c.-3257G>T c.-3574C>A c.-3409G>T c.*249C>A c.*1196G>T c.*1196G>T c.*1196G>T n.470942C>A					3062 3431 3069 249 1029 941 1017		C/C	C/C	C/C	C/C	C/C	C/A	C/C	C/C	C/C	C/C	C/C	24/0	16/0	57/0	25/0	222/0	8/2	19/0	14/0	9/0	13/0	27/0	GATGAGTGACTTGATGATAAAGTTGCTGAAGCTGTGGTCTTTCATCATCTGGTCATGATTGATG	11	0.0454545	222	0	27	0
1	471013	C	T	PASS	T T T T T T T T	upstream_gene_variant upstream_gene_variant upstream_gene_variant downstream_gene_variant downstream_gene_variant downstream_gene_variant downstream_gene_variant intergenic_region	MODIFIER MODIFIER MODIFIER MODIFIER MODIFIER MODIFIER MODIFIER MODIFIER	HFR1 AT1G02370 HFR1 AT1G02350 AT1G02360 AT1G02360 AT1G02360 AT1G02350-AT1G02360	AT1G02340 AT1G02370 AT1G02340 AT1G02350 AT1G02360 AT1G02360 AT1G02360 AT1G02350-AT1G02360	transcript transcript transcript transcript transcript transcript transcript intergenic_region	AT1G02340.1 AT1G02370.1 AT1G02340.2 AT1G02350.1 AT1G02360.3 AT1G02360.1 AT1G02360.2 AT1G02350-AT1G02360	protein_coding protein_coding protein_coding protein_coding protein_coding protein_coding protein_coding		c.-3328G>A c.-3503C>T c.-3480G>A c.*320C>T c.*1125G>A c.*1125G>A c.*1125G>A n.471013C>T					3133 3360 3140 320 958 870 946		C/C	C/C	C/C	C/C	C/C	C/C	C/C	C/C	C/T	C/C	C/C	23/0	19/0	61/0	22/0	210/0	10/0	17/0	16/0	11/3	5/0	26/0	TTTGGTGGCAAATATGTTGCTGCTGGTGTCGCATTGGGTCGGTGTGTGGAAGGGGCTTACCCAA	11	0.0454545	210	0	26	0
1	471036	G	T	PASS	T T T T T T T T	upstream_gene_variant upstream_gene_variant upstream_gene_variant downstream_gene_variant downstream_gene_variant downstream_gene_variant downstream_gene_variant intergenic_region	MODIFIER MODIFIER MODIFIER MODIFIER MODIFIER MODIFIER MODIFIER MODIFIER	HFR1 AT1G02370 HFR1 AT1G02350 AT1G02360 AT1G02360 AT1G02360 AT1G02350-AT1G02360	AT1G02340 AT1G02370 AT1G02340 AT1G02350 AT1G02360 AT1G02360 AT1G02360 AT1G02350-AT1G02360	transcript transcript transcript transcript transcript transcript transcript intergenic_region	AT1G02340.1 AT1G02370.1 AT1G02340.2 AT1G02350.1 AT1G02360.3 AT1G02360.1 AT1G02360.2 AT1G02350-AT1G02360	protein_coding protein_coding protein_coding protein_coding protein_coding protein_coding protein_coding		c.-3351C>A c.-3480G>T c.-3503C>A c.*343G>T c.*1102C>A c.*1102C>A c.*1102C>A n.471036G>T					3156 3337 3163 343 935 847 923		G/G	G/G	G/G	G/G	G/G	G/G	G/G	G/T	G/G	G/G	G/G	24/0	19/0	57/0	21/0	219/0	8/0	17/0	7/2	12/0	5/0	19/0	TGGTGTCGCATTGGGTCGGTGTGTGGAAGGGGCTTACCCAAGCCAATGATTTCATTTATAGGTC	11	0.0454545	219	0	19	0
1	472393	C	A	PASS	A A A	missense_variant missense_variant missense_variant	MODERATE MODERATE MODERATE	AT1G02360 AT1G02360 AT1G02360	AT1G02360 AT1G02360 AT1G02360	transcript transcript transcript	AT1G02360.3 AT1G02360.1 AT1G02360.2	protein_coding protein_coding protein_coding	2/2 2/2 2/2	c.720G>T c.564G>T c.702G>T	p.Met240Ile p.Met188Ile p.Met234Ile	784/1206 608/1118 717/1151	720/975 564/819 702/957	240/324 188/272 234/318			C/C	C/C	C/C	C/C	C/C	C/C	C/C	C/A	C/C	C/C	C/C	25/0	11/0	64/0	20/0	255/0	13/0	33/0	12/4	20/0	10/0	15/0	CATGGCACGAAGGTTTGGGACTCTGTGGCGTCATCCAAAACCAAAGTGCTGTTTGAAAAGCTAT	11	0.0454545	255	0	15	0
1	474118	CAAAAAAAAAAAAATCACAATC	CAAAAAAAAAAAATCACAATC	PASS	CAAAAAAAAAAAATCACAATC CAAAAAAAAAAAATCACAATC CAAAAAAAAAAAATCACAATC CAAAAAAAAAAAATCACAATC CAAAAAAAAAAAATCACAATC CAAAAAAAAAAAATCACAATC CAAAAAAAAAAAATCACAATC	upstream_gene_variant upstream_gene_variant upstream_gene_variant upstream_gene_variant upstream_gene_variant downstream_gene_variant intergenic_region	MODIFIER MODIFIER MODIFIER MODIFIER MODIFIER MODIFIER MODIFIER	AT1G02360 AT1G02370 AT1G02380 AT1G02360 AT1G02360 AT1G02350 AT1G02360-AT1G02370	AT1G02360 AT1G02370 AT1G02380 AT1G02360 AT1G02360 AT1G02350 AT1G02360-AT1G02370	transcript transcript transcript transcript transcript transcript intergenic_region	AT1G02360.3 AT1G02370.1 AT1G02380.1 AT1G02360.1 AT1G02360.2 AT1G02350.1 AT1G02360-AT1G02370	protein_coding protein_coding protein_coding protein_coding protein_coding protein_coding		c.-859delT c.-385delA c.-3683delA c.-1015delT c.-877delT c.*3438delA n.474131delA					795 242 2814 971 862 3438		CAAAAAAAAAAAAATCACAATC/CAAAAAAAAAAAATCACAATC	CAAAAAAAAAAAAATCACAATC/CAAAAAAAAAAAAATCACAATC	CAAAAAAAAAAAAATCACAATC/CAAAAAAAAAAAAATCACAATC	CAAAAAAAAAAAAATCACAATC/CAAAAAAAAAAAAATCACAATC	CAAAAAAAAAAAAATCACAATC/CAAAAAAAAAAAAATCACAATC	CAAAAAAAAAAAAATCACAATC/CAAAAAAAAAAAATCACAATC	CAAAAAAAAAAAAATCACAATC/CAAAAAAAAAAAATCACAATC	CAAAAAAAAAAAAATCACAATC/CAAAAAAAAAAAAATCACAATC	CAAAAAAAAAAAAATCACAATC/CAAAAAAAAAAAATCACAATC	CAAAAAAAAAAAAATCACAATC/CAAAAAAAAAAAAATCACAATC	CAAAAAAAAAAAAATCACAATC/CAAAAAAAAAAAAATCACAATC	15/8	7/1	14/2	22/0	215/1	11/2	7/3	10/0	8/2	3/0	9/3	CAGAAAATTAGTATAAAATTTAACCTTTTACCaaaaaaaaaaaaaTCACAATCTCTATGAAACA	11	0.181818	215	1	9	3
1	476708	CAAAAAAAAAAAAAACTTTATC	CAAAAAAAAAAAAACTTTATC	PASS	CAAAAAAAAAAAAACTTTATC CAAAAAAAAAAAAACTTTATC CAAAAAAAAAAAAACTTTATC CAAAAAAAAAAAAACTTTATC CAAAAAAAAAAAAACTTTATC CAAAAAAAAAAAAACTTTATC CAAAAAAAAAAAAACTTTATC	upstream_gene_variant upstream_gene_variant upstream_gene_variant upstream_gene_variant upstream_gene_variant downstream_gene_variant intergenic_region	MODIFIER MODIFIER MODIFIER MODIFIER MODIFIER MODIFIER MODIFIER	AT1G02360 AT1G02380 GPAT2 AT1G02360 AT1G02360 AT1G02370 AT1G02370-AT1G02380	AT1G02360 AT1G02380 AT1G02390 AT1G02360 AT1G02360 AT1G02370 AT1G02370-AT1G02380	transcript transcript transcript transcript transcript transcript intergenic_region	AT1G02360.3 AT1G02380.1 AT1G02390.1 AT1G02360.1 AT1G02360.2 AT1G02370.1 AT1G02370-AT1G02380	protein_coding protein_coding protein_coding protein_coding protein_coding protein_coding		c.-3450delT c.-1092delA c.-4199delA c.-3606delT c.-3468delT c.*339delA n.476722delA					3386 223 3928 3562 3453 110		CAAAAAAAAAAAAAACTTTATC/CAAAAAAAAAAAAACTTTATC	CAAAAAAAAAAAAAACTTTATC/CAAAAAAAAAAAAAACTTTATC	CAAAAAAAAAAAAAACTTTATC/CAAAAAAAAAAAAAACTTTATC	CAAAAAAAAAAAAAACTTTATC/CAAAAAAAAAAAAAACTTTATC	CAAAAAAAAAAAAAACTTTATC/CAAAAAAAAAAAAAACTTTATC	CAAAAAAAAAAAAAACTTTATC/CAAAAAAAAAAAAAACTTTATC	CAAAAAAAAAAAAAACTTTATC/CAAAAAAAAAAAAAACTTTATC	CAAAAAAAAAAAAAACTTTATC/CAAAAAAAAAAAAAACTTTATC	CAAAAAAAAAAAAAACTTTATC/CAAAAAAAAAAAAAACTTTATC	CAAAAAAAAAAAAAACTTTATC/CAAAAAAAAAAAAAACTTTATC	CAAAAAAAAAAAAAACTTTATC/CAAAAAAAAAAAAAACTTTATC	10/5	5/0	22/2	11/1	151/0	4/0	5/0	1/0	7/1	9/0	7/1	TGCCACCAACTAAGTTAGGAAAATGTTTATACaaaaaaaaaaaaaaCTTTATCTATAAGAGAAC	11	0.0454545	151	0	7	1
1	479036	G	A	PASS	A A A	3_prime_UTR_variant upstream_gene_variant downstream_gene_variant	MODIFIER MODIFIER MODIFIER	AT1G02380 GPAT2 AT1G02370	AT1G02380 AT1G02390 AT1G02370	transcript transcript transcript	AT1G02380.1 AT1G02390.1 AT1G02370.1	protein_coding protein_coding protein_coding	4/4	c.*186G>A c.-1885G>A c.*2653G>A					186 1614 2424		G/G	G/G	G/G	G/G	G/G	G/G	G/G	G/A	G/G	G/G	G/G	26/0	15/0	64/0	48/0	187/0	27/0	26/0	4/2	12/0	4/0	27/0	ATAAAAAGATTGTGAGCATCGTAGTAATTACGGTATTTAATGAAGGGAAAAATGATGTAAAACT	11	0.0454545	187	0	27	0
1	484404	T	C	PASS	C C C C	upstream_gene_variant upstream_gene_variant downstream_gene_variant intergenic_region	MODIFIER MODIFIER MODIFIER MODIFIER	GA2OX6 GA2OX6 GPAT2 GPAT2-GA2OX6	AT1G02400 AT1G02400 AT1G02390 AT1G02390-AT1G02400	transcript transcript transcript intergenic_region	AT1G02400.1 AT1G02400.2 AT1G02390.1 AT1G02390-AT1G02400	protein_coding protein_coding protein_coding		c.-2560T>C c.-2560T>C c.*1241T>C n.484404T>C					2396 2397 1031		T/T	T/T	.	T/T	T/C	T/T	T/T	T/T	T/T	T/T	T/T	4/0	3/0	./.	8/0	59/18	3/0	1/0	5/0	4/0	1/0	2/0	CAAATTCATATATAATGATCTTATTTTATTCTcccccccccccccccccACATTATGACACAAT	10	0.05	59	18	2	0
1	486015	G	A	PASS	A A A A A A A A	upstream_gene_variant upstream_gene_variant upstream_gene_variant upstream_gene_variant upstream_gene_variant downstream_gene_variant downstream_gene_variant intergenic_region	MODIFIER MODIFIER MODIFIER MODIFIER MODIFIER MODIFIER MODIFIER MODIFIER	GA2OX6 COX11 GA2OX6 COX11 COX11 GPAT2 AT1G02405 GPAT2-GA2OX6	AT1G02400 AT1G02410 AT1G02400 AT1G02410 AT1G02410 AT1G02390 AT1G02405 AT1G02390-AT1G02400	transcript transcript transcript transcript transcript transcript transcript intergenic_region	AT1G02400.1 AT1G02410.1 AT1G02400.2 AT1G02410.3 AT1G02410.2 AT1G02390.1 AT1G02405.1 AT1G02390-AT1G02400	protein_coding protein_coding protein_coding protein_coding protein_coding protein_coding protein_coding		c.-949G>A c.-5285G>A c.-949G>A c.-5285G>A c.-5285G>A c.*2852G>A c.*4078C>T n.486015G>A					785 4845 786 4910 4910 2642 3859		G/G	G/A	G/G	G/G	G/G	G/G	G/G	G/G	G/G	G/G	G/G	37/0	8/2	53/0	39/0	260/0	17/0	30/0	6/0	16/0	7/0	24/0	ACACCTAATTAGTTCTCTCTAACTTCAAACAGAGAAAGAAGTATTGTATTTGTCAACGCTGATA	11	0.0454545	260	0	24	0
1	486485	GTTTTTTTTTTTTTTAATCG	TTTTTTTTTTTTTTTAATCG	PASS	TTTTTTTTTTTTTTTAATCG TTTTTTTTTTTTTTTAATCG TTTTTTTTTTTTTTTAATCG TTTTTTTTTTTTTTTAATCG TTTTTTTTTTTTTTTAATCG TTTTTTTTTTTTTTTAATCG TTTTTTTTTTTTTTTAATCG TTTTTTTTTTTTTTTAATCG	upstream_gene_variant upstream_gene_variant upstream_gene_variant upstream_gene_variant upstream_gene_variant downstream_gene_variant downstream_gene_variant intergenic_region	MODIFIER MODIFIER MODIFIER MODIFIER MODIFIER MODIFIER MODIFIER MODIFIER	GA2OX6 COX11 GA2OX6 COX11 COX11 GPAT2 AT1G02405 GPAT2-GA2OX6	AT1G02400 AT1G02410 AT1G02400 AT1G02410 AT1G02410 AT1G02390 AT1G02405 AT1G02390-AT1G02400	transcript transcript transcript transcript transcript transcript transcript intergenic_region	AT1G02400.1 AT1G02410.1 AT1G02400.2 AT1G02410.3 AT1G02410.2 AT1G02390.1 AT1G02405.1 AT1G02390-AT1G02400	protein_coding protein_coding protein_coding protein_coding protein_coding protein_coding protein_coding		c.-479G>T c.-4815G>T c.-479G>T c.-4815G>T c.-4815G>T c.*3322G>T c.*3608C>A n.486485G>T					315 4375 316 4440 4440 3112 3389		GTTTTTTTTTTTTTTAATCG/GTTTTTTTTTTTTTTAATCG	GTTTTTTTTTTTTTTAATCG/GTTTTTTTTTTTTTTAATCG	GTTTTTTTTTTTTTTAATCG/GTTTTTTTTTTTTTTAATCG	GTTTTTTTTTTTTTTAATCG/GTTTTTTTTTTTTTTAATCG	GTTTTTTTTTTTTTTAATCG/GTTTTTTTTTTTTTTAATCG	GTTTTTTTTTTTTTTAATCG/GTTTTTTTTTTTTTTAATCG	GTTTTTTTTTTTTTTAATCG/TTTTTTTTTTTTTTTAATCG	GTTTTTTTTTTTTTTAATCG/GTTTTTTTTTTTTTTAATCG	GTTTTTTTTTTTTTTAATCG/GTTTTTTTTTTTTTTAATCG	GTTTTTTTTTTTTTTAATCG/GTTTTTTTTTTTTTTAATCG	GTTTTTTTTTTTTTTAATCG/GTTTTTTTTTTTTTTAATCG	12/0	1/0	17/1	8/0	216/0	5/0	6/4	4/0	1/0	2/0	11/0	CAATaaaaaaaaTGTATAACACAATTTTTAAGttttttttttttttAATCGTATCATAAAAATT	11	0.0454545	216	0	11	0
1	487578	C	A	PASS	A A A A A A A	upstream_gene_variant upstream_gene_variant upstream_gene_variant downstream_gene_variant downstream_gene_variant intron_variant intron_variant	MODIFIER MODIFIER MODIFIER MODIFIER MODIFIER MODIFIER MODIFIER	COX11 COX11 COX11 GPAT2 AT1G02405 GA2OX6 GA2OX6	AT1G02410 AT1G02410 AT1G02410 AT1G02390 AT1G02405 AT1G02400 AT1G02400	transcript transcript transcript transcript transcript transcript transcript	AT1G02410.1 AT1G02410.3 AT1G02410.2 AT1G02390.1 AT1G02405.1 AT1G02400.1 AT1G02400.2	protein_coding protein_coding protein_coding protein_coding protein_coding protein_coding protein_coding	1/2 1/1	c.-3722C>A c.-3722C>A c.-3722C>A c.*4415C>A c.*2515G>T c.401+214C>A c.401+214C>A					3282 3347 3347 4205 2296		C/C	C/C	C/C	C/C	C/C	C/C	C/C	C/C	C/A	C/C	C/C	41/0	20/0	40/0	44/0	260/0	23/0	27/0	10/0	6/2	18/0	25/0	AGGCTTAAGCTAATGTATCAACCAAACAAATCCATAGTATGAGTTTTGGTTAACAAATTCATAT	11	0.0454545	260	0	25	0
1	487858	C	A	PASS	A A A A A A A	upstream_gene_variant upstream_gene_variant upstream_gene_variant downstream_gene_variant downstream_gene_variant intron_variant intron_variant	MODIFIER MODIFIER MODIFIER MODIFIER MODIFIER MODIFIER MODIFIER	COX11 COX11 COX11 GPAT2 AT1G02405 GA2OX6 GA2OX6	AT1G02410 AT1G02410 AT1G02410 AT1G02390 AT1G02405 AT1G02400 AT1G02400	transcript transcript transcript transcript transcript transcript transcript	AT1G02410.1 AT1G02410.3 AT1G02410.2 AT1G02390.1 AT1G02405.1 AT1G02400.1 AT1G02400.2	protein_coding protein_coding protein_coding protein_coding protein_coding protein_coding protein_coding	1/2 1/1	c.-3442C>A c.-3442C>A c.-3442C>A c.*4695C>A c.*2235G>T c.401+494C>A c.401+494C>A					3002 3067 3067 4485 2016		C/C	C/C	C/C	C/C	C/C	C/C	C/C	C/C	C/C	C/A	C/C	22/0	12/0	56/0	39/0	262/0	21/0	33/0	8/0	15/0	8/2	19/0	AAAAAGAGAGGGAGAGATTGAAAGTGAGATGCAATGTCGAATAATGGATAATGACCAGAAGACA	11	0.0454545	262	0	19	0
1	488655	C	A	PASS	A A A A A A A	upstream_gene_variant upstream_gene_variant upstream_gene_variant upstream_gene_variant downstream_gene_variant intron_variant intron_variant	MODIFIER MODIFIER MODIFIER MODIFIER MODIFIER MODIFIER MODIFIER	COX11 AT1G02420 COX11 COX11 AT1G02405 GA2OX6 GA2OX6	AT1G02410 AT1G02420 AT1G02410 AT1G02410 AT1G02405 AT1G02400 AT1G02400	transcript transcript transcript transcript transcript transcript transcript	AT1G02410.1 AT1G02420.1 AT1G02410.3 AT1G02410.2 AT1G02405.1 AT1G02400.1 AT1G02400.2	protein_coding protein_coding protein_coding protein_coding protein_coding protein_coding protein_coding	1/2 1/1	c.-2645C>A c.-5028C>A c.-2645C>A c.-2645C>A c.*1438G>T c.402-65C>A c.402-65C>A					2205 4984 2270 2270 1219		C/C	C/C	C/C	C/C	C/C	C/C	C/C	C/C	C/C	C/A	C/C	37/0	13/0	41/0	39/0	259/0	22/0	15/0	9/0	7/0	6/2	29/0	AAAATCTTTCAGAAAAAATAAGAACAACAACCCGTCTCTCTGTCAATTGTTGTTGAGTGTGTTA	11	0.0454545	259	0	29	0
1	488659	C	A	PASS	A A A A A A A	upstream_gene_variant upstream_gene_variant upstream_gene_variant upstream_gene_variant downstream_gene_variant intron_variant intron_variant	MODIFIER MODIFIER MODIFIER MODIFIER MODIFIER MODIFIER MODIFIER	COX11 AT1G02420 COX11 COX11 AT1G02405 GA2OX6 GA2OX6	AT1G02410 AT1G02420 AT1G02410 AT1G02410 AT1G02405 AT1G02400 AT1G02400	transcript transcript transcript transcript transcript transcript transcript	AT1G02410.1 AT1G02420.1 AT1G02410.3 AT1G02410.2 AT1G02405.1 AT1G02400.1 AT1G02400.2	protein_coding protein_coding protein_coding protein_coding protein_coding protein_coding protein_coding	1/2 1/1	c.-2641C>A c.-5024C>A c.-2641C>A c.-2641C>A c.*1434G>T c.402-61C>A c.402-61C>A					2201 4980 2266 2266 1215		C/C	C/C	C/C	C/C	C/C	C/C	C/C	C/A	C/C	C/C	C/C	36/0	13/0	43/0	39/0	263/0	21/0	17/0	7/2	8/0	7/0	30/0	TCTTTCAGAAAAAATAAGAACAACAACCCGTCTCTCTGTCAATTGTTGTTGAGTGTGTTAATAA	11	0.0454545	263	0	30	0
1	489694	TAAAAAACG	TAAAAACG	PASS	TAAAAACG TAAAAACG TAAAAACG TAAAAACG TAAAAACG TAAAAACG TAAAAACG TAAAAACG TAAAAACG	upstream_gene_variant upstream_gene_variant upstream_gene_variant upstream_gene_variant downstream_gene_variant downstream_gene_variant downstream_gene_variant downstream_gene_variant intergenic_region	MODIFIER MODIFIER MODIFIER MODIFIER MODIFIER MODIFIER MODIFIER MODIFIER MODIFIER	COX11 AT1G02420 COX11 COX11 GA2OX6 AT1G02405 AT1G04117 GA2OX6 GA2OX6-AT1G02405	AT1G02410 AT1G02420 AT1G02410 AT1G02410 AT1G02400 AT1G02405 AT1G04117 AT1G02400 AT1G02400-AT1G02405	transcript transcript transcript transcript transcript transcript transcript transcript intergenic_region	AT1G02410.1 AT1G02420.1 AT1G02410.3 AT1G02410.2 AT1G02400.1 AT1G02405.1 AT1G04117.1 AT1G02400.2 AT1G02400-AT1G02405	protein_coding protein_coding protein_coding protein_coding protein_coding protein_coding pseudogene protein_coding		c.-1600delA c.-3983delA c.-1600delA c.-1600delA c.*309delA c.*393delT n.*4308delT c.*584delA n.489700delA					1160 3939 1225 1225 49 174 4308 66		TAAAAAACG/TAAAAAACG	TAAAAAACG/TAAAAAACG	TAAAAAACG/TAAAAAACG	TAAAAAACG/TAAAAAACG	TAAAAAACG/TAAAAAACG	TAAAAAACG/TAAAAAACG	TAAAAAACG/TAAAAAACG	TAAAAAACG/TAAAAAACG	TAAAAAACG/TAAAAAACG	TAAAAAACG/TAAAAACG	TAAAAAACG/TAAAAAACG	27/0	14/0	64/0	38/0	241/0	21/0	30/0	7/0	10/0	4/2	24/0	CAAGTCATGCATCATCAGTACATCACAATCataaaaaacgacttatgataaaaataaaaataaa	11	0.0454545	241	0	24	0
1	490559	G	A	PASS	A A A A A A A A A A	5_prime_UTR_variant upstream_gene_variant upstream_gene_variant upstream_gene_variant upstream_gene_variant downstream_gene_variant downstream_gene_variant downstream_gene_variant downstream_gene_variant downstream_gene_variant	MODIFIER MODIFIER MODIFIER MODIFIER MODIFIER MODIFIER MODIFIER MODIFIER MODIFIER MODIFIER	AT1G02405 COX11 AT1G02420 COX11 COX11 GA2OX6 AT1G04117 AT1G02430 GA2OX6 AT1G02430	AT1G02405 AT1G02410 AT1G02420 AT1G02410 AT1G02410 AT1G02400 AT1G04117 AT1G02430 AT1G02400 AT1G02430	transcript transcript transcript transcript transcript transcript transcript transcript transcript transcript	AT1G02405.1 AT1G02410.1 AT1G02420.1 AT1G02410.3 AT1G02410.2 AT1G02400.1 AT1G04117.1 AT1G02430.1 AT1G02400.2 AT1G02430.2	protein_coding protein_coding protein_coding protein_coding protein_coding protein_coding pseudogene protein_coding protein_coding protein_coding	1/1	c.-62C>T c.-741G>A c.-3124G>A c.-741G>A c.-741G>A c.*1168G>A n.*3449C>T c.*4616C>T c.*1443G>A c.*4787C>T					62 301 3080 366 366 908 3449 4491 925 4787		G/G	G/G	G/G	G/G	G/G	G/G	G/G	G/A	G/G	G/G	G/G	31/0	13/0	61/0	46/0	230/0	6/0	23/0	6/2	3/0	8/0	19/0	GTATATAAAAAGATGATCAAACTTATGGAATGTATATTAGTGAAGTTATTTGTGGAAGATTATT	11	0.0454545	230	0	19	0
1	491118	ATTTTTTTTTTTTCCCCCG	ATTTTTTTTTTTTTTCCCCCG	BackgroundGenotypesOnly	ATTTTTTTTTTTTTTCCCCCG ATTTTTTTTTTTTTTCCCCCG ATTTTTTTTTTTTTTCCCCCG ATTTTTTTTTTTTTTCCCCCG ATTTTTTTTTTTTTTCCCCCG ATTTTTTTTTTTTTTCCCCCG ATTTTTTTTTTTTTTCCCCCG ATTTTTTTTTTTTTTCCCCCG ATTTTTTTTTTTTTTCCCCCG ATTTTTTTTTTTTTTCCCCCG ATTTTTTTTTTTTTTCCCCCG	5_prime_UTR_variant upstream_gene_variant upstream_gene_variant upstream_gene_variant downstream_gene_variant downstream_gene_variant downstream_gene_variant downstream_gene_variant downstream_gene_variant intron_variant intron_variant	MODIFIER MODIFIER MODIFIER MODIFIER MODIFIER MODIFIER MODIFIER MODIFIER MODIFIER MODIFIER MODIFIER	COX11 AT1G02405 AT1G02420 AT1G04123 GA2OX6 AT1G04117 AT1G02430 GA2OX6 AT1G02430 COX11 COX11	AT1G02410 AT1G02405 AT1G02420 AT1G04123 AT1G02400 AT1G04117 AT1G02430 AT1G02400 AT1G02430 AT1G02410 AT1G02410	transcript transcript transcript transcript transcript transcript transcript transcript transcript transcript transcript	AT1G02410.2 AT1G02405.1 AT1G02420.1 AT1G04123.1 AT1G02400.1 AT1G04117.1 AT1G02430.1 AT1G02400.2 AT1G02430.2 AT1G02410.1 AT1G02410.3	protein_coding protein_coding protein_coding pseudogene protein_coding pseudogene protein_coding protein_coding protein_coding protein_coding protein_coding	1/7 1/7 1/7	c.-171_-170dupTT c.-634_-633insAA c.-2554_-2553dupTT n.-4758_-4757dupTT c.*1738_*1739dupTT n.*2877_*2878insAA c.*4044_*4045insAA c.*2013_*2014dupTT c.*4215_*4216insAA c.-66-105_-66-104dupTT c.-67+15_-67+16dupTT					169 504 2508 4756 1480 2877 3919 1497 4215		./.	./ATTTTTTTTTTTTTTCCCCCG	./.	./ATTTTTTTTTTTTTTCCCCCG	./.	./.	./.	./.	.	./.	./.	0/0	0/1	2/0	2/3	1/0	0/0	0/0	0/0	./.	1/0	1/0	TCTTGGCCTCTGATTCGATTACGCTCGGGTGAttttttttttttCCCCCGATTATTGATCTCGC	10	0.1	1	0	1	0
1	491857	G	T	PASS	T T T T T T T T T T T T T	upstream_gene_variant upstream_gene_variant upstream_gene_variant downstream_gene_variant downstream_gene_variant downstream_gene_variant downstream_gene_variant downstream_gene_variant downstream_gene_variant downstream_gene_variant intron_variant intron_variant intron_variant	MODIFIER MODIFIER MODIFIER MODIFIER MODIFIER MODIFIER MODIFIER MODIFIER MODIFIER MODIFIER MODIFIER MODIFIER MODIFIER	AT1G02405 AT1G02420 AT1G04123 GA2OX6 AT1G04117 AT1G02430 AT1G02440 GA2OX6 AT1G02430 AT1G02440 COX11 COX11 COX11	AT1G02405 AT1G02420 AT1G04123 AT1G02400 AT1G04117 AT1G02430 AT1G02440 AT1G02400 AT1G02430 AT1G02440 AT1G02410 AT1G02410 AT1G02410	transcript transcript transcript transcript transcript transcript transcript transcript transcript transcript transcript transcript transcript	AT1G02405.1 AT1G02420.1 AT1G04123.1 AT1G02400.1 AT1G04117.1 AT1G02430.1 AT1G02440.1 AT1G02400.2 AT1G02430.2 AT1G02440.2 AT1G02410.1 AT1G02410.3 AT1G02410.2	protein_coding protein_coding pseudogene protein_coding pseudogene protein_coding protein_coding protein_coding protein_coding protein_coding protein_coding protein_coding protein_coding	3/7 3/7 2/6	c.-1360C>A c.-1826G>T n.-4030G>T c.*2466G>T n.*2151C>A c.*3318C>A c.*4729C>A c.*2741G>T c.*3489C>A c.*4899C>A c.397-50G>T c.397-50G>T c.397-50G>T					1230 1782 4030 2206 2151 3193 4729 2223 3489 4515		G/G	G/G	G/G	G/G	G/G	G/G	G/G	G/G	G/T	G/G	G/G	36/0	11/0	56/0	35/0	196/0	18/0	37/0	10/0	8/2	10/0	25/0	CCTTTCTATTTTTATCCTCTTGAGTTTTCAAGTCTACTTAGTGGCTCTTCCTCAGTCTTTTTGT	11	0.0454545	196	0	25	0
1	491916	G	T	PASS	T T T	stop_gained stop_gained stop_gained	HIGH HIGH HIGH	COX11 COX11 COX11	AT1G02410 AT1G02410 AT1G02410	transcript transcript transcript	AT1G02410.1 AT1G02410.3 AT1G02410.2	protein_coding protein_coding protein_coding	4/8 4/8 3/7	c.406G>T c.406G>T c.406G>T	p.Glu136* p.Glu136* p.Glu136*	619/1278 662/1284 781/1456	406/864 406/864 406/864	136/287 136/287 136/287			G/G	G/G	G/G	G/G	G/G	G/G	G/G	G/T	G/G	G/G	G/G	43/0	8/0	67/0	40/0	212/0	14/0	31/0	7/2	13/0	9/0	18/0	TTTGTTTGGCTTTATACTACAGACTGTTGAGGAGAAGATTGCTAGGCATTCAGAATCTGGTACC	11	0.0454545	212	0	18	0
1	492232	T	A	PASS	A A A A A A A A A A A A A	upstream_gene_variant upstream_gene_variant upstream_gene_variant downstream_gene_variant downstream_gene_variant downstream_gene_variant downstream_gene_variant downstream_gene_variant downstream_gene_variant downstream_gene_variant intron_variant intron_variant intron_variant	MODIFIER MODIFIER MODIFIER MODIFIER MODIFIER MODIFIER MODIFIER MODIFIER MODIFIER MODIFIER MODIFIER MODIFIER MODIFIER	AT1G02405 AT1G02420 AT1G04123 GA2OX6 AT1G04117 AT1G02430 AT1G02440 GA2OX6 AT1G02430 AT1G02440 COX11 COX11 COX11	AT1G02405 AT1G02420 AT1G04123 AT1G02400 AT1G04117 AT1G02430 AT1G02440 AT1G02400 AT1G02430 AT1G02440 AT1G02410 AT1G02410 AT1G02410	transcript transcript transcript transcript transcript transcript transcript transcript transcript transcript transcript transcript transcript	AT1G02405.1 AT1G02420.1 AT1G04123.1 AT1G02400.1 AT1G04117.1 AT1G02430.1 AT1G02440.1 AT1G02400.2 AT1G02430.2 AT1G02440.2 AT1G02410.1 AT1G02410.3 AT1G02410.2	protein_coding protein_coding pseudogene protein_coding pseudogene protein_coding protein_coding protein_coding protein_coding protein_coding protein_coding protein_coding protein_coding	5/7 5/7 4/6	c.-1735A>T c.-1451T>A n.-3655T>A c.*2841T>A n.*1776A>T c.*2943A>T c.*4354A>T c.*3116T>A c.*3114A>T c.*4524A>T c.523-16T>A c.523-16T>A c.523-16T>A					1605 1407 3655 2581 1776 2818 4354 2598 3114 4140		T/T	T/T	T/T	T/T	T/T	T/T	T/T	T/T	T/A	T/T	T/T	30/0	10/0	75/0	24/0	199/0	16/0	33/0	5/0	5/2	10/0	20/0	TGTGTTTTTAACTGATATGTCTTTTTGGTTTTGGTACTTTCTTATAGGTTAGAGTAAAGCCAGG	11	0.0454545	199	0	20	0
1	492259	G	T	PASS	T T T	missense_variant missense_variant missense_variant	MODERATE MODERATE MODERATE	COX11 COX11 COX11	AT1G02410 AT1G02410 AT1G02410	transcript transcript transcript	AT1G02410.1 AT1G02410.3 AT1G02410.2	protein_coding protein_coding protein_coding	6/8 6/8 5/7	c.534G>T c.534G>T c.534G>T	p.Lys178Asn p.Lys178Asn p.Lys178Asn	747/1278 790/1284 909/1456	534/864 534/864 534/864	178/287 178/287 178/287			G/G	G/G	G/G	G/G	G/G	G/G	G/G	G/G	G/T	G/G	G/G	29/0	10/0	79/0	33/0	204/0	16/0	23/0	5/0	6/2	10/0	18/0	GTTTTGGTACTTTCTTATAGGTTAGAGTAAAGCCAGGAGAAAGTGCACTCGCATTTTACACTGC	11	0.0454545	204	0	18	0
1	492890	GAAAAAAGAAGAAAAATGT	GAAAAAGAAGAAAAATGT	PASS	GAAAAAGAAGAAAAATGT GAAAAAGAAGAAAAATGT GAAAAAGAAGAAAAATGT GAAAAAGAAGAAAAATGT GAAAAAGAAGAAAAATGT GAAAAAGAAGAAAAATGT GAAAAAGAAGAAAAATGT GAAAAAGAAGAAAAATGT GAAAAAGAAGAAAAATGT GAAAAAGAAGAAAAATGT GAAAAAGAAGAAAAATGT GAAAAAGAAGAAAAATGT GAAAAAGAAGAAAAATGT	3_prime_UTR_variant 3_prime_UTR_variant 3_prime_UTR_variant upstream_gene_variant upstream_gene_variant upstream_gene_variant downstream_gene_variant downstream_gene_variant downstream_gene_variant downstream_gene_variant downstream_gene_variant downstream_gene_variant downstream_gene_variant	MODIFIER MODIFIER MODIFIER MODIFIER MODIFIER MODIFIER MODIFIER MODIFIER MODIFIER MODIFIER MODIFIER MODIFIER MODIFIER	COX11 COX11 COX11 AT1G02405 AT1G02420 AT1G04123 GA2OX6 AT1G04117 AT1G02430 AT1G02440 GA2OX6 AT1G02430 AT1G02440	AT1G02410 AT1G02410 AT1G02410 AT1G02405 AT1G02420 AT1G04123 AT1G02400 AT1G04117 AT1G02430 AT1G02440 AT1G02400 AT1G02430 AT1G02440	transcript transcript transcript transcript transcript transcript transcript transcript transcript transcript transcript transcript transcript	AT1G02410.1 AT1G02410.3 AT1G02410.2 AT1G02405.1 AT1G02420.1 AT1G04123.1 AT1G02400.1 AT1G04117.1 AT1G02430.1 AT1G02440.1 AT1G02400.2 AT1G02430.2 AT1G02440.2	protein_coding protein_coding protein_coding protein_coding protein_coding pseudogene protein_coding pseudogene protein_coding protein_coding protein_coding protein_coding protein_coding	8/8 8/8 7/7	c.*134delA c.*134delA c.*134delA c.-2399delT c.-787delA n.-2991delA c.*3505delA n.*1112delT c.*2279delT c.*3690delT c.*3780delA c.*2450delT c.*3860delT					134 134 134 2269 743 2991 3245 1112 2154 3690 3262 2450 3476		GAAAAAAGAAGAAAAATGT/GAAAAAAGAAGAAAAATGT	GAAAAAAGAAGAAAAATGT/GAAAAAAGAAGAAAAATGT	GAAAAAAGAAGAAAAATGT/GAAAAAAGAAGAAAAATGT	GAAAAAAGAAGAAAAATGT/GAAAAAAGAAGAAAAATGT	GAAAAAAGAAGAAAAATGT/GAAAAAAGAAGAAAAATGT	GAAAAAAGAAGAAAAATGT/GAAAAAAGAAGAAAAATGT	GAAAAAAGAAGAAAAATGT/GAAAAAAGAAGAAAAATGT	GAAAAAAGAAGAAAAATGT/GAAAAAGAAGAAAAATGT	GAAAAAAGAAGAAAAATGT/GAAAAAAGAAGAAAAATGT	GAAAAAAGAAGAAAAATGT/GAAAAAAGAAGAAAAATGT	GAAAAAAGAAGAAAAATGT/GAAAAAAGAAGAAAAATGT	27/0	12/0	48/0	43/0	170/0	11/0	27/0	7/2	8/0	7/0	11/0	TCGGAAACCAATGTTCAAAACCCACGGAACAGAAAAAAGAAGAAAAATGTTGGTAAAATGAATT	11	0.0454545	170	0	11	0
1	493773	G	T	PASS	T	missense_variant	MODERATE	AT1G02420	AT1G02420	transcript	AT1G02420.1	protein_coding	1/1	c.91G>T	p.Ala31Ser	135/1520	91/1476	31/491			G/G	G/G	G/G	G/G	G/G	G/G	G/G	G/T	G/G	G/G	G/G	27/0	11/0	58/0	26/0	165/1	20/0	27/0	5/2	10/0	10/0	24/0	ATCGTTTCTTCACAGCGTGGCACTATCGGATGCGAAGGTTCCTGTAGAAGAAGAAGGCGATGAC	11	0.0454545	165	1	24	0
1	494384	C	A	PASS	A	missense_variant	MODERATE	AT1G02420	AT1G02420	transcript	AT1G02420.1	protein_coding	1/1	c.702C>A	p.Phe234Leu	746/1520	702/1476	234/491			C/C	C/A	C/C	C/C	C/C	C/C	C/C	C/C	C/C	C/C	C/C	30/0	8/2	78/1	34/0	225/0	16/0	23/0	7/0	12/0	10/0	32/0	GGAAATCATCGGAAGAAGCGGAAGCTTTCTTCGAGGAAATGAAGGGAAAGGGGCTAAAACCTGA	11	0.0454545	225	0	32	0
1	494831	G	T	PASS	T	missense_variant	MODERATE	AT1G02420	AT1G02420	transcript	AT1G02420.1	protein_coding	1/1	c.1149G>T	p.Leu383Phe	1193/1520	1149/1476	383/491			G/G	G/G	G/G	G/G	G/G	G/G	G/G	G/T	G/G	G/G	G/G	17/0	12/0	61/0	32/0	218/0	19/0	19/0	8/2	11/0	15/0	24/0	TGTATGTGAGAATGTTGGGGAATGAGTGTTTGCCGAATACACAATCCTGTATGTTCTTGATTAA	11	0.0454545	218	0	24	0
1	495637	C	G	PASS	G G	missense_variant missense_variant	MODERATE MODERATE	AT1G02430 AT1G02430	AT1G02430 AT1G02430	transcript transcript	AT1G02430.1 AT1G02430.2	protein_coding protein_coding	3/5 3/4	c.274G>C c.274G>C	p.Val92Leu p.Val92Leu	544/968 544/762	274/573 274/492	92/190 92/163			C/C	C/C	C/C	C/C	C/C	C/C	C/C	C/G	C/C	C/C	C/C	26/0	11/0	64/0	33/0	215/0	22/0	47/0	7/2	10/0	16/0	22/0	CGATCTCTGTCTGTGCTATCGACTACAAGCACAAGCCCCGCTATTTCTTGGAAGTCATGTTTCG	11	0.0454545	215	0	22	0
1	495862	A	G	PASS	G G G G G G G G G G G	upstream_gene_variant upstream_gene_variant downstream_gene_variant downstream_gene_variant downstream_gene_variant downstream_gene_variant downstream_gene_variant downstream_gene_variant downstream_gene_variant intron_variant intron_variant	MODIFIER MODIFIER MODIFIER MODIFIER MODIFIER MODIFIER MODIFIER MODIFIER MODIFIER MODIFIER MODIFIER	AT1G04117 AT1G04123 COX11 AT1G02420 AT1G02440 NIMIN-1 COX11 COX11 AT1G02440 AT1G02430 AT1G02430	AT1G04117 AT1G04123 AT1G02410 AT1G02420 AT1G02440 AT1G02450 AT1G02410 AT1G02410 AT1G02440 AT1G02430 AT1G02430	transcript transcript transcript transcript transcript transcript transcript transcript transcript transcript transcript	AT1G04117.1 AT1G04123.1 AT1G02410.1 AT1G02420.1 AT1G02440.1 AT1G02450.1 AT1G02410.3 AT1G02410.2 AT1G02440.2 AT1G02430.1 AT1G02430.2	pseudogene pseudogene protein_coding protein_coding protein_coding protein_coding protein_coding protein_coding protein_coding protein_coding protein_coding	1/4 1/3	n.-314T>C n.-25A>G c.*3100A>G c.*704A>G c.*724T>C c.*2190T>C c.*3100A>G c.*3100A>G c.*894T>C c.152-29T>C c.152-29T>C					314 25 2899 704 724 2055 2936 2883 510		A/A	A/A	A/A	A/A	A/A	A/A	A/A	A/G	A/A	A/A	A/A	30/0	12/0	44/0	38/0	198/0	16/0	28/0	8/2	6/0	8/0	29/0	TTCCTAGAAACAGTGATTCAGGAATTCATAGAGAAGACTAGATTCAATATCAGAAAGAAAAGAA	11	0.0454545	198	0	29	0
1	496828	C	T	PASS	T T	missense_variant missense_variant	MODERATE MODERATE	AT1G02440 AT1G02440	AT1G02440 AT1G02440	transcript transcript	AT1G02440.1 AT1G02440.2	protein_coding protein_coding	4/5 3/3	c.420G>A c.300G>A	p.Met140Ile p.Met100Ile	496/649 300/756	420/573 300/372	140/190 100/123			C/C	C/C	C/C	C/C	C/C	C/C	C/C	C/C	C/T	C/C	C/C	19/0	12/0	78/0	41/0	236/0	9/0	38/0	5/0	3/2	10/0	21/0	GATCTAGCTTGTTACTGATCTCAGAAGCAGACATAGCACCAGGAACTTCATGCTTGTTTCCATA	11	0.0454545	236	0	21	0
1	497508	CTTTTTTTGGC	CTTTTTTGGC	PASS	CTTTTTTGGC CTTTTTTGGC CTTTTTTGGC CTTTTTTGGC CTTTTTTGGC CTTTTTTGGC CTTTTTTGGC CTTTTTTGGC CTTTTTTGGC CTTTTTTGGC CTTTTTTGGC	5_prime_UTR_variant upstream_gene_variant upstream_gene_variant upstream_gene_variant upstream_gene_variant downstream_gene_variant downstream_gene_variant downstream_gene_variant downstream_gene_variant downstream_gene_variant downstream_gene_variant	MODIFIER MODIFIER MODIFIER MODIFIER MODIFIER MODIFIER MODIFIER MODIFIER MODIFIER MODIFIER MODIFIER	AT1G02440 AT1G04117 AT1G02430 AT1G02430 AT1G02440 COX11 AT1G02420 AT1G04123 NIMIN-1 COX11 COX11	AT1G02440 AT1G04117 AT1G02430 AT1G02430 AT1G02440 AT1G02410 AT1G02420 AT1G04123 AT1G02450 AT1G02410 AT1G02410	transcript transcript transcript transcript transcript transcript transcript transcript transcript transcript transcript	AT1G02440.1 AT1G04117.1 AT1G02430.1 AT1G02430.2 AT1G02440.2 AT1G02410.1 AT1G02420.1 AT1G04123.1 AT1G02450.1 AT1G02410.3 AT1G02410.2	protein_coding pseudogene protein_coding protein_coding protein_coding protein_coding protein_coding pseudogene protein_coding protein_coding protein_coding	1/5	c.-36delA n.-1967delA c.-1453delA c.-1453delA c.-36delA c.*4753delT c.*2357delT n.*1325delT c.*537delA c.*4753delT c.*4753delT					36 1967 1183 1183 36 4552 2357 1325 402 4589 4536		CTTTTTTTGGC/CTTTTTTTGGC	CTTTTTTTGGC/CTTTTTTTGGC	CTTTTTTTGGC/CTTTTTTTGGC	CTTTTTTTGGC/CTTTTTTTGGC	CTTTTTTTGGC/CTTTTTTTGGC	CTTTTTTTGGC/CTTTTTTTGGC	CTTTTTTTGGC/CTTTTTTTGGC	CTTTTTTTGGC/CTTTTTTTGGC	CTTTTTTTGGC/CTTTTTTGGC	CTTTTTTTGGC/CTTTTTTTGGC	CTTTTTTTGGC/CTTTTTTTGGC	29/0	6/0	50/0	30/0	200/0	19/0	27/0	8/0	7/2	5/0	16/0	CAtttttttCTGGTTCTTGCAACGAAGTTGACtttttttGGCTTTGGAAAATATGAATCACAAG	11	0.0454545	200	0	16	0
1	497568	T	C	PASS	C C C C C C C C C C C C	upstream_gene_variant upstream_gene_variant upstream_gene_variant upstream_gene_variant upstream_gene_variant downstream_gene_variant downstream_gene_variant downstream_gene_variant downstream_gene_variant downstream_gene_variant downstream_gene_variant intergenic_region	MODIFIER MODIFIER MODIFIER MODIFIER MODIFIER MODIFIER MODIFIER MODIFIER MODIFIER MODIFIER MODIFIER MODIFIER	AT1G04117 AT1G02430 AT1G02440 AT1G02430 AT1G02440 COX11 AT1G02420 AT1G04123 NIMIN-1 COX11 COX11 AT1G02440-NIMIN-1	AT1G04117 AT1G02430 AT1G02440 AT1G02430 AT1G02440 AT1G02410 AT1G02420 AT1G04123 AT1G02450 AT1G02410 AT1G02410 AT1G02440-AT1G02450	transcript transcript transcript transcript transcript transcript transcript transcript transcript transcript transcript intergenic_region	AT1G04117.1 AT1G02430.1 AT1G02440.1 AT1G02430.2 AT1G02440.2 AT1G02410.1 AT1G02420.1 AT1G04123.1 AT1G02450.1 AT1G02410.3 AT1G02410.2 AT1G02440-AT1G02450	pseudogene protein_coding protein_coding protein_coding protein_coding protein_coding protein_coding pseudogene protein_coding protein_coding protein_coding		n.-2020A>G c.-1506A>G c.-89A>G c.-1506A>G c.-89A>G c.*4806T>C c.*2410T>C n.*1378T>C c.*484A>G c.*4806T>C c.*4806T>C n.497568T>C					2020 1236 13 1236 89 4605 2410 1378 349 4642 4589		T/T	T/T	T/T	T/T	T/T	T/T	T/T	T/C	T/T	T/T	T/T	41/0	7/0	57/0	32/0	208/0	19/0	34/0	6/2	10/0	3/0	19/0	CAAGGAGAGTCCTTGAGAGAGTTTTTCAAAGTCAAGTGGTGGTTAAAGCTTAAGAGTTCAGAGT	11	0.0454545	208	0	19	0
1	497819	T	C	PASS	C C C C C C C C C C C C	upstream_gene_variant upstream_gene_variant upstream_gene_variant upstream_gene_variant upstream_gene_variant downstream_gene_variant downstream_gene_variant downstream_gene_variant downstream_gene_variant downstream_gene_variant downstream_gene_variant intergenic_region	MODIFIER MODIFIER MODIFIER MODIFIER MODIFIER MODIFIER MODIFIER MODIFIER MODIFIER MODIFIER MODIFIER MODIFIER	AT1G04117 AT1G02430 AT1G02440 AT1G02430 AT1G02440 COX11 AT1G02420 AT1G04123 NIMIN-1 COX11 COX11 AT1G02440-NIMIN-1	AT1G04117 AT1G02430 AT1G02440 AT1G02430 AT1G02440 AT1G02410 AT1G02420 AT1G04123 AT1G02450 AT1G02410 AT1G02410 AT1G02440-AT1G02450	transcript transcript transcript transcript transcript transcript transcript transcript transcript transcript transcript intergenic_region	AT1G04117.1 AT1G02430.1 AT1G02440.1 AT1G02430.2 AT1G02440.2 AT1G02410.1 AT1G02420.1 AT1G04123.1 AT1G02450.1 AT1G02410.3 AT1G02410.2 AT1G02440-AT1G02450	pseudogene protein_coding protein_coding protein_coding protein_coding protein_coding protein_coding pseudogene protein_coding protein_coding protein_coding		n.-2271A>G c.-1757A>G c.-340A>G c.-1757A>G c.-340A>G c.*5057T>C c.*2661T>C n.*1629T>C c.*233A>G c.*5057T>C c.*5057T>C n.497819T>C					2271 1487 264 1487 340 4856 2661 1629 98 4893 4840		T/T	T/T	T/T	T/T	T/T	T/T	T/T	T/C	T/T	T/T	T/T	25/0	16/0	67/0	45/0	232/0	22/0	26/0	3/2	7/0	7/0	17/0	AATTATACAACACATAAAATTTAAACAAACTTTGCAATATTCAATTCTTACAGAATGATAAATT	11	0.0454545	232	0	17	0
1	498297	G	A	PASS	A	missense_variant	MODERATE	NIMIN-1	AT1G02450	transcript	AT1G02450.1	protein_coding	1/1	c.184C>T	p.Arg62Cys	243/623	184/429	62/142			G/G	G/G	G/G	G/G	G/G	G/G	G/G	G/A	G/G	G/G	G/G	27/0	13/0	54/0	34/0	239/0	17/0	27/0	1/2	8/0	13/0	24/0	CCAGAATTTTCAGCTAACTCTTCTCGTCTACGTTTCCGTGCTTCTTGATAGTGTTTGATAAGCT	11	0.0454545	239	0	24	0
1	500571	T	C	PASS	C C C C C C C C	upstream_gene_variant upstream_gene_variant upstream_gene_variant upstream_gene_variant upstream_gene_variant downstream_gene_variant downstream_gene_variant intergenic_region	MODIFIER MODIFIER MODIFIER MODIFIER MODIFIER MODIFIER MODIFIER MODIFIER	AT1G02430 AT1G02440 NIMIN-1 AT1G02430 AT1G02440 AT1G04123 AT1G02460 NIMIN-1-AT1G02460	AT1G02430 AT1G02440 AT1G02450 AT1G02430 AT1G02440 AT1G04123 AT1G02460 AT1G02450-AT1G02460	transcript transcript transcript transcript transcript transcript transcript intergenic_region	AT1G02430.1 AT1G02440.1 AT1G02450.1 AT1G02430.2 AT1G02440.2 AT1G04123.1 AT1G02460.1 AT1G02450-AT1G02460	protein_coding protein_coding protein_coding protein_coding protein_coding pseudogene protein_coding		c.-4509A>G c.-3092A>G c.-2091A>G c.-4509A>G c.-3092A>G n.*4381T>C c.*4326A>G n.500571T>C					4239 3016 2032 4239 3092 4381 3892		T/T	T/T	T/T	T/T	T/T	T/T	T/T	T/T	T/C	T/T	T/T	19/0	15/0	14/0	32/0	208/0	15/0	35/0	1/0	2/2	15/0	19/0	ttttatttgattttaaatgtatagtaaactgtgagttgtatatgttttgttgatattatctata	11	0.0454545	208	0	19	0
1	504422	GAAAAAAAAAAAAAATCTACG	GAAAAAAAAAAAATCTACG	PASS	GAAAAAAAAAAAATCTACG GAAAAAAAAAAAATCTACG	downstream_gene_variant intergenic_region	MODIFIER MODIFIER	AT1G02460 NIMIN-1-AT1G02460	AT1G02460 AT1G02450-AT1G02460	transcript intergenic_region	AT1G02460.1 AT1G02450-AT1G02460	protein_coding		c.*461_*462delTT n.504435_504436delAA					28		GAAAAAAAAAAAAAATCTACG/GAAAAAAAAAAAAAATCTACG	GAAAAAAAAAAAAAATCTACG/GAAAAAAAAAAAAAATCTACG	GAAAAAAAAAAAAAATCTACG/GAAAAAAAAAAAAAATCTACG	GAAAAAAAAAAAAAATCTACG/GAAAAAAAAAAAAAATCTACG	GAAAAAAAAAAAAAATCTACG/GAAAAAAAAAAAAAATCTACG	GAAAAAAAAAAAAAATCTACG/GAAAAAAAAAAAATCTACG	GAAAAAAAAAAAAAATCTACG/GAAAAAAAAAAAAAATCTACG	./GAAAAAAAAAAAAAATCTACG	GAAAAAAAAAAAAAATCTACG/GAAAAAAAAAAAAAATCTACG	./GAAAAAAAAAAAAAATCTACG	GAAAAAAAAAAAAAATCTACG/GAAAAAAAAAAAAAATCTACG	5/1	7/0	3/0	16/0	181/0	3/2	3/0	3/0	1/0	4/0	6/0	CTTATCTAATGTTATAATAGCTAGATATAGAGaaaaaaaaaaaaaaTCTACGACCCATTTAAAA	11	0.0454545	181	0	6	0
1	505268	A	G	PASS	G	missense_variant	MODERATE	AT1G02460	AT1G02460	transcript	AT1G02460.1	protein_coding	6/6	c.1105T>C	p.Phe369Leu	1274/2079	1105/1476	369/491			A/A	A/G	A/A	A/A	A/A	A/A	A/A	A/A	A/A	A/A	A/A	15/0	7/2	78/0	37/0	259/0	6/0	29/0	2/0	6/0	9/0	24/0	TTACGGACTGAGTCCACGTGGATGTTGTTGAATGTCACGCCTGAGACCGAACCGGACCCACCTT	11	0.0454545	259	0	24	0
1	505768	AATATATATATATATATATATATATATATATATTTTG	AATATATATATATATATATATATATATATTTTG	BackgroundGenotypesOnly	AATATATATATATATATATATATATATATTTTG	intron_variant	MODIFIER	AT1G02460	AT1G02460	transcript	AT1G02460.1	protein_coding	4/5	c.880+45_880+48delATAT							.	.	./AATATATATATATATATATATATATATATATATTTTG	.	AATATATATATATATATATATATATATATATATTTTG/AATATATATATATATATATATATATATATATATTTTG	.	AATATATATATATATATATATATATATATATATTTTG/AATATATATATATATATATATATATATATATATTTTG	.	.	.	AATATATATATATATATATATATATATATATATTTTG/AATATATATATATATATATATATATATATATATTTTG	./.	./.	5/0	./.	153/0	./.	7/0	./.	./.	./.	4/2	TTAACCGACTTTACCAAAATCACGGCatataaatatatatatatatatatatatatatatatat	4	0	153	0	4	2
1	506630	T	A	PASS	A	intron_variant	MODIFIER	AT1G02460	AT1G02460	transcript	AT1G02460.1	protein_coding	1/5	c.456+14A>T							T/T	T/T	T/T	T/T	T/T	T/T	T/T	T/T	T/A	T/T	T/T	14/0	16/0	41/0	30/0	275/0	19/0	22/0	2/0	4/2	17/0	35/0	ttgaaaattaaGCTTTTGAATTTTTATTTAGTAGAGAACTATTACTTGGAAAAATTGGTAGGAG	11	0.0454545	275	0	35	0
1	506877	G	T	PASS	T	missense_variant	MODERATE	AT1G02460	AT1G02460	transcript	AT1G02460.1	protein_coding	1/6	c.223C>A	p.Pro75Thr	392/2079	223/1476	75/491			G/G	G/G	G/G	G/G	G/G	G/G	G/G	G/T	G/G	G/G	G/G	17/0	10/0	51/0	23/0	253/0	9/0	33/0	2/3	3/0	8/0	10/0	TTGTCATCTGCAGGATCGTCAGAAGGTGAGGGTGGCAGTGACGGTGCCGGTGAGTCAGGGGGAC	11	0.0454545	253	0	10	0
1	510678	ATTTTTTTTTTTTTTTTATAAATGTAAA	ATTTTTTTTTTTTTTTATAAATGTAAA	PASS	ATTTTTTTTTTTTTTTATAAATGTAAA ATTTTTTTTTTTTTTTATAAATGTAAA ATTTTTTTTTTTTTTTATAAATGTAAA ATTTTTTTTTTTTTTTATAAATGTAAA ATTTTTTTTTTTTTTTATAAATGTAAA ATTTTTTTTTTTTTTTATAAATGTAAA	upstream_gene_variant upstream_gene_variant downstream_gene_variant downstream_gene_variant downstream_gene_variant intergenic_region	MODIFIER MODIFIER MODIFIER MODIFIER MODIFIER MODIFIER	AT1G02460 AT1G02480 AT1G02470 AT1G02475 AT1G02470 AT1G02460-AT1G02470	AT1G02460 AT1G02480 AT1G02470 AT1G02475 AT1G02470 AT1G02460-AT1G02470	transcript transcript transcript transcript transcript intergenic_region	AT1G02460.1 AT1G02480.1 AT1G02470.1 AT1G02475.1 AT1G02470.2 AT1G02460-AT1G02470	protein_coding protein_coding protein_coding protein_coding protein_coding		c.-3595delA c.-4800delT c.*1222delA c.*3416delA c.*1365delA n.510694delT					3426 4800 1071 3005 1331	WARNING_TRANSCRIPT_INCOMPLETE	ATTTTTTTTTTTTTTTTATAAATGTAAA/ATTTTTTTTTTTTTTTTATAAATGTAAA	ATTTTTTTTTTTTTTTTATAAATGTAAA/ATTTTTTTTTTTTTTTATAAATGTAAA	ATTTTTTTTTTTTTTTTATAAATGTAAA/ATTTTTTTTTTTTTTTTATAAATGTAAA	ATTTTTTTTTTTTTTTTATAAATGTAAA/ATTTTTTTTTTTTTTTATAAATGTAAA	ATTTTTTTTTTTTTTTTATAAATGTAAA/ATTTTTTTTTTTTTTTTATAAATGTAAA	ATTTTTTTTTTTTTTTTATAAATGTAAA/ATTTTTTTTTTTTTTTTATAAATGTAAA	ATTTTTTTTTTTTTTTTATAAATGTAAA/ATTTTTTTTTTTTTTTATAAATGTAAA	.	.	ATTTTTTTTTTTTTTTTATAAATGTAAA/ATTTTTTTTTTTTTTTTATAAATGTAAA	ATTTTTTTTTTTTTTTTATAAATGTAAA/ATTTTTTTTTTTTTTTTATAAATGTAAA	3/0	2/2	5/1	4/1	118/1	3/0	1/1	./.	./.	3/0	0/0	TTTATTAAATAGAGTGTAAAATGATGCACTGAttttttttttttttttATAAATGTAAATAGTA	9	0.166667	118	1	0	0
1	512603	T	C	PASS	C C	synonymous_variant synonymous_variant	LOW LOW	AT1G02470 AT1G02470	AT1G02470 AT1G02470	transcript transcript	AT1G02470.1 AT1G02470.2	protein_coding protein_coding	3/7 3/6	c.360A>G c.360A>G	p.Pro120Pro p.Pro120Pro	508/962 485/762	360/663 360/603	120/220 120/200			T/T	T/T	T/T	T/T	T/T	T/T	T/T	T/T	T/T	T/C	T/T	34/0	14/0	41/0	32/0	197/0	14/0	23/0	3/0	3/0	2/2	12/0	ACTCGAGTTTTACCAAATAACGCGATAGGTCTGGACTACCCTCCATTGCCTACGAGGAAGCAAA	11	0.0454545	197	0	12	0
1	513017	G	T	PASS	T T T T T	upstream_gene_variant upstream_gene_variant downstream_gene_variant intron_variant intron_variant	MODIFIER MODIFIER MODIFIER MODIFIER MODIFIER	AT1G02480 AT1G02490 AT1G02475 AT1G02470 AT1G02470	AT1G02480 AT1G02490 AT1G02475 AT1G02470 AT1G02470	transcript transcript transcript transcript transcript	AT1G02480.1 AT1G02490.1 AT1G02475.1 AT1G02470.1 AT1G02470.2	protein_coding protein_coding protein_coding protein_coding protein_coding	2/6 2/5	c.-2477G>T c.-3601G>T c.*1093C>A c.342+130C>A c.342+130C>A					2477 3552 682	WARNING_TRANSCRIPT_INCOMPLETE	G/G	G/G	G/G	G/G	G/G	G/G	G/G	G/T	G/T	G/G	G/G	16/0	14/0	62/0	40/0	211/0	18/0	20/0	5/1	7/2	3/0	19/0	cgataaattataggttaaattagaagtcaacgataaagtataggttaaattagaagtcaatttt	11	0.0909091	211	0	19	0
1	513786	G	T	PASS	T T T T T T T	3_prime_UTR_variant upstream_gene_variant upstream_gene_variant upstream_gene_variant upstream_gene_variant upstream_gene_variant upstream_gene_variant	MODIFIER MODIFIER MODIFIER MODIFIER MODIFIER MODIFIER MODIFIER	AT1G02475 AT1G02470 AT1G02480 AT1G02490 SAM1 AT1G02470 SAM1	AT1G02475 AT1G02470 AT1G02480 AT1G02490 AT1G02500 AT1G02470 AT1G02500	transcript transcript transcript transcript transcript transcript transcript	AT1G02475.1 AT1G02470.1 AT1G02480.1 AT1G02490.1 AT1G02500.1 AT1G02470.2 AT1G02500.2	protein_coding protein_coding protein_coding protein_coding protein_coding protein_coding protein_coding	8/8	c.*253C>A c.-213C>A c.-1708G>T c.-2832G>T c.-5251G>T c.-213C>A c.-5251G>T					324 65 1708 2783 4305 88 4468	WARNING_TRANSCRIPT_INCOMPLETE	G/G	G/G	G/G	G/G	G/G	G/G	G/G	G/T	G/G	G/G	G/G	26/0	9/0	70/0	40/0	242/0	20/0	25/0	4/2	12/0	11/0	12/0	ACATTGGAAAGAGAAAAGCTCTCTTTGCCGTGACtttgtttcttgtttggttttgttttgttct	11	0.0454545	242	0	12	0
1	514153	C	A	PASS	A	missense_variant	MODERATE	AT1G02475	AT1G02475	transcript	AT1G02475.1	protein_coding	7/8	c.617G>T	p.Arg206Ile	708/1091	617/660	206/219			C/C	C/C	C/C	C/C	C/C	C/C	C/C	C/A	C/C	C/C	C/C	25/0	11/0	62/0	44/0	218/0	11/0	31/0	2/2	2/0	13/0	22/0	GGCCAAGGCTGCAAATCGTTCAAGTCCACCTCTAAGCAAGCTTTCTATAAAAGGCCGTAGTACC	11	0.0454545	218	0	22	0
1	514421	C	T	PASS	T	splice_donor_variant&intron_variant	HIGH	AT1G02475	AT1G02475	transcript	AT1G02475.1	protein_coding	5/7	c.537+1G>A							C/C	C/C	C/C	C/C	C/C	C/C	C/C	C/T	C/C	C/C	C/C	35/0	14/0	67/0	33/0	239/0	10/0	27/0	4/2	6/0	9/0	22/0	AATGATGTGTGATAAAATGGAGTGTTCTTTACCTCTACGATGCACGATGAAGGACCTTTAGGAA	11	0.0454545	239	0	22	0
1	514768	C	A	PASS	A	missense_variant	MODERATE	AT1G02475	AT1G02475	transcript	AT1G02475.1	protein_coding	3/8	c.372G>T	p.Trp124Cys	463/1091	372/660	124/219			C/C	C/C	C/C	C/C	C/C	C/C	C/C	C/C	C/A	C/C	C/C	32/0	14/0	85/0	39/0	230/0	16/0	30/0	4/0	7/2	6/0	25/0	TGTCTTGACCAAAAGCATTGTATTTGAGTGACCAACGTGATAGATCAGGCTTGTCCTTTAACAC	11	0.0454545	230	0	25	0
1	515092	CGA	CTGA	PASS	CTGA	frameshift_variant&splice_region_variant	HIGH	AT1G02475	AT1G02475	transcript	AT1G02475.1	protein_coding	1/8	c.239_239+1insA	p.Val81fs	330/1091	239/660	80/219			CGA/CGA	CGA/CGA	CGA/CGA	CGA/CGA	CGA/CGA	CGA/CGA	CGA/CGA	CGA/CGA	CGA/CTGA	CGA/CGA	CGA/CGA	25/0	20/0	58/0	32/0	227/0	19/0	29/0	2/0	2/2	7/0	17/0	AGCAGAGAAGAGGATAAAGGAGAGATTTTTACGAGCAGTCTTGCCACTCCATGGAAACAGAGAA	11	0.0454545	227	0	17	0
1	517259	C	A	PASS	A A A A A A A A A	upstream_gene_variant upstream_gene_variant upstream_gene_variant upstream_gene_variant upstream_gene_variant downstream_gene_variant downstream_gene_variant downstream_gene_variant intergenic_region	MODIFIER MODIFIER MODIFIER MODIFIER MODIFIER MODIFIER MODIFIER MODIFIER MODIFIER	AT1G02470 AT1G02475 SAM1 AT1G02470 SAM1 AT1G02480 AT1G02490 TPK4 AT1G02490-SAM1	AT1G02470 AT1G02475 AT1G02500 AT1G02470 AT1G02500 AT1G02480 AT1G02490 AT1G02510 AT1G02490-AT1G02500	transcript transcript transcript transcript transcript transcript transcript transcript intergenic_region	AT1G02470.1 AT1G02475.1 AT1G02500.1 AT1G02470.2 AT1G02500.2 AT1G02480.1 AT1G02490.1 AT1G02510.1 AT1G02490-AT1G02500	protein_coding protein_coding protein_coding protein_coding protein_coding protein_coding protein_coding protein_coding		c.-3686G>T c.-1928G>T c.-1778C>A c.-3686G>T c.-1778C>A c.*1693C>A c.*525C>A c.*3428G>T n.517259C>A					3538 1837 832 3561 995 1693 393 3239	WARNING_TRANSCRIPT_INCOMPLETE	C/C	C/C	C/C	C/C	C/C	C/C	C/C	C/A	C/C	C/C	C/C	28/0	17/0	50/0	40/0	197/0	14/0	25/0	3/2	9/0	7/0	16/0	TGAGCGAGTTAGAAATACACTACCCACCTCGCCACCCAGTCACCCACTACCAAAAGAGGAGTGG	11	0.0454545	197	0	16	0
1	519213	C	A	PASS	A A	synonymous_variant synonymous_variant	LOW LOW	SAM1 SAM1	AT1G02500 AT1G02500	transcript transcript	AT1G02500.1 AT1G02500.2	protein_coding protein_coding	2/2 2/2	c.177C>A c.177C>A	p.Thr59Thr p.Thr59Thr	466/1748 306/1530	177/1182 177/1182	59/393 59/393			C/C	C/C	C/C	C/C	C/C	C/C	C/C	C/A	C/C	C/C	C/C	11/0	12/0	77/0	29/0	244/0	11/0	28/0	3/2	6/0	9/0	28/0	ACATGGTCATGGTCTTTGGTGAGATCACTACCAAGGCTACTGTTGACTACGAGAAGATTGTCCG	11	0.0454545	244	0	28	0
1	519395	C	T	PASS	T T	missense_variant missense_variant	MODERATE MODERATE	SAM1 SAM1	AT1G02500 AT1G02500	transcript transcript	AT1G02500.1 AT1G02500.2	protein_coding protein_coding	2/2 2/2	c.359C>T c.359C>T	p.Ala120Val p.Ala120Val	648/1748 488/1530	359/1182 359/1182	120/393 120/393			C/C	C/C	C/C	C/C	C/C	C/C	C/C	C/C	C/T	C/C	C/C	27/0	7/0	65/0	22/0	233/0	7/0	28/0	7/0	6/2	13/0	19/0	CACTTCACCAAATGTCCTGAAGAAATTGGAGCCGGTGACCAAGGGCACATGTTTGGTTATGCCA	11	0.0454545	233	0	19	0
1	519490	C	A	PASS	A A	missense_variant missense_variant	MODERATE MODERATE	SAM1 SAM1	AT1G02500 AT1G02500	transcript transcript	AT1G02500.1 AT1G02500.2	protein_coding protein_coding	2/2 2/2	c.454C>A c.454C>A	p.Leu152Ile p.Leu152Ile	743/1748 583/1530	454/1182 454/1182	152/393 152/393			C/C	C/A	C/C	C/C	C/C	C/C	C/C	C/C	C/C	C/C	C/C	16/0	6/2	57/1	16/0	225/0	7/0	23/0	5/0	3/0	11/0	26/0	CCATGTTCTTGCCACCAAGCTCGGTGCTCGCCTAACAGAAGTCAGAAAGAATGGTACTTGCGCC	11	0.0454545	225	0	26	0
1	519740	C	G	PASS	G G	stop_gained stop_gained	HIGH HIGH	SAM1 SAM1	AT1G02500 AT1G02500	transcript transcript	AT1G02500.1 AT1G02500.2	protein_coding protein_coding	2/2 2/2	c.704C>G c.704C>G	p.Ser235* p.Ser235*	993/1748 833/1530	704/1182 704/1182	235/393 235/393			C/C	C/C	C/C	C/C	C/C	C/C	C/C	C/G	C/C	C/C	C/C	33/0	10/0	53/0	23/0	188/0	16/0	16/0	7/2	5/0	8/0	28/0	GACGAGAAAACCATCTTCCACTTGAACCCTTCAGGCCGATTCGTCATCGGTGGACCCCATGGAG	11	0.0454545	188	0	28	0
1	519789	G	T	PASS	T T	synonymous_variant synonymous_variant	LOW LOW	SAM1 SAM1	AT1G02500 AT1G02500	transcript transcript	AT1G02500.1 AT1G02500.2	protein_coding protein_coding	2/2 2/2	c.753G>T c.753G>T	p.Gly251Gly p.Gly251Gly	1042/1748 882/1530	753/1182 753/1182	251/393 251/393			G/G	G/G	G/G	G/G	G/G	G/G	G/G	G/T	G/G	G/G	G/G	32/0	7/0	57/0	24/0	204/0	13/0	27/0	8/2	10/0	5/0	17/0	GTGGACCCCATGGAGACGCTGGTCTCACCGGGCGTAAGATCATCATCGACACTTACGGTGGATG	11	0.0454545	204	0	17	0
1	520458	C	A	PASS	A A A A A A A A	3_prime_UTR_variant upstream_gene_variant upstream_gene_variant upstream_gene_variant downstream_gene_variant downstream_gene_variant downstream_gene_variant downstream_gene_variant	MODIFIER MODIFIER MODIFIER MODIFIER MODIFIER MODIFIER MODIFIER MODIFIER	SAM1 ABCB11 ABCB11 ABCB11 AT1G02480 AT1G02490 TPK4 SAM1	AT1G02500 AT1G02520 AT1G02520 AT1G02520 AT1G02480 AT1G02490 AT1G02510 AT1G02500	transcript transcript transcript transcript transcript transcript transcript transcript	AT1G02500.1 AT1G02520.1 AT1G02520.2 AT1G02520.3 AT1G02480.1 AT1G02490.1 AT1G02510.1 AT1G02500.2	protein_coding protein_coding protein_coding protein_coding protein_coding protein_coding protein_coding protein_coding	2/2	c.*240C>A c.-3676C>A c.-3676C>A c.-3676C>A c.*4892C>A c.*3724C>A c.*229G>T c.*240C>A					240 3078 3245 3629 4892 3592 40 21	WARNING_TRANSCRIPT_INCOMPLETE	C/C	C/C	C/C	C/C	C/C	C/C	C/C	C/A	C/C	C/C	C/C	24/0	14/0	44/0	35/0	257/1	15/0	28/0	7/4	11/0	10/0	15/0	CTAAAGTGTCATGAAATAGTTAAACCTACTGCCAAAAGATGTACACATATACaaaaaaaaCATT	11	0.0454545	257	1	15	0
1	520521	T	C	PASS	C C C C C C C C	3_prime_UTR_variant upstream_gene_variant upstream_gene_variant upstream_gene_variant downstream_gene_variant downstream_gene_variant downstream_gene_variant downstream_gene_variant	MODIFIER MODIFIER MODIFIER MODIFIER MODIFIER MODIFIER MODIFIER MODIFIER	TPK4 ABCB11 ABCB11 ABCB11 AT1G02480 AT1G02490 SAM1 SAM1	AT1G02510 AT1G02520 AT1G02520 AT1G02520 AT1G02480 AT1G02490 AT1G02500 AT1G02500	transcript transcript transcript transcript transcript transcript transcript transcript	AT1G02510.1 AT1G02520.1 AT1G02520.2 AT1G02520.3 AT1G02480.1 AT1G02490.1 AT1G02500.1 AT1G02500.2	protein_coding protein_coding protein_coding protein_coding protein_coding protein_coding protein_coding protein_coding	2/2	c.*166A>G c.-3613T>C c.-3613T>C c.-3613T>C c.*4955T>C c.*3787T>C c.*303T>C c.*303T>C					166 3015 3182 3566 4955 3655 26 84	WARNING_TRANSCRIPT_INCOMPLETE	T/T	T/T	T/T	T/T	T/T	T/T	T/T	T/T	T/C	T/T	T/T	27/0	8/0	52/0	36/0	256/0	17/0	19/0	11/0	8/2	6/0	11/0	TTGGACTGCAGTAACAGAGTATTTTCTTCCTTTTCAAGTCCCAAGGTCAAAACAGAGTAGCATC	11	0.0454545	256	0	11	0
1	522194	CTTTTTTTTTTTGTTCGA	CTTTTTTTTTTGTTCGA	PASS	CTTTTTTTTTTGTTCGA CTTTTTTTTTTGTTCGA CTTTTTTTTTTGTTCGA CTTTTTTTTTTGTTCGA CTTTTTTTTTTGTTCGA CTTTTTTTTTTGTTCGA CTTTTTTTTTTGTTCGA	upstream_gene_variant upstream_gene_variant upstream_gene_variant upstream_gene_variant downstream_gene_variant downstream_gene_variant intergenic_region	MODIFIER MODIFIER MODIFIER MODIFIER MODIFIER MODIFIER MODIFIER	TPK4 ABCB11 ABCB11 ABCB11 SAM1 SAM1 TPK4-ABCB11	AT1G02510 AT1G02520 AT1G02520 AT1G02520 AT1G02500 AT1G02500 AT1G02510-AT1G02520	transcript transcript transcript transcript transcript transcript intergenic_region	AT1G02510.1 AT1G02520.1 AT1G02520.2 AT1G02520.3 AT1G02500.1 AT1G02500.2 AT1G02510-AT1G02520	protein_coding protein_coding protein_coding protein_coding protein_coding protein_coding		c.-579delA c.-1929delT c.-1929delT c.-1929delT c.*1987delT c.*1987delT n.522205delT					537 1331 1498 1882 1710 1768		CTTTTTTTTTTTGTTCGA/CTTTTTTTTTTTGTTCGA	CTTTTTTTTTTTGTTCGA/CTTTTTTTTTTTGTTCGA	CTTTTTTTTTTTGTTCGA/CTTTTTTTTTTTGTTCGA	CTTTTTTTTTTTGTTCGA/CTTTTTTTTTTGTTCGA	CTTTTTTTTTTTGTTCGA/CTTTTTTTTTTTGTTCGA	CTTTTTTTTTTTGTTCGA/CTTTTTTTTTTGTTCGA	CTTTTTTTTTTTGTTCGA/CTTTTTTTTTTTGTTCGA	CTTTTTTTTTTTGTTCGA/CTTTTTTTTTTTGTTCGA	CTTTTTTTTTTTGTTCGA/CTTTTTTTTTTGTTCGA	CTTTTTTTTTTTGTTCGA/CTTTTTTTTTTTGTTCGA	CTTTTTTTTTTTGTTCGA/CTTTTTTTTTTTGTTCGA	20/2	9/1	39/4	14/7	195/1	10/3	14/1	4/0	3/1	6/1	11/1	ATGTGTTTTGTTGATGACGCAAGCAGTGACGCtttttttttttGTTCGAGTTGTTTTCAAAACT	11	0.136364	195	1	11	1
1	524776	G	T	PASS	T T T	missense_variant missense_variant missense_variant	MODERATE MODERATE MODERATE	ABCB11 ABCB11 ABCB11	AT1G02520 AT1G02520 AT1G02520	transcript transcript transcript	AT1G02520.1 AT1G02520.2 AT1G02520.3	protein_coding protein_coding protein_coding	4/11 4/11 3/10	c.473G>T c.473G>T c.473G>T	p.Gly158Val p.Gly158Val p.Gly158Val	622/4310 656/4306 520/4052	473/3837 473/3837 473/3837	158/1278 158/1278 158/1278			G/G	G/G	G/G	G/G	G/G	G/G	G/G	G/T	G/G	G/G	G/G	28/0	13/0	50/0	32/0	229/0	25/0	25/0	6/2	11/0	7/0	24/0	ATTGGATTCTTCGATGTGGAAACAAACACAGGAGAGGTTGTTGGTAGAATGTCTGGAGATACGG	11	0.0454545	229	0	24	0
1	527100	G	T	PASS	T T T	synonymous_variant synonymous_variant synonymous_variant	LOW LOW LOW	ABCB11 ABCB11 ABCB11	AT1G02520 AT1G02520 AT1G02520	transcript transcript transcript	AT1G02520.1 AT1G02520.2 AT1G02520.3	protein_coding protein_coding protein_coding	7/11 7/11 6/10	c.2550G>T c.2550G>T c.2550G>T	p.Ala850Ala p.Ala850Ala p.Ala850Ala	2699/4310 2733/4306 2597/4052	2550/3837 2550/3837 2550/3837	850/1278 850/1278 850/1278			G/G	G/T	G/G	G/G	G/G	G/G	G/G	G/G	G/G	G/G	G/G	21/0	7/2	68/0	32/0	254/0	16/0	35/0	3/0	7/0	12/0	17/0	CTGCGTCTGGATTGATTATAGCGTTCACTGCGAGTTGGGAACTAGCTCTTATAATCTTAGTGAT	11	0.0454545	254	0	17	0
1	528472	C	A	PASS	A A A	synonymous_variant synonymous_variant synonymous_variant	LOW LOW LOW	ABCB11 ABCB11 ABCB11	AT1G02520 AT1G02520 AT1G02520	transcript transcript transcript	AT1G02520.1 AT1G02520.2 AT1G02520.3	protein_coding protein_coding protein_coding	11/11 11/11 10/10	c.3564C>A c.3564C>A c.3564C>A	p.Ile1188Ile p.Ile1188Ile p.Ile1188Ile	3713/4310 3747/4306 3611/4052	3564/3837 3564/3837 3564/3837	1188/1278 1188/1278 1188/1278			C/C	C/C	C/C	C/C	C/C	C/C	C/C	C/A	C/C	C/C	C/C	18/0	7/0	56/0	23/0	283/0	16/0	27/0	4/2	6/0	3/0	21/0	AGAAACAGCGGGTGGCTATAGCACGAGCCATCGTGAAAGAGCCGAAGATATTGCTTTTGGACGA	11	0.0454545	283	0	21	0
1	529245	C	T	PASS	T T T T T T	upstream_gene_variant upstream_gene_variant downstream_gene_variant downstream_gene_variant downstream_gene_variant intergenic_region	MODIFIER MODIFIER MODIFIER MODIFIER MODIFIER MODIFIER	ABCB12 ABCB12 ABCB11 ABCB11 ABCB11 ABCB11-ABCB12	AT1G02530 AT1G02530 AT1G02520 AT1G02520 AT1G02520 AT1G02520-AT1G02530	transcript transcript transcript transcript transcript intergenic_region	AT1G02530.1 AT1G02530.2 AT1G02520.1 AT1G02520.2 AT1G02520.3 AT1G02520-AT1G02530	protein_coding protein_coding protein_coding protein_coding protein_coding		c.-591C>T c.-591C>T c.*500C>T c.*500C>T c.*500C>T n.529245C>T					434 434 176 214 332		C/C	C/C	C/C	C/C	C/C	C/C	C/C	C/T	C/C	C/C	C/C	37/0	16/0	50/0	46/0	272/0	24/0	36/0	8/2	12/0	8/0	29/0	TTAATAACTACAACAACTCTTGTCTCTCCATCTGTCAGTTTTAAATTCTCCTTCTTTCTCTTAA	11	0.0454545	272	0	29	0
1	532099	T	A	PASS	A A	synonymous_variant synonymous_variant	LOW LOW	ABCB12 ABCB12	AT1G02530 AT1G02530	transcript transcript	AT1G02530.1 AT1G02530.2	protein_coding protein_coding	6/10 6/9	c.1731T>A c.1731T>A	p.Ile577Ile p.Ile577Ile	1888/4114 1888/4221	1731/3822 1731/2913	577/1273 577/970			T/T	T/A	T/T	T/T	T/T	T/T	T/T	T/T	T/T	T/T	T/T	40/0	5/2	66/0	36/0	227/0	22/0	26/0	4/0	12/0	8/0	15/0	CGGTAAGAAATGCGGATATGATTGCAGTAATTCACAGCGGAAAAATGGTGGAAAAAGGTTCGCA	11	0.0454545	227	0	15	0
[truncated: 28,258 more rows]
[truncated: 2 more columns]
